# Supplementary material for: Five SNPs Within the FGF5 Gene Significantly Affect Both Wool Traits and Growth Performance in Fine-Wool Sheep (Ovis aries)
Source: Front Genet. 2021 Sep 29;12:732097. doi: 10.3389/fgene.2021.732097 (PMC8511484; doi:10.3389/fgene.2021.732097)
Supplement: Supplementary file 1 [file Table_1.XLSX]

## Sheet: 总数据1
Simple Name	品种	性别	场地	SNP1	SNP2	SNP3	SNP4	SNP5	体重	胸围	体高	体长	管围	睾丸周径	肩毛长	侧毛长	股毛长	背毛长	腹毛长	纤维直径	标准偏差	变异系数	理论直径	污毛量	卷曲度	卷曲回复率	卷曲弹性率	断裂强力	断裂伸长	断裂强度	伸长率	断裂功
1	F2	M	A	GA	CT	GT	GA	CT	53.6	92	72	72	10	23	7.2	6.5	5.6	6.8	4.5
2	F2	M	A	AA	CC	GG	GG	CC	49.1	92	73	77	9	20	6.8	7.8	7.2	7.2	5.5
3	F2	M	A	GG	TT	TT	AA	TT	46.5	87	73	76	9	14	7.2	7.2	7.2	6.8	4.5
4	F2	M	A	GA	CT	GT	GA	CT	43.5	88	73	75	10	20	5.2	5.8	5.5	6.2	6.1
5	F2	M	A	GA	TT	GT	AA	CT	43.9	88	74	72	11	18	7.1	6.5	6.5	7.5	3.2
6	F2	M	A	GA	TT	GT	AA	CT	45.6	98	71	71	12	23	6.7	8.5	6.8	5.9	7.2
7	F2	M	A	AA	CC	GG	GA	CT	53	94	71	72	9	21	7.6	5.8	7.2	6.4	3.4
8	F2	M	A	AA	CC	GG	GG	CC	56.5	96	72	74	12	24	7.5	8.9	7.5	6.4	7.2
9	F2	M	A	AA	CC	GG	GG	CC	48.2	93	71	70	10	19	5.4	6	5.6	5.2	5.2
10	F2	M	A	AA	CT	GG	GA	CC	48.5	92	73	75	10	24	7.2	8.2	8.1	8.2	4.5
11	F2	M	A	GA	CT	GT	GA	CT	52	99	70	75	11	22	6.2	6.2	6.7	5.4	8.1
12	F2	M	A	AA	CC	GG	GG	CC	51.1	91	72	74	10	26	6.9	7.8	7.2	7.5	4.8
13	F2	M	A	GA	CT	GT		CT	48.9	87	71	76	11	19	5.2	6.7	4.8	4.5	2.8
14	F2	M	A	GA	CT	GG	GA	CT	48.8	94	74	74	10	19	6.2	6.5	6.2	6.3	4.5
15	F2	M	A	GA	CT	GT	GA	CT	45	89	70	72	11	25	6.1	5.5	7.4	7.5	7.2
16	F2	M	A	AA	CC	GG	GA	CC	48	92	73	75	10	22	7.2	8.5	7.8	8.5	5.1
17	F2	M	A	AA	CC	GG	GG	CC	40	82	71	72	9	15	6.5	7.5	7.2	7.5	4.2
18	F2	M	A	AA	CC	GG	GA	CT	55.55	97	71	74	9	25	7	8	8	7	8
19	F2	M	A	AA	CC	GG	GG	CC	43.8	87	69	68	9	17	7.5	6.5	7.4	7.2	4.8
20	F2	M	A	GA	CT	GT	AA	TT	44.7	91	69	70	10	22	9.2	9.3	9	9.6	5.8
21	F2	M	A	AA	CC	GG	AA	CT	48.6	95	74	76	12	20	6.2	8.2	4.8	6.3	5.6
22	F2	M	A	AA	CT	GG	GA	CC	44.9	92	68	70	9	16	6.8	7.5	7.5	7.2	5.1
23	F2	M	A	AA	CC	GG	GG	CC	49.2	93	75	73	11	21	6.4	5.5	5.8	5.5	6.2
24	F2	M	A	GA	CT	GT	GA	CT	47.6	89	69	76	11	17	5.5	6.2	6.7	4.2	5.2
25	F2	M	A	AA	CC	GG		CC	51	95	71	78	10	19	5.9	7.2	7.2	6.8	5.2
26	F2	M	A	GA	CT	GT		CT	47.3	88	71	72	10	16	6.5	7.5	6.8	5.5	5.2
27	F2	M	A	AA	TT	GT	AA	CT	47.5	92	73	76	10	20	7.8	5.5	6.1	4.5	6.2
28	F2	M	A	GA	CT	GT	GA	CT	38	87	66	69	10	21	6.7	5.6	6.7	6.5	4.1
29	F2	M	A	GA	TT	GT	AA	CT	40	81	68	70	9	18	8.2	7.8	8.8	8.8	4.5
30	F2	M	A	AA	CC	GG	AA	TT	58	90	70	70	10	29
31	F2	M	A	AA	CC	GG	GG	CC	46.5	95	63	68	9	21	7.2	6.5	6.8	7.8	4.5
32	F2	M	A	AA	CT	GG	GA	CC	39.3	85	60	64	8	21	8.2	7.5	8.2	8.6	4.2
33	F2	M	A	AA	CC	GG	GA	CT	48.3	90	70	74	8.5	21	7.2	8.9	7.8	7.8	4.3
34	F2	M	A	AA	CC	GG	GG	CC	50.2	90	74	78	11	27	5.2	6.7	6.9	6.2	5.9
35	F2	M	A	GA	TT	GT	AA	CT	43	88	72	73	8	21	7.8	7.5	7.8	8.5	4.2
36	F2	M	A	AA	CT	GG	GA	CC	47	89	69	73	10	23	5.6	6.8	6.2	5.8	4.2
37	F2	M	A	AA	CT	GG	GA	CT	53.2	92	74	77	11	19	7.2	8.2	7.4	7.6	4.5
38	F2	M	A	GA	CT	GT		CT	45.85	86	72	71	10	19	7.6	6.4	6.2	5.9	4.6
39	F2	M	A	GA	CT	GT	AA	TT	41.2	87	67	69	9	24	6.5	7.2	6.7	7.2	5.2
40	F2	M	A	AA	CT	GG	GA	CC	52.8	98	72	73	9	25	5.8	6.8	7.5	8.2	5.2
41	F2	M	A	AA	CC	GG	GA	CT	49.1	92	72	72	10	22	6.1	5.9	7.2	6.8	4.2
42	F2	M	A	GG	TT	TT	AA	TT		86	73	74	9	隐睾	6.8	6.2	6.2	6.5	3.2
43	F2	M	A	GA	CT	GT	GA	CT	42.6	88	69	77	8.5	19	8.2	7.9	6.7	7.9	5.5
44	F2	M	A	GA	CT	GT	AA	TT	46.8	92	69	70	9	28	7.2	7.8	7.5	6.8	4.5
45	F2	M	A	AA	CC	GG	GG	CC	46.5	86	73	76	10	20	7.5	7.5	7.8	7.5	5.2
46	F2	M	A	GA	CT	GT	GA	CT	39	88	68	67	8.5	21	7.5	7.8	7.8	6.5	4.2
47	F2	M	A	GA	CT	GT	AA	TT	44.1	95	70	72	9.5	24	8.2	6.2	7.8	8.5	4.5
48	F2	M	A	GA	CT	GT	GA	CT	44.5	89	72	74	9	17	6.5	6.5	7.2	7.5	4.5
49	F2	M	A	AA	CT	GG	GA	CC	44.7	86	67	67	9	17.5	6.5	7.1	7.1	7	7.2
50	F2	M	A	GA	TT	GT		CT	44.2	85	60	74	8	23	7.5	6.5	6.8	7.5	4.5
51	F2	M	A	AA	CT	GG	AA	CT	33	84	66	67	8	21	7.1	7.1	6.8	7.5	5.2
52	F2	M	A	AA	CC	GG	GG	CC	44	91	65	74	9	22	6.2	6.5	6.6	6.5	3.5
53	F2	M	A	GA	CT	GT	AA	CT	42	84	69	77	8	19	6.7	8.2	7.2	6.7	5.2
54	F2	M	A	AA	CT	GG	GA	CC	39	85	68	69	8.5	20	6.8	6.5	7.2	7.5	4.5
55	F2	M	A	GA	TT	GT	AA	CT	60.4	98	73	70.5	11	20	6.4	5.5	6.4	6.4	3.5
56	F2	M	A	GA	TT	GT	AA	CT	40.9	87	73	75	10	16	7.5	7.2	8.5	7.8	3.8
57	F2	M	A	AA	CT	GG	GA	CC	37	94	71	66	9	20	8.2	6.5	7.8	8.2	4.2
58	F2	M	A	GA	TT	GT	AA	CT	42.6	94	69	70	8.5	18	7.2	6.2	6.5	7.2	4.5
59	F2	M	A	GA	CT	GT	GA	CT	42.3	82	68	70	10	19
60	F2	M	A	AA	CC	GG	GG	CC	53.7	91	70	75	9.5	21	8.2	7.2	8.2	8.5	5.2
61	F2	M	A	GA		GT		CT	53.6	92	72	72	10	23	7.2	6.5	5.6	6.8	4.5
62	F2	M	A	GA	TT	GT	AA	CT	51.3	100	71	76	11	19	8.2	7.5	7.8	7.8	7.2
63	F2	M	A	GA	TT	GT	AA	CT	47.9	89	74	77	10	21	7.4	7.5	6.9	7.5	5.2
64	F2	M	A	GA	CT	GT	GA	CT	51	98	77	76	10	17	7.2	7.2	7.8	9.8	5.1
65	F2	M	A	AA	CC	GG	GG	CC	42.9	89	69	71	10	19	7.2	6.5	6.5	7.2	5.2
66	F2	M	A	GG	TT	TT	AA	TT	49	104	71	75	9	23	9.2	7.8	8.5	8.5	4.5
67	F2	M	A	GG	TT	TT	AA	TT	45.2	85	72	71	10	20	7.8	7.5	7.6	7.2	4.8
68	F2	M	A	AA	CC	GG	GG	CC	54.9	101	60	77	9.5	22	8.5	9.2	9.2	9.2	4.2
69	F2	M	A	AA	TT	GT	AA	CT	52	90	67	68	8.5	22	8.5	8.2	9.2	9.2	4.2
70	F2	M	A	GA	CT	GT	AA	TT	54	97	71	70	11	23	8.5	7.5	7.8	8.2	3.4
71	F2	M	A	AA	CC	GG	GA	CT	77	104	81	84	12	27	9.5	10.5	9.8	9.2	4.5
72	F2	M	A	GA	CT	GT	GA	CT	36.5	86	66	70	8	20	7.5	6.2	6.7	7.5	4.5
73	F2	M	A	GG	TT	TT	AA	TT	64.8	105	78	81	11	21	10.5	12.5	10.5	11.5	5.6
74	F2	M	A	AA	CT	GT	GG	CC	41.5	80	64	69	10	18
75	F2	M	A	AA	CT	GG	GA	CC	50	85	68	71	10	22
76	F2	M	A	AA	CC	GG	GG	CC	46.8	97	71	77	9	25	7.8	7.5	7.5	8.2	5.2
77	F2	M	A	AA	CC	GG	GA	CT	55.4	89	68	69	10	19
78	F2	M	A	GA	CT	GT	AA	TT	49.5	95	74	75	10	20	7	7.5	6.7	7.2	4
79	F2	M	A	GA	CT	GT	GA	CT	60	105	71	80	10	25	6.2	6.8	7.5	8.5	5.2
80	F2	M	A	GA	TT	GT	AA	CT	49.6	99	75	75	11	21	8.2	7.8	7.8	8.5	4.5
81	F2	M	A	AA	CC	GG	GG	CC	56.9	93	71	73	10	20
82	F2	M	A	GA	CT	GT	GA	CT	56.7	104	73	74	9	22	7.5	6.5	6.2	8.5	4.5
83	F2	M	A	AA	CC	GG	GG	CC	45.7	93	69	70	9	22	8.5	6.7	6.8	7.8	3.5
84	F2	M	A	AA	CC	GG	GG	CC	58.9	88	73	76	11	17
85	F2	M	A	AA	CT	GG	GA	CC	44.9	87	71	72	10	15	7.5	6.8	7.8	7.5	4.5
86	F2	M	A	AA	CT	GG		CC	53	93	72	75	10	21	6.8	6.5	7.5	7.5	4.8
87	F2	M	A	GA	CT	GT	GA	CT	39.3	81	70	70	9	15	6.8	7.8	6.8	6.5	4.8
88	F2	M	A	GG	TT	TT	AA	TT	45	82	69	71	10	24
89	F2	M	A	AA	CC	GG	GG	CC	46.3	88	72	74	10	21	5.5	6.5	6.8	6.5	4.5
90	F2	M	A	AA	CT	GG	AA	CT	55.5	92	75	76	10	22	7.1	7.9	7.2	7.2	7.8
91	F2	M	A	AA	CC	GG	GG	CC	35.2	84	69	70	10	14	5.5	6.2	6.5	6.7	4.2
92	F2	M	A	AA	CC	GG	GA	CT	44.25	95	72	74	11.6	26	6.4	6.1	5.8	7	6.2
93	F2	M	A	AA	CC	GG	GG	CC	50.8	93	71	72	9	22	5.8	8.2	6.7	7.5	5.2
94	F2	M	A	AA	CT	GT	GA	CT	51.6	91	68	74	11	17	6.7	5.9	6.1	5.9	6.2
95	F2	M	A	AA	CC	GG	GG	CC	44.7	83	72	83	8.5	22	6.5	7.5	6.2	6.5	3.2
96	F2	M	A	AA	CT	GG	GA	CC	51.3	88	69	73	8	22	6.7	5.5	8.2	7.8	3.2
97	F2	M	A	AA	CC	GG	GG	CC	43.6	89	71	71	10	20	6.5	7.2	7.8	6.7	5.2
98	F2	M	A	AA	TT	GG	AA	CC	46.3	94	65	72	9	20	6.4	5.8	6.8	6.8	4.2
99	F2	M	A	AA	CT	GT	GG		42.5	91	68	69	8.5	25	6.2	7.2	6.2	6.2	4
100	F2	M	B	GA	CT	GT	AA	TT	41.7	99	73	74	10	20	8.5	8.5	7.5	8.8	6.2	18.4	3.6	19.4	17.6		7.2	6.05	84.11	5.44	3.96	1.09	39.6	158.41
101	F2	M	B	AA	CC	GG	GA	CC	39.7	89	68	69	11	19	7.5	7.5	7.2	7.8	4.2	21.1	4.1	19.7	20.3		16.28	15.02	91.91	7.12	3.25	1.43	32.51	175.47
102	F2	M	B	AA	CT	GG	GA	CC	52	91	74	81	10	22	8.5	7.5	8.2	8.2	5.2	19.5	3.7	18.9	18.7		10.92	11.22	94.26	5.25	3.41	1.05	34.12	136.96
103	F2	M	B	GA	TT	GT	AA	CT	36.7	76	70	72	10.6	20	8.5	10.5	9.5	8.5	5.5	20	4.03	21.6	19.6		9.02	8.38	92.44	7.09	3.67	1.42	36.78	193.5
104	F2	M	B	AA	CT	GG	GA	CC	45.7	9	71	70	10	21	6.4	8.5	5.5	7.2	4.5	19.7	2.6	13	18.1		12.85	11.87	92.57	4.93	3.84	0.99	38.25	139.69
105	F2	M	B	AA	CC	GG	GG	CC	41.5	112	69	73	10	22	8.2	6.5	6.7	6.5	8.2	21	4.2	19.9	20.3		13.23	12.84	96.17	5.27	4.23	1.06	42.3	168.65
106	F2	M	B	AA	TT	GG	AA	CT	39	89	76	76	9	21	12.5	8.5	9.2	10.2	7.5	20.2	3.9	19.9	19.4		11.35	11.11	94.53	8.13	4.45	1.63	44.57	257.74
107	F2	M	B	AA	CT	GG	GA	CC	43.1	91	77	79	11	25	8.5	9.2	7.5	7.5	5.6	20.6	5	24.1	20.6		13.58	14.08	99.14	7.52	3.95	1.51	39.51	217.27
108	F2	M	B	AA	CT	GG	GA	CC	58.7	92	74	79	10	25	7.2	7.2	8.2	8.5	6.5	23.2	4.1	17.7	21.9		17.03	16.24	93.05	8.41	3.22	1.69	32.19	203.81
109	F2	M	B	AA	CT	GG	GA	CC	43.3	95	72	72	9	16	7.5	9.2	7.2	7.5	7.2	17.7	3.4	19.5	17		9.52	8.74	92.37	6.84	3.62	1.37	36.25	183.46
110	F2	M	B	AA	CC	GG	GG	CC	60.7	104	79	83	12	26	8.9	7.5	7.8	8.5	6.5	23.8	5.6	23.4	23.7		13.45	12.5	90.79	10.57	3.61	2.13	36.17	269.41
111	F2	M	B	AA	CC	GG	GG	CC	38.9	91	72	72	9	21	6.5	7.8	7.2	7.2	4.5	17.5	3.6	20.3	17		8.01	7.52	93.85	5.78	3.78	1.16	37.83	162.4
112	F2	M	B	AA	CT	GG	GA	CT	39.8	86	70	76	11	13	8.5	9.5	7.5	8.2	7.5	21.8	4	18.2	20.8		15.23	14.64	95.16	5.39	3.28	1.08	32.75	133.86
113	F2	M	B	GA	CT	GT	GA	CT	52.3	116	80	83	11	27	9.5	7.2	8.5	8.5	6.5	18.2	4.2	23.3	18.1		13.76	13.27	94.87	8.99	4.55	1.81	45.44	285.96
114	F2	M	B	AA	CT	GG	GA	CC	40	99	70	74	10	19	7.5	7.8	6.5	8.5	5.5	20.2	3.5	17.3	19.1		15.19	13.78	90.82	5.97	3.64	1.2	36.35	161.08
115	F2	M	B	AA	CC	GG	GG	CC	37.2	85	75	76	11	19	6.5	8.9	7.8	8.5	5.2	22.7	3.9	17.3	21.5		10.72	11.37	97.18	8.3	3.56	1.67	35.64	220.71
116	F2	M	B	GA	TT	GT	AA	CT	40.1	100	69	81	9.6	20	7.5	9.8	7.5	7.2	6.5	24.7	5.3	21.3	24.1		15.59	15.63	95.54	10.93	3.86	2.2	38.66	315.27
117	F2	M	B	AA	CC	GG	GG	CC	39	93	73	73	11	22	8.5	10.5	8.5	8.5	5.5	18.7	3	16.1	17.5		9.02	9.16	95.03	5.41	3.7	1.08	36.99	154.24
118	F2	M	B	GA	CT	GT	GA	CT	37.1	80	70	70	11	18	8.5	7.5	7.2	7.8	3.5	19.6	2.9	14.9	18.2		10.84	10.47	92.25	4.38	3.17	0.88	31.62	106.62
119	F2	M	B	GA	TT	GT	AA	CT	47	90	75	75	12	22	9.2	10.5	8.5	9.2	6.5	19.9	4.2	21	19.4		12.37	11.39	91.92	7.49	4.71	1.5	47.17	248.97
120	F2	M	B	AA	TT	GG	AA	CC	49.2	92	79	78	10	18	6.5	7.5	6.2	6.7	6.5	23.3	3.7	16	21.8		12.95	12.6	94.73	7.47	3.19	1.5	31.9	181.91
121	F2	M	B	AA	CC	GG	GG	CC	36.9	88	70	70	10	20	8.5	9.2	7.5	8.2	5.2	19	4.7	24.5	19.1		8.44	7.62	89.82	6.25	3.91	1.26	39.12	179.72
122	F2	M	A	GA	TT	GT	AA	CT	34.7	79	65	67	9	17	5.5	6.2	5.5	6.5	3.5	20.8	4	19.2	20		16.98	15.1	89.16	6.42	3.47	1.29	34.71	161.69
123	F2	M	B	GA	CT	GT	AA	CT	42.5	103	71	74	10	23	8.5	8.5	7.8	7.8	6.5	18.8	3.6	19	18		9.22	8.98	92.59	3.88	3.31	0.77	33.16	97.91
124	F2	M	B	GA	CT	GT	GA	CT	40.5	98	74	78	9.4	24	7.2	6.5	6.5	7.5	5.5	19.9	3.9	19.5	19.1		12.77	13.37	96.28	4.54	3.21	0.91	31.92	111.11
125	F2	M	B	GA	CT	TT	GA	CT	42.3	86	72	75	12	18	8.5	9.5	8.5	9.2	6.5	17.1	2.8	16.4	16.1		9.75	9.44	94.56	4.65	4.19	0.93	41.92	147.02
126	F2	M	B	AA	CT	GG	GG	CC	58.1	104	79	84	12	26	10.5	13.5	9.5	10.5	6.5	19.6	3.6	18.4	18.7		9.75	8.95	91.5	6.1	3.08	1.22	30.8	143.73
127	F2	M	B	GA	CT	GT	GA	CT	35.4	90	68	79	10	14	9.8	12.5	8.5	10.2	7.2	22.9	4.1	18	21.8		10.9	14.73	95.03	7.89	3.52	1.59	35.22	203.98
128	F2	M	B	GA	CT	GT	GA	CT	39.8	85	71	71.1	9	19	7.5	8.5	6.5	8.2	5.2	23.6	4.7	20.1	22.8		13.4	12.52	93.46	10.46	3.89	2.1	38.95	294.23
129	F2	M	B	GA	TT	GT	AA	CT	46.1	102	74	72	9.2	27	7.5	7.5	6.8	6.5	6.5	20.9	3.6	17.2	19.7		15.1	14.31	91.97	4.79	3.43	0.96	34.36	127.86
130	F2	M	B	GA	CT	GT	GA	CT	50.8	107	79	83	10	26	6.5	8.5	8.5	7.2	5.5	17.5	3.6	20.7	17		8.62	7.87	91.19	3.97	3.76	0.79	37.61	114.18
131	F2	M	B	GA	CT	GT	GA	CT	49.9	86	72	75	11	20	8.5	9.2	8.5	7.8	5.5	18.1	4.2	23.2	18		9.31	9.17	94.78	3.93	3.34	0.78	33.39	106.33
132	F2	M	B	AA	CT	GG	GA	CC	38.8	87	66	74	8.4	25	6.8	8.2	7.2	7.5	6.2	20.4	3.4	16.4	19.2		12.31	11.88	93.65	7.2	3.97	1.45	39.69	201.39
133	F2	M	B	AA	CT	GG	GA	CC	34.7	81	71	71	9	17	8.5	9.8	7.8	7.8	5.2	21	4.3	20.5	20.3		11.51	10.53	90.08	6.08	4.01	1.22	40.14	187.75
134	F2	M	B	AA	CC	GG	GG	CC	35.6	80	71	73	9	19	9.5	9.2	8.5	8.5	5.5	18.2	3.6	20	17.6		10.25	9.34	91.65	7.77	3.84	1.56	38.41	222.44
135	F2	M	B	AA	CT	GG	GA	CC	40.7	88	70	72	10	16	7.5	8.5	6.5	7.8	5.5	18	3.5	19.3	17.3		8.71	7.93	93.62	4.56	4.14	0.91	41.44	139.93
136	F2	M	B	AA	CT	GG	GA	CT	40.8	89	71	70	10	18	7.5	8.5	6.8	7.8	5.5	27.1	6.6	24.4	27.2		11.31	10.96	96.8	10.32	3.99	2.08	39.98	292.15
137	F2	M	B	AA	CT	GG	GA	CC	45.6	105	80	83	9	25	9.5	10.5	9.5	9.5	5.5	22	4	18.1	20.9		7.14	6.43	90.74	5.53	2.99	1.11	29.88	135.44
138	F2	M	B	GA	CT	GT	GA	CT	34.3	82	71	70	9	15	6.5	8.5	6.5	6.7	6.5	17.8	4.3	24.4	17.8		9.87	8.6	88.03	7.04	3.56	1.41	35.65	191.76
139	F2	M	B	GA	CT	GT	AA	TT	59.5	101	75	79	10	25	9.5	8.9	8.5	9.2	6.2	21.4	4.5	21.2	20.9		10.3	10.21	95.09	7.95	3.62	1.6	36.22	212.93
140	F2	M	B	GA	CT	GT	GA	CT	46.2	104	72	74	9	18	8.5	9.2	7.8	8.5	5.5	19.1	3	15.8	17.9		9.29	8.41	91.63	4.49	3.04	0.9	30.42	107.12
141	F2	M	B	GG	TT	GT	AA	CT	68.8	104	80	85	12.2	23	8.5	11.5	10.5	11.8	7.5	24.1	4.6	19	23.1		8.56	8.04	92.44	10.77	3.34	2.17	33.41	275.03
142	F2	M	B	AA	CT	GG	AA	CT	34.8	86	70	72	10	18	7.2	7.5	6.5	7.5	4.2	17.9	3.7	20.9	17.4		11.74	12.16	96.59	4.89	3.11	0.98	31.18	120.47
143	F2	M	B	GA	CT	GG	GA	CC	63.8	104	78	85	12	24	10.2	9.5	8.5	10.2	7.2	23.1	4.9	21.3	22.5		11.46	14.44	86.34	9.57	4.25	1.92	42.49	294.68
144	F2	M	B	AA	CT	GG	GA	CC	45.8	87	70	73	11	21	11.2	7.5	8.9	10.5	6.5	18.5	3.2	17.3	17.5		5.78	5.09	88.09	4.27	2.6	0.85	26.02	87.71
145	F2	M	B	AA	CC	GG	GG	CC	47.8	93	71	83	11	22	9.2	8.5	8.5	9.2	6.2	21.9	4.1	18.5	20.9		11.58	10.56	92.09	7.59	3.5	1.52	35.03	203.4
146	F2	M	B	AA	CT	GT	GA	CT	51.8	109	81	81	10	23	10.5	12.2	9.5	9.8	7.8	17.3	3	17.3	16.3		6.53	5.58	85.03	4.97	3.96	1	39.61	149.12
147	F2	M	B	AA	CC	GG	GG	CC	60.6	110	79	80	11	23	7.8	9.8	9.2	8.2	6.7	25.8	5.5	21.4	25.2		17.31	15.82	91.87	12.07	3.74	2.43	37.44	320.33
148	F2	M	B	GA	TT	TT	AA	TT	52.6	98	75	76	10	25	7.5	6.8	7.5	8.5	5.6	22.2	4.5	20	21.5		10.8	10.6	93.08	6.41	3.25	1.29	32.53	156.41
149	F2	M	B	AA	CT	GG	GA	CC	49.8	101	70	70	10	23	7.5	6.5	7.8	8.5	5.8	22.6	4.8	21.3	22		17.73	17.09	94.16	9.91	3.33	1.99	33.3	252.03
150	F2	M	B	AA	CC	GG	GA	CT	45.3	112	73	75	8.6	25	7.5	9.5	7.5	8.2	4.5	20.1	3.3	16.3	18.9		13.63	12.41	92.79	5.79	3.87	1.16	38.74	167.8
151	F2	M	B	AA	CT	GG	GA	CC	50	91	75	77	10	25	10.5	8.5	9.5	11.2	6.5	20.1	3.4	16.7	18.9		10.94	9.21	85.43	5.71	3.3	1.14	32.87	142.17
152	F2	M	B	AA	CT	GT	GA	CT	65.3	110	74	75	11	26	8.5	9.7	7.5	6.8	3.5	23.2	5.4	23.3	23.1		19.14	17.63	91.72	8.62	4.03	1.73	40.35	230.69
153	F2	M	B	GA	CT	GT	AA	CT	52.1	98	76	82	10	25	8.5	8.5	8.2	6.5	5.2	21.9	3.8	17.2	20.7		10.14	9.47	93.4	9.53	4.08	1.92	40.79	280.67
154	F2	M	B	GA	CT	GT	GA	CT	39.6	92	70	71	10	18	7.2	8.5	7.2	7.5	5.5	18.7	3.6	19.4	18		13.64	12.14	90.17	6.61	3.81	1.33	38.15	194
155	F2	M	B	GA	CT	TT	GA	CT	38.2	87	74	75	9	22	9.2	8.5	10.5	11.5	5.5	22	4.8	21.7	21.5		16.2	14.63	89.48	9.01	3.88	1.81	38.8	251.55
156	F2	M	B	AA	CT	GG	GG	CC	41.6	93	71	72	10	23	7.2	8.2	7.5	8.5	6.5	17.1	3.5	20.3	16.5		8.32	7.75	93.02	4.45	3.1	0.89	31.06	107.56
157	F2	M	B	GA	CT	GT	GA	CT	43.6	87	72	74	11	21	7.5	9.7	7.2	7.1	4.5	18.2	3.4	18.5	17.3		13.3	13.22	92.79	5.22	3.01	1.05	30.1	125.08
158	F2	M	B	GA	CT	GG	GA	CC	43.5	92	73	75	10	23	8.5	9.5	8.5	9.5	5.5	24.1	4.1	16.9	22.7		12.17	11.66	93.98	8.18	3.86	1.65	38.68	244.55
159	F2	M	B	GA	CT	GT	GA	CT	53	93	77	83	11	21	9.8	10.5	9.5	11.5	7.2	21.8	4.1	18.7	20.8		11.3	10.13	90.6	9.62	3.62	1.93	36.2	261.75
160	F2	M	B	GA	CC	GT	GA	CT	55.9	103	76	80	12	23	9.5	11.5	8.5	10.2	7.5	23.1	4.7	20.2	22.4		14.89	18.18	92.9	10.58	3.74	2.13	37.47	295.37
161	F2	M	B	GA	CT	GT	GG	CT	60	97	78	80	9	24	8.5	7.8	7.2	8.2	4.5	23	4.2	18.3	21.9		12.28	1.25	90.33	7.31	3.61	1.47	36.14	197.88
162	F2	M	B	AA	CC	GG	GA	CC	62	102	77	85	11	20	7.8	7.5	6.5	7.5	5.4	22.1	5.5	25	22.3		16.56	15.45	93.72	10.43	4.19	2.1	41.9	312.29
163	F2	M	B	AA	TT	GG	AA	TT	50.6	106	72	78	11	22	6.7	9.5	8.2	7.8	7.2	20.5	4.3	20.7	20		17.13	16.51	93.77	8.62	3.24	1.37	32.4	212.22
164	F2	M	B	AA	CC	GG	GA	CT	47.5	93	70	76	11	19	8.5	10.5	8.5	9.9	5.5	19.5	4.3	22.1	19.2		10.73	9.94	92.54	7.89	3.63	1.58	36.36	214.44
165	F2	M	B	AA	CT	GG	GA	CC	36.6	86	75	75	10	14	7.8	8.5	8.2	8.2	5.3	20.4	3.1	15.2	19		7.3	6.99	95.11	7.59	4.65	1.52	46.39	253.17
166	F2	M	B	AA	CC	GG	GG	CC	45.5	93	70	71	10	18	6.5	7.2	6.5	7.5	4.5	20.5	3.4	16.7	19.3		13.49	12.66	93.89	4.74	3.35	0.95	33.5	120.28
167	F2	M	B	GA	CT	GT	GA	CT	50	93	3	73	10	24	6.5	8.5	6.5	6.5	5.6	18.4	3.4	18.7	17.6		10.6	11.19	95.18	5.22	3.47	1.05	34.72	142.21
168	F2	M	B	GA	CT	GT	GA	CT	57.2	93	73	77	12.2	26	8.5	8.9	8.5	9.2	7.2	23.9	4.1	17.2	22.5		12.18	12.55	96.07	8.91	3.48	1.79	34.83	232.56
169	F2	M	B	GA	CT	GT	GA	CT	51.7	102	72	74	11	24	8.5	8.2	8.2	10.5	4.5	19.5	3.3	17	18.4		12.81	12.88	94.94	6.01	3.54	1.21	35.46	162.12
170	F2	M	B	GG	TT	GT	AA	CT	58.2	100	74	77	11	19	8.2	7.8	9.2	9.5	6.7	25.5	5.1	19.8	24.6		22.34	21.16	93.57	8.39	3.26	1.69	32.1	204.93
171	F2	M	B	AA	CT	GT	GA	CT	48.5	99	74	74	11	23	6.9	11.8	5.5	9.8	5.5	20.7	3.8	18.3	19.7		14.45	12.4	89.45	8.3	3.5	1.67	35	217.82
172	F2	M	B	AA	CC	GG	GG	CC	52.1	89	72	75	11	24	7.5	5.5	7.2	8.5	3.5	22	3.9	17.8	20.9		18.5	18.05	94.6	7.5	3.05	1.51	30.57	174.68
173	F2	M	B	AA	CC	GG	GA	CC	56.5	105	76	77	11	20	9.5	8.5	8.9	10.2	6.7	23.1	4.4	18.9	22.1		17.22	15.68	91.67	9.25	3.12	1.86	31.21	213.85
174	F2	M	B	AA	CC	GG	GG	CC	44.7	97	74	76	11	22	7.2	6.4	7.6	5.8	6.5	23.4	4.8	20.5	22.7		11.75	11.14	93.05	9.54	4.22	1.92	42.06	289.1
175	F2	M	B	AA	CC	GT	GG	CC	54.9	103	78	84	11	26	9.2	9.5	8.5	9.2	4.8	20.4	3.2	15.5	19		8.66	7.79	89.69	5.87	3.79	1.18	37.91	164.69
176	F2	M	B	AA	CC	GG	GG	CC	51.2	104	76	79	10	22	8.2	8.5	8.9	7.5	5.8	19.9	3.1	15.4	18.5		10.6	9.42	89.13	6.08	3.6	1.22	35.98	168.9
177	F2	M	B	AA	CC	GG	GG	CC	45.1	98	74	74	11	20	6.7	8.5	7.5	7.8	4.8	24	4.4	18.3	22.8		11.77	11.31	94.79	8.77	3.93	1.76	39.37	258.47
178	F2	M	B	GA	TT	GT	AA	CT	40.1	90	70	70	9	14	8.5	8.2	7.5	8.2	6.5	17.1	3.7	21.7	16.8		11.32	10.03	87.51	5.08	3.65	1.02	36.56	139.81
179	F2	M	B	AA	CT	GG	GA	CC	37.35	87	70	70	9	18	6.7	7.5	6.5	6.7	4.5	19	3.3	17.6	17.9		12.13	11.47	93.78	5.63	3.54	1.13	35.44	154.09
180	F2	M	B	GA	CT	GT	GA	CT	47.8	96	70	70	11	18	7.2	9.8	7.8	8.2	7.2	23.4	4.4	18.9	22.4		18.83	18.91	95.57	7.61	2.92	1.53	29.21	166.6
181	F2	M	B	AA	CC	GG	GA	CC	50	96	72	76	10	23	10.2	8.1	8.5	10.5	5.5	24	4.9	20.68	23.3		10.81	10.15	92.91	11.12	4.16	2.24	41.68	330.44
182	F2	M	B	AA	CT	GG	AA	CC	59.6	97	78	82	11	22	8.5	9.5	9.2	9.5	6.5	17.6	5.9	33.4	19.4		17.65	14.89	85.71	17.89	4.12	3.61	41.09	522.42
183	F2	M	B	AA	CT	GG	AA	CC	46.8	91	72	80	10	21	8.5	8.2	8.5	9.2	6.2	21.7	4.4	20.3	21		11.95	12.28	95.04	7.15	3.21	1.44	32.14	172.23
184	F2	M	B	AA	CC	GG	GA	CC	63	107	86	90	11	29	10.5	12.5	9.5	10.5	6.5	21.6	3.1	14.6	20		10.01	9.55	94.27	6.56	3.17	1.32	31.77	161.08
185	F2	M	B	GA	CT	GT	GA	CT	47.9	93	76	79	11	20	9.5	10.5	9.5	11.5	6.5	23.2	6.2	26.7	23.8		18.81	18.24	96.46	15.6	4.35	3.14	43.52	466.22
186	F2	M	B	GA	CT	GG	GA	CC	64.1	105	77	79	10	25	10.2	8.2	7.8	8.5	5.5	23.6	3.1	13.4	21.7		13.55	12.43	90.9	8.01	3.46	1.61	34.65	206.76
187	F2	M	B	GA	CT	GT	GA	CT	49.9	97	73	77	10	24	8.9	7.2	7.5	8.2	4.5	24.6	4.7	19.1	23.5		20.53	17.66	87.04	10.68	3.9	2.15	38.98	303.59
188	F2	M	B	GA	TT	GG	AA	CC	65.8	105	77	76	11	24	9.5	10.5	9.5	10.5	6.5	23.9	4.6	19.18	22.9		12.54	11.58	90.84	7.94	3.19	1.59	31.9	184.74
189	F2	M	B	AA	CC	GG	GG	CC	57.3	100	78	80	10	25	10.2	11.5	9.8	10.5	6.5	24.1	3.8	15.7	22.5		7.77	7.91	97.84	8.78	3.42	1.77	34.19	225.45
190	F2	M	B	AA	CC	GG	GG	CC	74.2	111	78	86	11	26	9.8	7.8	8.2	9.5	7.2	21.1	3.3	15.6	19.7		12.52	12.81	97.69	7.52	3.65	1.51	36.51	202.61
191	F2	M	B	AA	CT	GG	GA	CC	39.8	82	70	74	10	22	7.5	6.8	7.5	8.2	7.5	21.1	4.1	19.2	20.2		13.33	13.71	96.24	6.34	2.79	1.27	27.95	135.95
192	F2	M	B	AA	TT	GG	AA	CC	48.2	97	73	77	10	22	8.5	7.8	6.5	9.2	5.2	24.4	4.2	17.4	23		16.23	14.36	90.52	9.3	3.53	1.87	35.34	246.27
193	F2	M	B	AA	CT	GG	GA	CC	46	96	73	74	11	25	9.5	9.5	8.2	10.2	6.5	21.8	3.7	17.1	20.5		9.48	8.92	93.47	7.84	4.07	1.57	40.55	225.12
194	F2	M	B	GA	CT	GG	GA	CC	46.2	90	73	73	10	23	6.5	7.5	6.2	6.5	5.6	22.4	5	22.2	22.1		15.93	14.74	92.67	8.96	3.37	1.8	33.75	221.1
195	F2	M	B	GA	TT	GT	AA	CT	40.4	87	73	75	11	18	7.2	6.7	9.2	7.5	4.6	21.8	4.4	20.3	21.1		16.58	15.36	92.71	10.1	3.91	2.03	39.09	279.88
196	F2	M	B	AA	TT	GG	AA	CC	38.1	81	70	70	10	16	8.5	7.2	8.5	9.5	6.5	20.7	3.4	16.3	19.4		10.36	10.21	92.98	6.37	4.72	1.28	47.13	214.66
197	F2	M	B	AA	CT	GG	GA	CC	34.7	79	65	67	9	17	5.5	6.2	5.5	6.5	3.5	20.8	4	19.2	20		16.98	15.1	89.16	6.42	3.47	1.29	34.71	161.69
198	F2	M	B	AA	CT	GG	AA	CT	50.7	91	74	78	10	21	10.5	7.5	7.5	8.5	5.2	17.8	4.7	26.2	18.2		10.93	10.46	90.84	6.49	3.11	1.3	31.16	155.67
199	F2	M	B	AA	CT	GG	GA	CC	46.9	90	72	76	10	23	11.2	6.5	9.8	10.5	6.5	22.2	4.3	19.2	21.3		11.71	11.17	93.78	6.24	3.2	1.25	32.01	154.81
200	F2	M	B	AA	CT	GG	GA	CT	37	86	70	70	10	19	8.2	7.2	7.5	8.5	5.6	18.1	3.6	19.9	17.5		12.74	11.54	89.73	7.7	4.35	1.55	43.51	243.91
201	F2	M	B	AA	CT	GT	GA	CT	59	97	75	82	10	26	8.2	7.8	9.5	10.2	6.2	23.3	4.5	19.2	22.3		15.83	14.87	91.82	7.29	2.83	1.47	28.31	164.79
202	F2	M	B	GA	CT	GT	GA	CT	47.7	90	70	70	12	21	8.9	9.5	8.5	8.5	6.2	17.1	3.2	18.8	16.3		9.42	13.69	92.45	4.01	3.51	0.8	35.18	109.5
203	F2	M	B	AA	CT	GG	GA	CC	56.5	97	74	79	11	25	8.9	9.5	9.5	10.2	6.7	21.4	3.5	16.2	20.1		15.31	14.12	92.52	7.56	3.39	1.52	33.92	192.47
204	F1	F	C	AA	CT	GT	GG	CC	33.75	82	68	68	7		5.5	6.5	6.5	5.2	8.4	21.9	3.8	17.4	20.7	2.5
205	F1	F	C	GA	CT	GT	GA	CT	43.9	85	65	67	7		5.6	6.2	5.5	5.5	4.2	24.4	5	20.6	23.6	2.9
206	F1	F	C	AA	CC	GG	GA	CT	37	83	69	78	7		6.5	8.2	6.5	6.2	5.3	26.2	5.5	21	25.5	2.85
207	F1	F	C	GA	CT	GT	GA	CT	29.2	87	65	66	7		5.2	5.5	6.2	5.5	3.5	24.8	5.3	21.4	24.2	2.05
208	F1	F	C	GA	CT	GT	GA	CT	41.25	83	67	66	7		5.5	5.6	5.6	5.5	4.2	24.8	3.9	15.5	23.1	2.2
209	F1	F	C	AA	CC	GG	GG	CC	35.7	83	61	63	7		6.5	6.5	6.5	6.5	4.5	19.8	4	20.1	19.1	4.5
210	F1	F	C	GA	CT	GT	GA	CT	32.8	82	64	70	7		6.5	7.5	7.5	7.8	5.2	21.1	4.6	21.7	20.7	3.35
211	F1	F	C	AA	CT	GT	GG	CC	47.9	88	65	78	8		6.5	7.5	6.5	6.5	7.8	23.1	4.1	17.7	21.9	3.65
212	F1	F	C	GG	TT	TT	AA	TT	39.35	81	62	66	7		6.5	5.5	6.5	5.6	4.5	22.6	4.5	20	21.8	3.25
213	F1	F	C	GA	CT	GT	GA	CT	33.55	83	63	66	6		5.5	4.5	5.8	6.2	3.5	22.6	4.9	21.5	22.1	2
214	F1	F	C	AA	CC	GG	GA	CT	36.3	80	63	65	6		5.2	5.2	5.8	5.5	3.4	22.7	4.4	19.4	21.8	2.3
215	F1	F	C	AA	CC	GG	GG	CC	44.6	95	68	69	8		6.5	6.5	6.5	6.2	4.5	19.4	3.5	18.1	18.4	3.85
216	F1	F	C	AA	CC	GG	GG	CC	35.6	82	62	60	7		5.2	7.5	6.5	7.5	3.5	20.4	4	19.7	19.7	4.05
217	F1	F	C	AA	CC	GG	GG	CC	35.5	75	66	67	7		6.5	6.5	7.2	5.5	5.5	20.4	5	24.3	20.5
218	F1	F	C	GA	CT	GT	GA	CT	43.5	86	63	67	7		5.2	4.5	5.2	4.5	2.3	20.9	4.6	21.9	20.5	3.5
219	F1	F	C	AA	CC	GG	GA	CT	37.9	87	67	72	8		6.2	6.5	7.2	6.5	5.6	22.9	5.3	23	22.7	3.55
220	F1	F	C	AA	CC	GG	GG	CC	39.6	79	64	69	7		6.5	7.5	7.2	7.5	5.5	21.1	4.6	21.7	20.6	2.7
221	F1	F	C	GA	CT	GT	GA	CT	39.5	86	64	68	7		5.5	5.5	5.8	6.5	4.2	20.7	5.4	25.9	21.1	2.65
222	F1	F	C	GA	CT	GT	AA	TT	41.1	86	69	78	9		6.5	6.5	6.2	6.5	3.5	21	4.1	19.4	201	3.5
223	F1	F	C	AA	CC	GG	GG	CC	44.5	86	69	68	8		6.5	6.5	5.6	6.2	4.2	24.6	3.8	15.4	23	2.9
224	F1	F	C	GG	TT	TT	AA	TT	39.4	83	62	70	7		6.5	6.2	5.58	6.7	4.2	21.7	4.7	21.5	21.3	2.75
225	F1	F	C	GA	CT	GT	GA	CT	32.7	78	64	68	6		4.8	4.5	5.5	6.5	3.5	19.8	4.2	21.2	19.3	3.05
226	F1	F	C	GG	TT	TT	AA	TT	38.5	84	64	68	7		7.2	7.5	6.7	6.7	6.2	19.9	4.5	22.6	19.6
227	F1	F	C	AA	CT	GG	GA	CC	35.4	78	64	67	7		6.8	6.5	6.4	7.6	4.5	20.4	4.7	23.1	20.2	3.7
228	F1	F	C	AA	CT	GG	GA	CC	45.3	84	69	73	7		7.5	6.5	6.7	7.2	4.2	23	4	17.5	21.8	3.2
229	F1	F	C	GA	CT	GT	GA	CT	37	77	62	65	7		5.5	5.5	5.5	6.5	2.8	24.6	4.6	18.7	23.5
230	F1	F	C	AA	CC	GG	GG	CC	47.15	88	61	63	7		7.5	8.5	7.5	6.7	6.1	22.3	5.4	24.3	22.4
231	F1	M	B	GA	CT	GT	AA	CT	42.5	103	71	74	10	23	8.5	8.5	7.8	7.8	6.5	18.8	3.6	19	18		9.22	8.98	92.59	3.88	3.31	0.77	33.16	97.91
232	F1	F	C	GG	TT	GT	AA	TT	39.8	77	61	64	7		4.5	4.5	6.2	5.2	4.2	21.3	4.2	19.8	20.5	2.7
233	F1	F	C	AA	CC	GG	GG	CC	31.7	76	65	68	8		6.2	6.5	5.6	5.5	5.5	21.7	4.1	18.7	20.7
234	F1	F	C	AA	CC	GG	GG	CC	38	81	65	70	6		5.5	7.5	5.6	6.5	3.2	22.1	4.3	17.3	22.4	3
235	F1	F	C	GA	CT	GT	GA	CT	34.3	76	58	56	7		5.5	7.5	7.2	5.2	6.5	18.8	4	21.3	18.4	3.5
236	F1	F	C	AA	CT	GG	GA	CT	35.4	76	63	67	6		5.5	7.1	7.2	5.6	4.2	21.8	4.7	21.8	21.3
237	F1	F	C	GA	CT	GT	GA	CT	41.5	81	68	69	8		6.5	6.5	6.5	5.5	2.5	20.7	4.5	21.9	20.3	4.15
238	F1	F	C	GA	CT	GT	GA	CT	30.55	72	61	60	7
239	F1	F	C	GA	TT	TT	AA	TT	45	92	69	66	8		6.2	6.5	6.2	6.2	4.2	24.6	4.9	20.1	23.8	3
240	F1	F	C	GA	CT	GT	GA	CT	39.5	84	66	69	6		6.5	6.5	5.8	5.8	3.2	23.7	5	21.3	23.1	3.2
241	F1	F	C	GG	TT	TT	AA	TT	34.2	77	64	68	8		6.2	6.5	6.5	6.5	5.5	20.9	4.6	22.2	20.5	5.5
242	F1	F	C	AA	CC	GG	GA	CC	38.5	85	56	62	6		7.2	7.5	6.5	6.5	5.5	22.1	4.3	19.4	21.3
243	F1	F	C						44.5	76	64	68	7		6.5	5.5	5.5	6.2	3.2	23.3	4.6	19.9	22.5
244	F1	F	C	AA	CC	GG	GG	CC	41	90	64	66	7		6.5	6.5	7.2	7.5	5.5	23.1	4.8	21	22.4	3.5
245	F1	F	C	GA	CT	GT	GA	CT	52.8	94	61	66	7		5.5	4.5	6.2	6.5	3.5	24.7	5	20.2	23.9	3.1
246	F1	F	C	AA	CT	GT	GA	CT	49	94	72	71	7		4.5	6.5	5.5	5.5	6.5	27.7	5.5	19.8	26.7	2.85
247	F1	F	C	AA	CT	GG	GA	CC	41.1	84	73	62	7
248	F1	F	C	GA	CT	GT	GA	CT	40.5	86	65	71	7		4.5	6.5	6.2	5.5	7.2	23.6	4.5	18.9	22.6
249	F1	F	C	AA	CC	GG	GG	CC	37.8	79	73	72	7		6.5	8.2	6.5	6.5	4.5	23.1	5.4	23.6	23	3
250	F1	F	C	AA	CC	GG	GG	CC	35.4	78	70	69	6		6.9	6.9	6.5	6.5	4.5	26.4	5.1	19.5	25.4	3.05
251	F1	F	C	GG	TT	GT	AA	TT	44.9	82	71	70	8		6.5	6.5	6.5	5.5	4.2
252	F1	F	C	AA	CC	GG	GG	CC	38.5	81	67	76	7		7.5	7.5	4.2	7.2	4.5	20.4	3.7	17.9	19.4	2.85
253	F1	F	C	GG	TT	TT	AA	TT	34	79	70	63	7		5.5	6.5	5.5	5.5	8.5	24	4.9	20.4	23.2	3.3
254	F1	F	C	GA	CT	GT	GA	CT	39.5	79	62	65	7		7.2	5.6	6.5	6.7	4.5
255	F1	F	C	GA	TT	TT	GA	CT	33.2	79	64	65	9		6.2	6.5	6.2	5.4	3.5	24.8	5.3	21.3	24.1	3.1
256	F1	F	C	GA	CT	GT	GA	CT	32.5	76	62	60	6		5.8	5.6	6.2	6.2	5.2	22.3	4.1	18.4	21.2	2.2
257	F1	F	C	AA	CT	GG	GA	CT	34.1	75	57	66	7		5.5	6.5	5.8	6.2	3.8	22.8	4.4	19.5	21.9	2.95
258	F1	F	C	GA	CT	GT	GA	CT	36.5	79	62	58	7
259	F1	F	C	GA	CT	GT	AA	CT	34.4	75	67	69	6		6.5	8.2	7.5	7.2	5.6	25.8	5.4	20.8	25	4.5
260	F1	F	C	GA	CT	GT	GA	CT	34	73	61	68	7		6.5	6.5	5.5	6.2	3.4	21.5	4	18.5	20.5	2.55
261	F1	F	C	GG	TT	TT	AA	TT	42.5	83	72	71	9		6.7	7.2	6.2	6.7	4.2	23.1	5.3	23	22.9	4.55
262	F1	F	C	GA	CT	GT	GA	CT	40.5	81	63	68	8		6.5	5.5	5.8	5.6	3.4	20.6	3.7	18.1	19.6	3.7
263	F1	F	C	AA	CT	GG	GA	CC	38.4	77	63	64	8		5.5	6.5	5.6	6.2	5.6	18.6	4	21.5	18.2	3.55
264	F1	F	C	AA	CC	GG	GG	CC	35.65	84	68	71	6		6.5	5.5	3.5	6.5	4.5	20.8	4.2	20.3	20.1	3.75
265	F1	F	C	AA	CC	GG	GG	CC	41.35	85	64	66	7		5.1	6.2	5.5	5.6	3.4	22	4.7	21.4	21.5	3.4
266	F1	F	C	AA	CT	GT	GG	CC	35.1	76	65	62	6		7.2	8.2	7.2	5.7	6.5	17.5	4.5	26	17.8	3.65
267	F1	F	C	AA	CT	GG	GA	CC	45.4	85	68	68	7		6.5	6.5	7.2	6.5	4.3	23.7	4	16.7	22.3	2.8
268	F1	F	C	GA	CT	GT	GA	CT	40	82	63	62	7		5.5	7.2	5.5	5.5	4.5	25.9	6.2	23.8	25.9	3.5
269	F1	F	C	AA	CC	GG	GA	CT	34.5	77	62	65	7
270	F1	F	C	GA	CT	GT	GA	CT	41	80	63	65	8		6.5	6.5	6.7	7.2	3.5	21.8	3.9	18.1	20.7	3.25
271	F1	F	C	GG	TT	TT	AA	TT	42.3	80	63	61	6		7.2	6.5	6.8	6.7	4.5	24.5	4.6	18.7	23.4	3.15
272	F1	F	C	AA	CC	GG	GG	CC	40.6	79	66	69	7		4.5	5.2	6.5	5.2	3.4	21.4	4.1	19	20.5
273	F1	F	C	AA	CC	GG	GG	CC	35.15	74	61	63	7		6.5	4.5	5.5	6.2	3.4	21.5	5.2	24.1	21.5	2.85
274	F1	F	C	AA	CT	GT	GA	CT	34.5	75	67	67	6		7.5	7.5	7.2	6.7	4.8	23.6	5.6	23.7	23.6	2.6
275	F1	F	C	GA	CT	GT	GA	CT	34.5	82	64	65	8		5.5	5.5	4.8	5.5	3.5	21.1	4.9	23.4	21
276	F1	F	C	AA	CT	GG	GA	CC	27.9	75	58	60	7		5.2	7.5	5.5	5.5	4.8	24.7	4.7	18.9	23.7	3.3
277	F1	F	C	AA	CC	GG	GG	CC	39.7	78	68	72	8		5.5	6.5	5.5	6.2	4.2	21.2	4.1	19.3	20.3	2.3
278	F1	F	C	AA	CC	GG	GA	CT	42.7	80	57	60	7		6.5	7.8	7.5	7.5	4.2	24.2	4.6	19	23.2	4.2
279	F1	F	C	AA	CC	GG	GG	CC	37.5	79	64	69	6		6.2	6.8	7.5	7.2	4.5	21.9	4.5	20.7	21.2	3
280	F1	F	C	AA	CC	GG	GG	CC	39.5	78	62	67	7		5.5	5.5	7.2	7.5	3.4	22.1	3.8	17.2	20.8	3.05
281	F1	F	C	GA	CT	GT	AA	CT	37.7	88	68	65	7		5.5	4.5	4.5	10.5	6.5	22	6.3	28.5	23	3.95
282	F1	F	C	GA	CT	GT	GA	CT	29	75	61	63	7		9.2	11	9.8	9.8	5.6
283	F1	F	C	GA	CT	GT	GA	CT	43.9	82	67	72	7		6.2	5.6	6.2	6.5	5.5
284	F1	F	C	AA	CT	GG	GA	CC	38.9	76	63	66	7		7.8	6.2	6.7	6.7	4.2	23.2	5.8	24.8	23.4	3.8
285	F1	F	C	AA	CT	GG	GA	CC	30.45	72	60	62	7		5.5	6.5	4.5	4.5	3.8	22.7	4.4	19.5	21.8	2.35
286	F1	F	C	AA	CT	GG	GA	CC	35.1	75	67	62	7
287	F1	F	C	AA	CT	GG	GA	CC	43.05	87	64	69	6		8.5	12.2	9.2	8.5	8.5	20.6	2.9	14	19.1	5.15
288	F1	F	C	AA	CT	GG	GA	CC	37.3	81	61	65	8		6.5	7.5	6.5	6.7	5.5	25	5.3	21	24.4	3.4
289	F1	F	C	AA	CC	GG	GG	CC	35.7	74	64	68	8		6.5	7.5	6.5	7.2	4.2	21.2	4	18.6	20.3	2.65
290	F1	F	C	AA	CC	GG	GA	CT	32.45	70	70	65	7
291	F1	F	C	AA	CC	GG	GA	CC	38.35	78	63	66	7		5.5	5.5	5.5	6.2	4.5	21.5	4.5	20.9	20.9
292	F1	F	C	AA	CT	GT	GA	CT	37	75	68	68	7		8.2	7.2	7.2	6.5	2.5	22.1	4.1	18.6	21.1	3.5
293	F1	F	C	AA	CC	GG	GA	CT	39.2	83	68	66	8		6.5	7.5	6.5	6.5	5.5	20.7	4.3	20.9	20.1	2.85
294	F1	F	C	AA	CC	GG	GA	CT	47.7	84	69	68	8		7.5	7.2	6.5	6.2	4.2	22.3	5.2	23.4	22.2	4
295	F1	F	C	AA	CC	GG	GG	CC	34.7	76	67	67	7		6.5	7.5	6.5	3.5	5.5	22.9	4.4	19.1	21.9	3.65
296	F1	F	C	AA	CT	GT	GA	CT	40.4	83	65	68	7		6.5	5.2	6.5	6.5	3.5	24.6	4.3	17.7	23.3	2.8
297	F1	F	C	GA	CT	GT	GA	CT	30.5	80	62	73	7		7.5	8.5	8.3	5.5	5.5	16.2	3.2	19.7	15.6	2.55
298	F1	F	C	AA	CC	GG	GG	CC	47.9	81	65	68	8		6.5	6.5	6.5	7.2	4.5	19.9	3.8	19.9	18.4	3.9
299	F1	F	C	GA	CT	GT	GA	CT	33.7	83	70	69	6		5.5	6.5	4.5	5.5	4.5	22.7	6	26.3	23.2	2.45
300	F1	F	C	GA	TT	GT	AA	CT	41	82	66	67	6		7.2	4.5	6.5	6.7	4.5	24.3	4.5	18.4	23.1	2.85
301	F1	F	C	GA	CT	GT	GA	CT	30.1	70	63	65	7		6.5	5.5	5.5	5.5	3.5	21.1	4.6	21.8	20.7	2.6
302	F1	F	C	GA	CT	GT	GA	CT	37	82	67	68	7		6.5	6.5	5.5	6.5	4.5	23.9	5.9	24.6	24	3.35
303	F1	F	C	GA	CT	GT	GA	CT	32.95	78	63	60	6		6.5	7.2	6.5	7.5	4.5	24.7	4.8	19.5	23.8	3.85
304	F1	F	C	GA	CT	GT	GA	CT	33.5	78	64	65	8		5.6	7.2	6.5	5.5	3.8	21.7	4.4	20.2	21	3.4
305	F1	F	C	GA	CT	GT	GA	CT	46.5	86	55	78	9		6.5	7	6	7	4.5	21.6	3.5	16.3	20.3	3.95
306	F1	F	C	AA	CT	GG	GA	CC	30.4	75	66	69	7
307	F1	F	C	GA	CT	GT	GA	CT	27	70	60	64	7
308	F1	F	C	AA	CC	GG	GA	CT	31.2	76	62	64	7
309	F1	F	C	AA	CC	GG	GG	CC	38.5	86	64	68	8		6	8	6.5	7	4.5	21.7	4.2	19.4	20.8	2.55
310	F1	F	C	GA	CT	GT	GA	CT	48.45	87	69	75	8		6	7	5.5	6	4	23.8	4.3	18.3	22.6	3.7
311	F1	F	C	AA	CC	GG	GG	CC	41.8	82	75	77	9		6	6	5.5	6.5	4.5	20.3	4	19.7	19.6	2.7
312	F1	F	C	GA	CT	GT	GA	CT	34.3	81	66	74	8		7	8	7	7.5	5.5	19.4	4.1	21.3	18.9	2.95
313	F1	F	C	GA	CT	GT	AA	TT	30.5	75	65	73	7		6.5	8	6.5	6.5	5	22.5	4.6	20.5	21.8	3.1
314	F1	F	C	AA	CC	GG	GG	CC	40.9	82	63	74	8		6	7.5	6	6.5	4	20.4	3.9	18.9	19.5	3
315	F1	F	C						30.3	75	67	70	7.5		6.5	7	5.5	6.5	4	18.6	4.2	22.7	18.4
316	F1	F	C	AA	CT	GG	GA	CC	51.4	91	67	74	9		6.5	6.5	6.5	7	4	23.7	4.8	20.4	23	4.4
317	F1	F	C	AA	CC	GG	GG	CC	39.7	89	72	76	9		6.5	6	6	6	5	19	3.9	20.6	18.4	4.35
318	F1	F	C	GG	TT	TT		TT	44.5	80	67	74	8		7	7	6	6.5	6	23.8	4.7	19.8	22.9	2.85
319	F1	F	C	GA	CT	GT	GA	CT	46	88	70	80	8		5.5	6	5.5	5.5	4	20.1	3.9	19.2	19.3	3.45
320	F1	F	C	AA	TT	GG	AA	CT	43.2	84	65	76	8		5.5	7	6	5.5	5	20.2	3.9	19.5	19.4	4.95
321	F1	F	C	GA	CT	GT	GA	CT	42.4	79	63	70	7
322	F1	F	C	AA	CC	GG	GG	CC	37.5	80	69	78	7		6	6.5	6	5.5	4.5	19.4	3.9	20.3	18.7	2.55
323	F1	F	C	GA	CT	GT	GA	CT	50.2	85	70	77	9		6	6	5	6.5	4	21.7	4.8	22	21.3	3.3
324	F1	F	C	GA	CT	GT	GA	CT	38.1	77	64	69	8		6.5	7.5	6	7	4.5	19	3.4	17.9	18.1	4.55
325	F1	F	C	GA	CT	GT	GA	CT	45.5	85	71	78	8		7.2	12.5	8	10	7	19.9	5.3	26.5	20.4	5.5
326	F1	F	C	AA	CC	GG	GA	CT	40.9	82	63	74	8		6	7.5	6	6.5	4	20	4.1	20.5	19.3	4.15
327	F1	F	C	AA	CC	GG	GG	CC	42.9	79	67	70	8		6	7	5	6.5	5	21.3	4.6	21.7	20.9	3.4
328	F1	F	C	AA	CT	GG	GA	CC	38.3	84	63	72	8		7.5	7.5	6	7.5	4.5	18.2	2.7	15.1	16.9	3.55
329	F1	F	C	AA	CT	GG	GA	CT	37.3	78	64	71	7.5		5.5	7	5.5	6	5.5	23	4.5	19.6	22.1	2.55
330	F1	F	C	AA	CT	GG	GA	CC	33.1	89	68	83	8		7	9	6.5	8	7	18.6	3.7	19.9	17.9	3.1
331	F1	F	C	AA	CC	GG	GG	CC	36.5	77	66	73	7.5
332	F1	F	C	AA	TT	GG	AA	CC	38.9	80	70	72	8		5	6.5	6	5	5	19.3	3.7	18.9	18.5	4.8
333	F1	F	C	AA	CT	GG	GA	CC	37.3	77	69	74	7		6.5	6	5	6.5	4	20.9	4.7	22.4	20.6	2.4
334	F1	F	C	GA	CT	GT	AA	TT	38.4	74	60	73	7		5	6	5	6	4	20.2	4.3	21.3	19.8	3.5
335	F1	F	C	GA	CT	GT	AA	TT	36.2	78	66	70	7		7.5	8	5	5.5	4.5	23.8	5.2	21.7	23.3	3.55
336	F1	F	C	AA	CC	GG	GG	CC	41.5	82	67	74	8		5.5	8	6	6	4.5	25.8	4.5	17.3	24.4	4.5
337	F1	F	C	AA	CC	GG	GA	CT	32.1	78	61	76	7.8
338	F1	F	C	GA	CT	GT	GA	CT	40.5	89	70	87	8		5.5	6	5	5	4	24.2	4.3	17.7	23	2.6
339	F1	F	C	AA	CC	GG	GG	CC	32.5	79	62	70	7		6	7	6	6.5	5	15.8	3.3	20.6	15.4	3.05
340	F1	F	C	AA	CC	GG	GG	CC	39.5	78	62	67	7		5.5	5.5	7.2	7.5	3.4	22.1	3.8	17.2	20.8	3.05
341	F1	F	C	AA	CC	GG	GG	CC	38.25	75	58	60	7		5.5	5.5	5.6	5.5	4.5	18.3	3.8	20.8	17.8	2.85
342	F1	F	C	GG	TT	TT	AA	TT	44.7	89	68	77	8		5.5	6.5	5.5	6.5	5	23.7	4.1	17.3	22.4	3.55
343	F1	F	C	AA	CC	GG	GA	CT	37.5	85	60	65	9		6.2	6.4	6.5	5.5	4.5	22.9	4.6	20	22.1	3.25
344	F1	F	C	GG	TT	TT	AA	TT	38.7	89	68	82	8		4	6	5	5.5	4	20.5	4.9	23.9	20.4	2.65
345	F1	F	C	AA	CC	GG	GG	CC	42.7	83	62	66	8		6.5	6.2	6.5	6.5	5.5	22.6	6.1	26.8	23.2	3.1
346	F1	F	C	GA	CT	GT	GA	CT	30.5	81	60	65	7		7.2	7.5	7.5	7.5	6.2	22.3	5.3	23.8	22.2
347	F1	F	C	GG	TT	TT	AA	TT	45.6	90	72	72	8		5.5	6	5.5	5.5	4	27.4	5.5	20.2	26.5	3.7
348	F1	F	C	GA	CT	GT	AA	TT	40.4	86	68	77	7		5	8	6	6	4.5	18.1	3.1	17.3	17.1	4.9
349	F1	F	C	AA	CC	GG	GG	CC	34.7	84	63	61	7		6.5	6.5	6.5	6	5.2	25.4	4.8	18.9	24.3	4.05
350	F1	F	C	AA	CC	GG	GG	CC	40.7	83	62	75	9		5	6	4.5	6	4	21.4	4.2	19.4	20.6	3
351	F1	F	C	AA	CC	GG	GG	CC	46	87	61	62	7		5.2	5.2	6.7	7.2	3.8	23	5.5	24	23	3.6
352	F1	F	C	AA	CT	GG	GA	CC	36.25	75	60	63	7		4.5	6.5	5.5	5.5	4.2	23.4	4.1	17.4	22.1	2.1
353	F1	F	C	AA	CC	GG	GG	CC
354	F1	F	C	AA	CC	GG	GA	CC	33.3	75	60	64	7		6.5	6.5	6.7	6.4	4.5	20.9	4.6	22.1	20.5
355	F1	F	C	AA	CC	GG	GA	CT	46	87	64	65	8		6.2	5.8	6.2	6.5	4.5	23.5	4.9	20.7	22.9	3.1
356	F1	F	C	GA	CT	GT	GA	CT	48.6	106	68	67	8		6.5	5.5	7.2	4.2	3.5	22.2	4.8	21.4	21.7	4.55
357	F1	F	C	GA	CT	GT	GA	CT	35.3	82	68	70	7		6	7	7	7	4	24.6	5.4	21.8	24.1	2.55
358	F1	F	C	AA	CC	GG	GG	CC	45	84	72	69	7		6.5	5.2	6.5	6.5	8.5	23.7	4.1	17.2	22.4
359	F1	F	C	GA	CT	GT	GA	CT	38.4	84	67	70	7		6.7	7.5	5.6	5.5	4.5	20.8	4.3	20.6	20.2	2.65
360	F1	F	C	GA	CT	GT	GA	CT	35.05	78	62	67	8		6.2	6.5	6.5	7.2	4.3	20.3	4.5	22.2	20
361	F1	F	C	GG	TT	TT	AA	TT	31.9	91	68	72	8		6.5	5.6	6.2	6.5	3.2	24.2	5.7	23.4	24	2.55
362	F1	F	C	AA	CC	GG	GG	CC	38.5	84	63	51	7		7.2	6.5	6.7	6.5	3.4	24.6	5	20.4	23.9	3.85
363	F1	F	C	AA	CT	GG	GA	CC	43.9	87	66	78	9		5	6	5	6	5	23.5	4.4	18.8	22.4	2
364	F1	F	C	GA	CT	GT	GA	CT	42.3	81	67	72	9		5.5	4.5	5.8	5.5	3.4
365	F1	F	C	GA	CT	GT	GA	CT	34.4	89	65	64	8		6.2	6.5	6.5	6.7	4	24.5	5.7	23.5	24.4
366	F1	F	C	GA	TT	GT	AA	TT	32.2	79	61	64	7		7.8	7.2	7.2	8.2	4.5	21.69	6	27.3	22.7	3.95
367	F1	F	C	GA	CT	GT	GA	CT	36.3	85	67	74	8		5	6	4.5	5.5	4
368	F1	F	C	GG	TT	TT	AA	TT	48	86	62	54	7		7.2	4.5	5.5	6.7	3.2	23	5.8	25.1	23.3	1.95
369	F1	F	C	GA	TT	TT	AA	TT
370	F1	F	C	GA	CT	GT	GA	CT	44.1	83	63	65	7		6.5	6.5	6.5	6.2	4.5	23.5	4.5	19.3	22.5	2.3
371	F1	F	C	AA	CT	GG	GA	CC	49.5	91	65	67	9		5.6	6.5	7.5	7.2	4.2	23.8	5.2	21.7	23.3	4.95
372	F1	F	C	GG	TT	GT	AA	TT	45.2	74	61	64	8		6.5	6.5	6.5	7.5	4.5	25.7	4	15.5	23.9	3.8
373	F1	F	C	AA	CC	GG	GG	CC	37.7	84	58	61	8		6.7	7.5	6.5	6.5	6.5	22.3	5.9	26.6	22.9	3.95
374	F1	F	C	AA	CT	GG	GA	CC	38.85	80	64	67	7		6.7	6.5	6.5	6.5	4.2	21.8	3.4	15.6	20.3	3
375	F1	F	C	AA	CC	GG	GA	CC	36.3	85	64	75	8		7	7	7	7	5	24.8	6.9	27.6	25.7	3.55
376	F1	F	C	AA	CC	GG	GG	CC	32.1	72	61	63	7		6.5	8.5	7.5	7.5	5.5	19.6	3.5	18	18.7	3.15
377	F1	F	C	AA	CC	GG	GG	CC	48.5	95	67	71	7		5.2	5.5	5.2	5.5	4.5	24	5.4	22.4	23.6	4.1
378	F1	F	C	AA	CT	GG	GA	CT	34.2	74	60	61	6		5.6	6.2	6.2	4.5	3.5	25.5	4.7	18.3	24.3	3.2
379	F1	F	C	GA	CT	GT	GA	CT	37.5	81	58	63	7		6.5	6.5	5.8	6.2	7.2	23.5	5.2	22.1	23.1	3
380	F1	F	C	AA	CC	GG	GG	CC	41.5	80	63	66	7		5.5	5.5	6.5	6.5	4.5	22.5	4.8	21.4	22	4.05
381	F1	F	C	AA	CT	GG	GA	CC	37.05	81	64	67	8		7.5	7.5	7.5	7.5	5.5	24.8	5	20.1	24	4.65
382	F1	F	C	GA	CT	GT	AA	TT	43.25	78	70	75	8
383	F1	F	C	AA	CC	GG	GG	CC	35.9	74	63	67	8		5.6	5.5	5.2	5.5	3.5
384	F1	F	C	AA	CC	GG	GG	CC	26	76	66	76	8		6.5	8.5	6.5	6.5	5.3	19.4	3.6	18.5	18.5	3.35
385	F1	F	C	AA	CT	GG	GA	CC	42.1	84	69	76	7		6.5	7.5	6.5	7.4	4.5	20.9	5.9	28.2	21.7	3.25
386	F1	F	C	GA	TT	TT	AA	TT	33.5	85	74	67	7		5.5	6.5	6.2	6.5	4.5	22	4.7	21.5	21.5	3.25
387	F1	F	C	AA	CT	GG	GA	CC	35.2	84	64	65	8		5.5	6.5	8.2	8.2	4.5	18.2	3.5	19.5	17.5	3.65
388	F1	F	C	GA	CT	GT	GA	CT	40.5	83	64	69	8		5.2	4.5	5.5	5.6	3.4	22.5	4.1	18.1	21.4	2.1
389	F1	F	C	AA	CC	GG	GG	CC	38.25	75	58	60	7		5.5	5.5	5.6	5.5	4.5	18.3	3.8	20.8	17.8	2.85
390	F1	F	C	GA	CT	GT	GA	CT	35.5	78	66	70	8		6.5	8.2	6.7	7.5	4.2	20.3	4.4	21.6	19.9	3.8
391	F1	F	C	AA	CC	GG	GA	CT	35.5	75	63	65	8		6.5	7.5	7.8	8.2	4.5	18.3	4.2	23.1	18.1	4.9
392	F1	F	C	AA	CT	GG	GA	CC	41.75	80	67	78	8		7.5	9.2	8.5	8.5	5.3	19.8	4	20.2	19.1	4
393	F1	F	C	AA	CC	GG	GG	CC	39.4	84	62	64	8
394	F1	F	C	GA	TT	GT	AA	TT	39.1	82	58	71	7		6.5	7.5	6.5	6.2	4.5	20.8	5.1	24.5	20.9	4.2
395	F1	F	C	GA	CT	GT	GA	CT	35.9	84	65	70	7		5.2	4.5	5.5	5.1	3.4	21.7	5.3	24.7	21.8
396	F1	F	C	GG	TT	TT	AA	TT	43.9	81	62	66	7		6.4	6.2	5.6	6.5	4.1	21.6	4.4	20.3	20.9	3.65
397	F1	F	C	GA	CT	GT	GA	CT	47.2	89	64	72	9		7.2	7.5	6.5	6.7	4.3	23	4.2	18.3	21.9	4.25
398	F1	F	C	GA	CT	GT	GA	CT	37.9	79	64	67	8		6.5	6.5	7.5	6.7	4.2	26.8	4.6	17.2	25.3	3
399	F1	F	C	AA	CC	GG	GG	CC	34.7	81	60	71	7		4.2	6.5	7.2	5.5	3.8	22.7	4.7	20.6	22	3.25
400	F1	F	C	AA	CC	GG	GA	CT	35.5	77	60	61	6		4.5	5.5	5.6	5.5	3.5	21.5	4.1	19	20.5	2.95
401	F1	F	C	GA	CT	GT	GA	CT	43.2	85	69	78	8		5.5	5.5	5.5	6.5	4.5
402	F1	F	C	AA	CT	GG	GA	CT	42.9	86	66	67	8		5.5	6.5	5.5	6.2	4.3	22.3	4.5	20.1	21.6	3.95
403	F1	F	C	GA	CT	GT	GA	CT	43.4	84	65	68	8		5.5	5.2	7.2	6.4	2.8
404	F1	F	C	AA	CT	GG	GA	CC	30.1	81	58	61	7		5.2	6.5	5.6	5.5	4.8	24	4.5	18.9	22.9	3.2
405	F1	F	C	AA	CC	GG	GG	CC	36	78	61	63	7		5.05	6.2	5.5	5.7	4.3	20.7	3	14.4	19.2
406	F1	F	C	GA	TT	TT	AA	TT	39.55	82	67	71	8		6.5	5.5	5.5	5.5	3.5	24	4	16.5	22.6
407	F1	F	C	GA	CT	GT	GA	CT	42.4	86	66	72	7		5.2	6.5	7.2	6.5	4.8	24	5.3	22.2	23.6	4.1
408	F1	F	C	AA	CT	GG	GA	CC	43.1	88	66	67	7		8.2	5.5	7.5	8.5	6.2	19.4	4.1	21.1	18.9	4.05
409	F1	F	C	AA	CC	GG	GG	CC	28.5	84	62	64	7		6.5	7.5	5.5	5.6	4.5	22.8	4.1	18.1	21.7	3
410	F1	F	C	AA	CC	GG	GG	CC	37.2	78	62	67	8
411	F1	F	C	AA	CC	GG	GG	CC	32.4	74	62	67	8		5.5	6.2	6.5	5.6	4.5	23	4	17.4	21.7	4.1
412	F1	F	C	AA	CC	GG	GG	CC	42.65	82	71	77	8
413	F1	F	C	GA	CT	GT	GA	CT	39.2	80	66	69	8		6.2	6.5	6.5	7.5	4.3	19.5	4.5	23.1	19.3
414	F1	F	C	AA	CC	GG	GG	CC	40.9	81	58	62	8		6.5	6.1	6.2	6.4	4.7	23.7	5.3	22.3	23.3	4.05
415	F1	F	C	GA	CT	GT	GA	CT	46.3	81	59	60	8		6.7	6.5	6.4	5.5	3.2	20.2	3.5	17.6	19.1	2.4
416	F1	F	C	GA	CT	GT	GA	CT	36.3	76	64	67	7		6.5	5.8	6.2	5.6	4.2
417	F1	F	C	GG	TT	TT	AA	TT	42	82	66	72	8		6.5	6.5	6.2	6.5	3.2	21.7	4.3	20	21	2.85
418	F1	F	C	AA	CC	GG	GG	CC	46	89	65	67	8
419	F1	F	C	AA	TT	GT	AA	CT		74	66	72	7		8.9	5.2	9.2	8.9	4.5	27.5	4.5	16.5	25.8
420	F1	F	C	GA	TT	GT	AA	TT	37	81	62	63	7		7.5	6.2	6.5	6.8	5.8	20.2	5	24.7	20.3
421	F1	F	C	GA	CT	GT	GA	CT	35.4	79	66	71	7		6.2	6.5	5.9	6.5	3.4	21.4	5.8	27	22	3.6
422	F1	F	C	AA	CT	GG	GA	CC	38.4	75	64	69	8
423	F1	F	C	AA	CC	GG	GG	CC	42.2	90	68	70	7		5.5	6.5	6.2	6.4	4.2	19.7	4.8	24.2	19.7	2.65
424	F1	F	C	AA	CC	GG	GG	CC	43.8	79	67	72	8		5.5	6.2	6.5	6.5	3.5	23.9	4.4	18.3	22.8	2.9
425	F1	F	C	GA	CT	GT	GA	CT	34	76	62	67	7
426	F1	F	C	AA	CC	GG	GG	CC	40	76	66	70	8		6.3	6.2	5.6	5.6	3.7	22.2	4.7	21.1	21.6	3.25
427	F1	F	C	AA	CC	GG	GG	CC	42	82	65	71	8		6.2	5.5	5.2	5.4	3.4	23.7	6.1	25.7	24.1	3.95
428	F1	F	C	AA	CC	GG	GG	CC	41	83	69	71	8		6.5	7.1	6.5	6.4	6.2	20	4.4	22	19.7	3.75
429	F1	F	C	AA	CC	GG	GG	CC	33.2	78	57	59	7		6.5	6.5	6.5	6.5	5.5	18.1	3.5	19.3	17.3	4.9
430	F1	F	C						33.2	75	62	66	7		3.2	8.2	7.8	6.5	4.2	19.9	3.4	16.9	18.7	3.6
431	F1	F	C	AA	CC	GG	GG	CC	32.8	79	59	62	7		6.5	6.7	5.5	6.5	3.8
432	F1	F	C	GA	CT	GT	GA	CT	45.15	89	67	63	8		5.5	6.5	6.5	7.2	3.4	22.5	5	22.4	22.2	3.4
433	F1	F	C	GA	CT	GT	GA	CT	43.1	84	63	65	8		6.5	6.2	7.2	6.6	4.5	25.2	5.7	22.4	24.9	3.55
434	F1	F	C	AA	CC	GG	GG	CC	43.5	85	65	67	8		7.2	7.2	5.6	5.5	4.5	19.7	4.9	24.8	19.8	4.15
435	F1	F	C	AA	CC	GG	GG	CC	30.3	72	60	68	7		6.5	6.5	6.4	4.5	2.3	25.3	4.8	19	24.2	1.85
436	F1	F	C	AA	CC	GG	GA	CT	45	83	61	65	7		5.6	6.5	6.4	6.2	4.5	24	5.2	21.7	23.5
437	F1	F	C	GA	CT	GT	GA	CT	39.2	77	60	63	7
438	F1	F	C	GA	TT	TT	GA	CT	29.45	74	61	64	7
439	F1	F	C	GA	CT	GT	AA	TT	39.2	78	68	75	7		6.5	5.6	6.7	6.5	4.2	17.6	4.5	25.5	17.8	3.3
440	F1	F	C	AA	CC	GG	GA	CT	35.5	83	64	63	7		4.8	4.5	6.7	6.5	4.2	20.5	3.7	18.2	19.5	2.95
441	F1	F	C	AA	CC	GG	GG	CC	35.5	77	60	61	6		4.5	5.5	5.6	5.5	3.5	18.1	3.5	19.3	17.3	4.9
442	F1	F	C	GA	CT	GT	GA	CT	34.2	78	64	67	7		6.5	5.5	7.2	6.2	4.5	21.6	4.7	21.9	21.2	3.05
443	F1	F	C	AA	CT	GG	GA	CC	38.5	77	66	68	7		7	7.5	6.4	4.5	6.5	18.5	3.7	19.9	17.8
444	F1	F	C	GA	TT	TT	GA	CT	34.7	79	63	66	8		5.4	5.8	5.5	6.5	3.8	19.4	3.4	16.9	18.7	3.35
445	F1	F	C	AA	CC	GG	GG	CC	39.5	83	60	61	8		6.5	5.5	7.2	6.5	4.5	19.1	4.7	24.8	19.2
446	F1	F	C	AA	CC	GG	GG	CC	36.7	81	62	63	8		4.5	6.5	6.5	6.5	4.2	23.5	5.3	22.4	23.2	3.15
447
448	F1	F	B	GA	CT	GT	GA	CT																4.35
449	F1	F	B	AA	CC	GG	GG	CC												24.2	5.2	21.5	23.7	4.2
450	F1	F	B	AA	CT	GG	GA	CC												19.4	4.2	21.5	19	3.65
451	F1	F	B	GA	CT	GT	AA	TT												17.5	4.5	25.6	17.8	4.75
452	F1	F	B	GA	CT	GT	GA	CT												20.2	4.8	23.6	20.1	2.9
453	F1	F	B	GA	CT	GG	GA	CC												21	5	23.8	21	2.75
454	F1	F	B	AA	CC	GG	GG	CC												22.7	5	22.1	22.3	3.5
455	F1	F	B	AA	CC	GG	GG	CC												21.1	4.9	23	20.9	4.05
456	F1	F	B	AA	CC	GG	GG	CC												24.8	4.6	18.4	23.6	3.4
457	F1	F	B	GA	CT	GT	GA	CT												23	5.3	23.1	22.8	2.85
458	F1	F	B	AA	CC	GG	GG	CC												24.7	5.8	23.4	24.6	2.95
459	F1	F	B	GA	CT	GT	GA	CT												21.7	5.1	23.7	21.6	3.55
460	F1	F	B	AA	CC	GG	GG	CC												21.6	4.4	20.2	20.9	2.45
461	F1	F	B	GA	CT	GT	GA	CT												25.1	5.4	21.4	24.5	2.78
462	F1	F	B	GA	CT	GT	GA	CT												23	5.3	23	22.8	4.25
463	F1	F	B	AA	CT	GT	GA	CT												19.1	4.5	23.4	19	2.95
464	F1	F	B	GA	CT	GT	AA	TT												17.9	4.2	23.7	17.8	4
465	F1	F	B	AA	CC	GG	GG	CC												19.2	5.3	27.3	19.9	3
466	F1	F	B	AA	CT	GG	GA	CC												18.8	5.5	29	19.8	3.1
467	F1	F	B	AA	CC	GG	GA	CC												21.8	5.1	23.5	21.7	4.75
468	F1	F	B	AA	CC	GG	GG	CC												19.2	3.7	19	18.4	3
469	F1	F	B	GA	CT	GG	GA	CC												21.8	4.7	21.8	21.4	5.3
470	F1	F	B	AA	CC	GG	GG	CC												22.7	5.8	25.6	23.1	4
471	F1	F	B	AA	CC	GG	GG	CC												21.3	3.7	17.4	20.1	4.4
472	F1	F	B	GA	CT	GT	GA	CT												23.5	5.6	23.9	23.4	2.75
473	F1	F	B	GA	TT	GG	AA	CC												22.7	6	26.3	23.2	3.7
474	F1	F	B	AA	TT	GG	AA	CT												21.8	5.3	24.4	21.8	3.3
475	F1	F	B	GG	TT	TT	AA	TT																4.45
476	F1	F	B	AA	CT	GG	GA	CC												22.9	6	26	23.3	4.45
477	F1	F	B	AA	CT	GT	GA	CT												19.6	4.1	21	19.1	4.95
478	F1	F	B	GA	CT	GT	GA	CT												25.3	5.4	21.3	24.7	3.35
479	F1	F	B	AA	CC	GG	GG	CC												19.8	6.1	30.8	21.1	3.5
480	F1	F	B	AA	CT	GG	GA	CT												21.1	4.6	21.8	20.7	4.25
481	F1	F	B	GA	CT	GT	GA	CT												17.7	3.7	20.9	17.2	5.5
482	F1	F	B	AA	CT	GG	GA	CC												18.7	5.6	30.1	19.9	4.95
483	F1	F	B	AA	CT	GG	GA	CT												19.9	5.2	26.4	20.3	3.5
484	F1	F	B	AA	CC	GG	GG	CC												21.3	5	23.4	21.2	4.15
485	F1	F	B	AA	CC	GG	GG	CC												19.5	5	25.5	19.8	3.6
486	F1	F	B	AA	CC	GG	GA	CC												20.8	4.5	21.5	20.3	4.55
487	F1	F	B	AA	CC	GG	GG	CC												20.5	5.3	26	20.9	3.45
488	F1	F	B	AA	CT	GT	GA	CT												20.1	3.7	18.4	19.1	4.05
489	F1	F	B	AA	CT	GG	GA	CC												18.1	3.4	18.8	17.3	4.2
490	F1	F	B	GA	CT	GT	AA	TT												19.3	4.4	22.9	19.1	4.55
491	F1	F	B	AA	CT	GT	GA	CT												17	5	29.6	18	4.65
492	F1	F	B	GA	CT	GT	GA	CT												23.6	5.1	21.5	23.1	3.3
493	F1	F	B	AA	CC	GG	GG	CC												21.7	5	22.9	21.5	3.85
494	F1	F	B	AA	CT	GT	GA	CT												20.6	4.7	23	20.4	3.95
495	F1	F	B	GA	CT	GG	GA	CC												20.7	4.6	22.1	20.3	4.95
496	F1	F	B	GA	CT	GT	GA	CT												18.6	4.3	23	18.5	4.5
497	F1	F	B																	19.6	5.4	27.6	20.3	4.2
498	F1	F	B	GA	CT	GT	GA	CT																3.6
499	F1	F	B	GA	CT	GT	GA	CT												25.5	6.7	26.4	26.1	4.35
500	F1	F	B	AA	CC	GG	GA	CT												24	5.2	21.8	23.5	3.35
501	F1	F	B	GG	TT	GT	AA	CT												23.1	5.3	23	22.9	4.3
502	F1	F	B	AA	CC	GG	GG	CC												19.1	5.5	29	20	3.35
503	F1	F	B	GA	CT	GG	GA	CC												17.7	3.9	22.1	17.4	4.45
504	F1	F	B	GA	CT	GG	GA	CC												20.1	4.5	22.5	19.8	3.3
505	F1	F	B	AA	CC	GG	GG	CC												21.2	5.3	25.1	21.4	3.25
506	F1	F	B																	19.5	4.8	24.4	19.6	4.35
507	F1	F	B	AA	CC	GG	GA	CT												19.2	4.3	22.4	19	3.65
508	F1	F	B	GA	CT	GT	GA	CT												22	4.6	21	21.5	3.1
509	F1	F	B	GA	CT	GT	GA	CT												21.2	4.3	20.2	20.5	3.95
510	F1	F	B	GA	CT	GT	GA	CT												23.3	6.9	29.6	24.5	3.25
511	F1	F	B	AA	CC	GG	GG	CC												21.9	4.9	22.2	21.6	3.8
512	F1	F	B	AA	CT	GG	GA	CC												18.4	4.4	23.8	18.4	3.55
513	F1	F	B	AA	CC	GG	GG	CC												20.8	5.4	26.1	21.2	4.2
514	F1	F	B	AA	CT	GT	GA	CT																2.65
515	F1	F	B	AA	TT	GG	AA	CC												21.3	4	19	20.4	3.5
516	F1	F	B	GA	CT	GT	GA	CT												19.6	5.5	28	20.4	4.05
517	F1	F	B	GA	CT	GT	GA	CT												21.8	5.3	24.4	21.9	3.85
518	F1	F	B	GA	CT	GT	GA	CT												21.5	5.7	26.5	22	4.15
519	F1	F	B	GA	TT	GT	AA	CT												20.4	4.9	23.9	20.4	2.55
520	F1	F	B	AA	CT	GG	GA	CC												24.5	5.3	21.6	24	5.7
521	F1	F	B	AA	CT	GG	GA	CT												23.2	5	21.7	22.7	4.65
522	F1	F	B	GA	TT	TT	GA	CT												21.3	4.4	20.6	20.7	4.7
523	F1	F	B	AA	TT	GG	AA	CC												19.2	4.9	25.6	19.5	3.15
524	F1	F	B	GA	TT	GT	AA	TT												24.6	5.7	23	24.4	4.2
525	F1	F	B	AA	TT	GT	GA	CC												20.6	5.6	27.4	21.2	3.1
526	F1	F	B	AA	CT	GG	GA	CC												26.6	5.4	20.5	25.7	3.35
527	F1	F	B	GG	TT	TT	AA	TT												19.4	4.5	23	19.3	4.35
528	F1	F	B	AA	CT	GG	GA	CT												25.2	5.9	23.4	25	2.85
529	F1	F	B	AA	CC	GG	GG	CC												17.7	4.9	27.6	18.3	3.5
530	F1	F	B	AA	CC	GG	GG	CC												22.4	5.2	23.1	22.2	3.1
531	F1	F	B	AA	CT	GG	GA	CT												20	4.9	24.3	20.1	3.05
532	F1	F	B	AA	CC	GG	GG	CC												22.9	6.7	29.3	24.1	5
533	F1	F	B	AA	CC	GG	GG	CC												22.8	4.8	20.9	22.2	3.3
534	F1	F	B	AA	CT	GG	GA	CC												22.3	5.4	24.2	22.3	4.1
535	F1	F	B	AA	CC	GG	GG	CC												22.4	3.4	15.3	20.9	4.35
536	F1	F	B	GA	CT	GG	GA	CC												22.3	5.4	24	22.3	3.9
537	F1	F	B	GG	TT	TT	AA	TT												19	4.6	24.2	19.1	3.9
538	F1	F	B	AA	CT	GG	GA	CC												22.8	5	21.8	22.4	2.8
539	F1	F	B	GA	CT	GT	GA	CT												19.4	5.3	27.4	20.1	4.55
540	F1	F	B	GA	CT	GT	AA	CT												22	4.5	20.4	21.4	4.5
541	F1	F	B	AA	CC	GG	GA	CC												23.8	6.8	28.7	24.9	4.15
542	F1	F	B	AA	CT	GG	GA	CT												21.4	4.4	20.7	20.8	4.4
543	F1	F	B	AA	CC	GG	GG	CC												20.2	3.6	17.7	19.1	4
544	F1	F	B	AA	CT	GG	GA	CC												21.6	5.7	26.5	22.1	4.95
545	F1	F	B	GA	TT	TT	AA	TT												21	6	28.5	21.9	3.4
546	F1	F	B	AA	TT	GT	GA	CC												23.8	5.6	23.5	23.7	3.85
547	F1	F	B	GA	TT	GT	AA	TT												20.4	5.1	25	20.6	3.9
548	F1	F	B	AA	CT	GT	GA	CT												201	4.5	22.5	19.8	4.4
549	F1	F	B	AA	CC	GG	GG	CC												23.1	5.6	24.4	23.1	3.1
550	F1	F	B	AA	CC	GG	GA	CT												20	4.8	24.1	20	3.6
551	F1	F	B	GA	CT	GT	GA	CT												19.3	4.2	21.9	19	5.1
552	F1	F	B	AA	CC	GG	GG	CC												24.3	5.1	21.1	23.7	3.55
553	F1	F	B	GG	TT	TT	AA	TT												18.3	5	27.1	18.8	4.3
554	F1	F	B	AA	CT	GG	GA	CC												24	4.8	20	23.2	3.65
555	F1	F	B	GG	TT	TT	AA	TT												19.3	4.6	23.8	19.2	5.15
556	F1	F	B	GA	CT	GT	AA	CT												23.2	5	21.6	22.6	3.7
557	F1	F	B	GA	TT	GT	AA	TT												23.1	6.1	26.6	23.7	4.4
558	F1	F	B	AA	CC	GG	GG	CC
559	F1	F	B	AA	CC	GG	GA	CC												19.5	4.3	21.9	19.1	3.25
560	F1	F	B	GA	TT	GT	AA	TT												18.9	4	20.9	18.4
561	F1	F	B	GA	CT	GT	GA	CT												22	5	22.8	21.7	3.85
562	F1	F	B	AA	CC	GG	GG	CC												24.5	4.3	17.4	23.2	4.25
563	F1	F	B	GA	TT	GT	AA	CT												19.1	5.1	26.6	19.6	5.05
564	F1	F	B	AA	CC	GG	GG	CC
565	F1	F	B	GA	CT	GT	GA	CT												29.1	7.5	25.9	29.6	3.55
566	F1	F	B	GA	CT	GT	AA	CT
567	F1	F	B	AA	CC	GG	GG	CC												22.6	6.5	28.6	23.6	3.3
568	F1	F	B	GG	TT	TT	AA	TT												18.7	4.4	23.4	18.6	4.6
569	F1	F	B	GA	CT	GT	GA	CT												22	6.1	27.5	22.8	2.95
570	F1	F	B	GG	TT	TT	AA	TT												25.6	4.2	16.5	24	3.8
571	F1	F	B	AA	TT	GG	AA	CT												18.2	5	27.5	18.8	3.9
572	F1	F	B	AA	CC	GG	GG	CC												18.8	5.5	29	19.8	3.1
573	F1	F	B	AA	CC	GG	GA	CT												20	3.9	19.5	19.2	3.85
574	F1	F	B	AA	CC	GT	GA	CT												20.5	6	29.1	21.5	4.8
575	F1	F	B	AA	CC	GG	GG	CC												19.4	3.4	17.5	18.4	4.3
576	F1	F	B	GA	CT	GT	GA	CT												23.2	4.1	17.6	22	3.15
577	F1	F	B	AA	CC	GG	GG	CC												22.7	5.7	25.2	22.9	4.8
578	F1	F	B	AA	CT	GG	GA	CT												21.7	6.4	29.4	22.9
579	F1	F	B	AA	CC	GG	GA	CT												19.2	3.6	18.8	18.3
580	F1	F	B	AA	CC	GG	GA	CC												21.3	4.8	22.6	21	3.4
581	F1	F	B	AA	CC	GG	GG	CC												18.9	3.9	20.7	18.4	3.5
582	F1	F	B	GA	TT	GT	AA	CT												21.1	5.7	26.8	21.7	3.7
583	F1	F	B	AA	CT	GG	GA	CC												22.6	4.5	20.1	21.8	4
584	F1	F	B	GA	CT	GT	GA	CT												19	4	21.1	18.5	3.6
585	F1	F	B	AA	TT	GG	AA	CC												20.9	4	19.1	20.1	4.1
586	F1	F	B	AA	CT	GT	GG	CC												22.6	3.8	16.7	21.3	3.3
587	F1	F	B	GA	TT	GG	AA	CT												18.4	3.9	21.5	18	4.54
588	F1	F	B	GA	TT	TT	AA	TT												20.7	3.6	17.5	19.6	4.95
589	F1	F	B	AA	CC	GG	GG	CC												19.5	4.2	21.4	19	4.4
590	F1	F	B	AA	CC	GG	GA	CC												20.2	4	19.9	19.5	3.3
591	F1	F	B	GA	CT	GT	GA	CT												23.2	5.9	25.5	23.5	4.3
592	F1	F	B	GG	TT	TT	AA	TT
593	F1	F	B	AA	TT	GG	AA	CC												23	5.3	23	22.8	4.65
594	F1	F	B	AA	CC	GG	GG	CC												21.7	4.4	20.4	21	3.4
595	F1	F	B	GA	CT	GT	GA													16.7	4.7	27.9	17.4	4.05
596	F1	F	B	AA	CC	GG	AA	CC												24.9	4.7	18.7	23.8	4.65
597	F1	F	B	AA	CC	GG	GG	CC
598	F1	F	B	GA	TT	GT	AA	TT												22.8	5.7	25.1	23	3.45
599	F1	F	B	AA	CC	GG	GG	CC												21	4.4	20.9	20.4	4.1
600	F1	F	B	GG	TT	TT	AA	TT												19.8	4.9	24.7	20	3.05
601	F1	F	B	GA	TT	GT	AA	CT												20.1	4.3	21.2	19.6	3
602	F1	F	B	GA	TT	GG	AA	CT												21.4	6	28	22.2	5.25
603	F1	F	B	AA	CC	GG	GG	CC												17	3.8	22.1	16.7	3.7
604	F1	F	B	AA	TT	GG	AA	CC												20.7	5.3	25.8	21	5
605	F1	F	B	AA	CC	GG	GG	CC												25.2	4.9	19.3	24.2	3.6
606	F1	F	B	AA	CC	GG	GG	CC
备注：品种栏 F1代表南甘，F2代表南南甘；性别栏F代表母羊，M代表公羊；场地栏A代表牧兴场，B代表旭牧场，C代表三洋盛场

## Sheet: Figure 2 (LD analysis)
No.	Breed	Sex	Age	Genotype					shoulder (cm)	side (cm)	thigh (cm)	notum (cm)	abdomen (cm)	mean fiber diameter (μm)	greasy wool weight (kg)	body weight (kg)	chest girth (cm)	body height (cm)	body length (cm)	shin circumference (cm)
				SNP1	SNP2	SNP3	SNP4	SNP5
1	F2	Male	Yearling	GA	CT	AG	AT	GT	7.2	6.5	5.6	6.8	4.5			53.6	92	72	72	10
2	F2	Male	Yearling	AA	CC	GG	TT	GG	6.8	7.8	7.2	7.2	5.5			49.1	92	73	77	9
3	F2	Male	Yearling	GG	TT	AA	AA	TT	7.2	7.2	7.2	6.8	4.5			46.5	87	73	76	9
4	F2	Male	Yearling	GA	CT	AG	AT	GT	5.2	5.8	5.5	6.2	6.1			43.5	88	73	75	10
5	F2	Male	Yearling	GA	TT	AG	AA	GT	7.1	6.5	6.5	7.5	3.2			43.9	88	74	72	11
6	F2	Male	Yearling	GA	TT	AG	AA	GT	6.7	8.5	6.8	5.9	7.2			45.6	98	71	71	12
7	F2	Male	Yearling	AA	CC	GG	AT	GT	7.6	5.8	7.2	6.4	3.4			53	94	71	72	9
8	F2	Male	Yearling	AA	CC	GG	TT	GG	7.5	8.9	7.5	6.4	7.2			56.5	96	72	74	12
9	F2	Male	Yearling	AA	CC	GG	TT	GG	5.4	6	5.6	5.2	5.2			48.2	93	71	70	10
10	F2	Male	Yearling	AA	CT	GG	AT	GG	7.2	8.2	8.1	8.2	4.5			48.5	92	73	75	10
11	F2	Male	Yearling	GA	CT	AG	AT	GT	6.2	6.2	6.7	5.4	8.1			52	99	70	75	11
12	F2	Male	Yearling	AA	CC	GG	TT	GG	6.9	7.8	7.2	7.5	4.8			51.1	91	72	74	10
13	F2	Male	Yearling	GA	CT	AG		GT	5.2	6.7	4.8	4.5	2.8			48.9	87	71	76	11
14	F2	Male	Yearling	GA	CT	GG	AT	GT	6.2	6.5	6.2	6.3	4.5			48.8	94	74	74	10
15	F2	Male	Yearling	GA	CT	AG	AT	GT	6.1	5.5	7.4	7.5	7.2			45	89	70	72	11
16	F2	Male	Yearling	AA	CC	GG	AT	GG	7.2	8.5	7.8	8.5	5.1			48	92	73	75	10
17	F2	Male	Yearling	AA	CC	GG	TT	GG	6.5	7.5	7.2	7.5	4.2			40	82	71	72	9
18	F2	Male	Yearling	AA	CC	GG	AT	GT	7	8	8	7	8			55.55	97	71	74	9
19	F2	Male	Yearling	AA	CC	GG	TT	GG	7.5	6.5	7.4	7.2	4.8			43.8	87	69	68	9
20	F2	Male	Yearling	GA	CT	AG	AA	TT	9.2	9.3	9	9.6	5.8			44.7	91	69	70	10
21	F2	Male	Yearling	AA	CC	GG	AA	GT	6.2	8.2	4.8	6.3	5.6			48.6	95	74	76	12
22	F2	Male	Yearling	AA	CT	GG	AT	GG	6.8	7.5	7.5	7.2	5.1			44.9	92	68	70	9
23	F2	Male	Yearling	AA	CC	GG	TT	GG	6.4	5.5	5.8	5.5	6.2			49.2	93	75	73	11
24	F2	Male	Yearling	GA	CT	AG	AT	GT	5.5	6.2	6.7	4.2	5.2			47.6	89	69	76	11
25	F2	Male	Yearling	AA	CC	GG		GG	5.9	7.2	7.2	6.8	5.2			51	95	71	78	10
26	F2	Male	Yearling	GA	CT	AG		GT	6.5	7.5	6.8	5.5	5.2			47.3	88	71	72	10
27	F2	Male	Yearling	AA	TT	AG	AA	GT	7.8	5.5	6.1	4.5	6.2			47.5	92	73	76	10
28	F2	Male	Yearling	GA	CT	AG	AT	GT	6.7	5.6	6.7	6.5	4.1			38	87	66	69	10
29	F2	Male	Yearling	GA	TT	AG	AA	GT	8.2	7.8	8.8	8.8	4.5			40	81	68	70	9
30	F2	Male	Yearling	AA	CC	GG	AA	TT								58	90	70	70	10
31	F2	Male	Yearling	AA	CC	GG	TT	GG	7.2	6.5	6.8	7.8	4.5			46.5	95	63	68	9
32	F2	Male	Yearling	AA	CT	GG	AT	GG	8.2	7.5	8.2	8.6	4.2			39.3	85	60	64	8
33	F2	Male	Yearling	AA	CC	GG	AT	GT	7.2	8.9	7.8	7.8	4.3			48.3	90	70	74	8.5
34	F2	Male	Yearling	AA	CC	GG	TT	GG	5.2	6.7	6.9	6.2	5.9			50.2	90	74	78	11
35	F2	Male	Yearling	GA	TT	AG	AA	GT	7.8	7.5	7.8	8.5	4.2			43	88	72	73	8
36	F2	Male	Yearling	AA	CT	GG	AT	GG	5.6	6.8	6.2	5.8	4.2			47	89	69	73	10
37	F2	Male	Yearling	AA	CT	GG	AT	GT	7.2	8.2	7.4	7.6	4.5			53.2	92	74	77	11
38	F2	Male	Yearling	GA	CT	AG		GT	7.6	6.4	6.2	5.9	4.6			45.85	86	72	71	10
39	F2	Male	Yearling	GA	CT	AG	AA	TT	6.5	7.2	6.7	7.2	5.2			41.2	87	67	69	9
40	F2	Male	Yearling	AA	CT	GG	AT	GG	5.8	6.8	7.5	8.2	5.2			52.8	98	72	73	9
41	F2	Male	Yearling	AA	CC	GG	AT	GT	6.1	5.9	7.2	6.8	4.2			49.1	92	72	72	10
42	F2	Male	Yearling	GG	TT	AA	AA	TT	6.8	6.2	6.2	6.5	3.2				86	73	74	9
43	F2	Male	Yearling	GA	CT	AG	AT	GT	8.2	7.9	6.7	7.9	5.5			42.6	88	69	77	8.5
44	F2	Male	Yearling	GA	CT	AG	AA	TT	7.2	7.8	7.5	6.8	4.5			46.8	92	69	70	9
45	F2	Male	Yearling	AA	CC	GG	TT	GG	7.5	7.5	7.8	7.5	5.2			46.5	86	73	76	10
46	F2	Male	Yearling	GA	CT	AG	AT	GT	7.5	7.8	7.8	6.5	4.2			39	88	68	67	8.5
47	F2	Male	Yearling	GA	CT	AG	AA	TT	8.2	6.2	7.8	8.5	4.5			44.1	95	70	72	9.5
48	F2	Male	Yearling	GA	CT	AG	AT	GT	6.5	6.5	7.2	7.5	4.5			44.5	89	72	74	9
49	F2	Male	Yearling	AA	CT	GG	AT	GG	6.5	7.1	7.1	7	7.2			44.7	86	67	67	9
50	F2	Male	Yearling	GA	TT	AG		GT	7.5	6.5	6.8	7.5	4.5			44.2	85	60	74	8
51	F2	Male	Yearling	AA	CT	GG	AA	GT	7.1	7.1	6.8	7.5	5.2			33	84	66	67	8
52	F2	Male	Yearling	AA	CC	GG	TT	GG	6.2	6.5	6.6	6.5	3.5			44	91	65	74	9
53	F2	Male	Yearling	GA	CT	AG	AA	GT	6.7	8.2	7.2	6.7	5.2			42	84	69	77	8
54	F2	Male	Yearling	AA	CT	GG	AT	GG	6.8	6.5	7.2	7.5	4.5			39	85	68	69	8.5
55	F2	Male	Yearling	GA	TT	AG	AA	GT	6.4	5.5	6.4	6.4	3.5			60.4	98	73	70.5	11
56	F2	Male	Yearling	GA	TT	AG	AA	GT	7.5	7.2	8.5	7.8	3.8			40.9	87	73	75	10
57	F2	Male	Yearling	AA	CT	GG	AT	GG	8.2	6.5	7.8	8.2	4.2			37	94	71	66	9
58	F2	Male	Yearling	GA	TT	AG	AA	GT	7.2	6.2	6.5	7.2	4.5			42.6	94	69	70	8.5
59	F2	Male	Yearling	GA	CT	AG	AT	GT								42.3	82	68	70	10
60	F2	Male	Yearling	AA	CC	GG	TT	GG	8.2	7.2	8.2	8.5	5.2			53.7	91	70	75	9.5
61	F2	Male	Yearling	GA		AG		GT	7.2	6.5	5.6	6.8	4.5			53.6	92	72	72	10
62	F2	Male	Yearling	GA	TT	AG	AA	GT	8.2	7.5	7.8	7.8	7.2			51.3	100	71	76	11
63	F2	Male	Yearling	GA	TT	AG	AA	GT	7.4	7.5	6.9	7.5	5.2			47.9	89	74	77	10
64	F2	Male	Yearling	GA	CT	AG	AT	GT	7.2	7.2	7.8	9.8	5.1			51	98	77	76	10
65	F2	Male	Yearling	AA	CC	GG	TT	GG	7.2	6.5	6.5	7.2	5.2			42.9	89	69	71	10
66	F2	Male	Yearling	GG	TT	AA	AA	TT	9.2	7.8	8.5	8.5	4.5			49	104	71	75	9
67	F2	Male	Yearling	GG	TT	AA	AA	TT	7.8	7.5	7.6	7.2	4.8			45.2	85	72	71	10
68	F2	Male	Yearling	AA	CC	GG	TT	GG	8.5	9.2	9.2	9.2	4.2			54.9	101	60	77	9.5
69	F2	Male	Yearling	AA	TT	AG	AA	GT	8.5	8.2	9.2	9.2	4.2			52	90	67	68	8.5
70	F2	Male	Yearling	GA	CT	AG	AA	TT	8.5	7.5	7.8	8.2	3.4			54	97	71	70	11
71	F2	Male	Yearling	AA	CC	GG	AT	GT	9.5	10.5	9.8	9.2	4.5			77	104	81	84	12
72	F2	Male	Yearling	GA	CT	AG	AT	GT	7.5	6.2	6.7	7.5	4.5			36.5	86	66	70	8
73	F2	Male	Yearling	GG	TT	AA	AA	TT	10.5	12.5	10.5	11.5	5.6			64.8	105	78	81	11
74	F2	Male	Yearling	AA	CT	AG	TT	GG								41.5	80	64	69	10
75	F2	Male	Yearling	AA	CT	GG	AT	GG								50	85	68	71	10
76	F2	Male	Yearling	AA	CC	GG	TT	GG	7.8	7.5	7.5	8.2	5.2			46.8	97	71	77	9
77	F2	Male	Yearling	AA	CC	GG	AT	GT								55.4	89	68	69	10
78	F2	Male	Yearling	GA	CT	AG	AA	TT	7	7.5	6.7	7.2	4			49.5	95	74	75	10
79	F2	Male	Yearling	GA	CT	AG	AT	GT	6.2	6.8	7.5	8.5	5.2			60	105	71	80	10
80	F2	Male	Yearling	GA	TT	AG	AA	GT	8.2	7.8	7.8	8.5	4.5			49.6	99	75	75	11
81	F2	Male	Yearling	AA	CC	GG	TT	GG								56.9	93	71	73	10
82	F2	Male	Yearling	GA	CT	AG	AT	GT	7.5	6.5	6.2	8.5	4.5			56.7	104	73	74	9
83	F2	Male	Yearling	AA	CC	GG	TT	GG	8.5	6.7	6.8	7.8	3.5			45.7	93	69	70	9
84	F2	Male	Yearling	AA	CC	GG	TT	GG								58.9	88	73	76	11
85	F2	Male	Yearling	AA	CT	GG	AT	GG	7.5	6.8	7.8	7.5	4.5			44.9	87	71	72	10
86	F2	Male	Yearling	AA	CT	GG		GG	6.8	6.5	7.5	7.5	4.8			53	93	72	75	10
87	F2	Male	Yearling	GA	CT	AG	AT	GT	6.8	7.8	6.8	6.5	4.8			39.3	81	70	70	9
88	F2	Male	Yearling	GG	TT	AA	AA	TT								45	82	69	71	10
89	F2	Male	Yearling	AA	CC	GG	TT	GG	5.5	6.5	6.8	6.5	4.5			46.3	88	72	74	10
90	F2	Male	Yearling	AA	CT	GG	AA	GT	7.1	7.9	7.2	7.2	7.8			55.5	92	75	76	10
91	F2	Male	Yearling	AA	CC	GG	TT	GG	5.5	6.2	6.5	6.7	4.2			35.2	84	69	70	10
92	F2	Male	Yearling	AA	CC	GG	AT	GT	6.4	6.1	5.8	7	6.2			44.25	95	72	74	11.6
93	F2	Male	Yearling	AA	CC	GG	TT	GG	5.8	8.2	6.7	7.5	5.2			50.8	93	71	72	9
94	F2	Male	Yearling	AA	CT	AG	AT	GT	6.7	5.9	6.1	5.9	6.2			51.6	91	68	74	11
95	F2	Male	Yearling	AA	CC	GG	TT	GG	6.5	7.5	6.2	6.5	3.2			44.7	83	72	83	8.5
96	F2	Male	Yearling	AA	CT	GG	AT	GG	6.7	5.5	8.2	7.8	3.2			51.3	88	69	73	8
97	F2	Male	Yearling	AA	CC	GG	TT	GG	6.5	7.2	7.8	6.7	5.2			43.6	89	71	71	10
98	F2	Male	Yearling	AA	TT	GG	AA	GG	6.4	5.8	6.8	6.8	4.2			46.3	94	65	72	9
99	F2	Male	Yearling	AA	CT	AG	TT		6.2	7.2	6.2	6.2	4			42.5	91	68	69	8.5
100	F2	Male	Yearling	GA	CT	AG	AA	TT	8.5	8.5	7.5	8.8	6.2	18.4		41.7	99	73	74	10
101	F2	Male	Yearling	AA	CC	GG	AT	GG	7.5	7.5	7.2	7.8	4.2	21.1		39.7	89	68	69	11
102	F2	Male	Yearling	AA	CT	GG	AT	GG	8.5	7.5	8.2	8.2	5.2	19.5		52	91	74	81	10
103	F2	Male	Yearling	GA	TT	AG	AA	GT	8.5	10.5	9.5	8.5	5.5	20		36.7	76	70	72	10.6
104	F2	Male	Yearling	AA	CT	GG	AT	GG	6.4	8.5	5.5	7.2	4.5	19.7		45.7		71	70	10
105	F2	Male	Yearling	AA	CC	GG	TT	GG	8.2	6.5	6.7	6.5	8.2	21		41.5	112	69	73	10
106	F2	Male	Yearling	AA	TT	GG	AA	GT	12.5	8.5	9.2	10.2	7.5	20.2		39	89	76	76	9
107	F2	Male	Yearling	AA	CT	GG	AT	GG	8.5	9.2	7.5	7.5	5.6	20.6		43.1	91	77	79	11
108	F2	Male	Yearling	AA	CT	GG	AT	GG	7.2	7.2	8.2	8.5	6.5	23.2		58.7	92	74	79	10
109	F2	Male	Yearling	AA	CT	GG	AT	GG	7.5	9.2	7.2	7.5	7.2	17.7		43.3	95	72	72	9
110	F2	Male	Yearling	AA	CC	GG	TT	GG	8.9	7.5	7.8	8.5	6.5	23.8		60.7	104	79	83	12
111	F2	Male	Yearling	AA	CC	GG	TT	GG	6.5	7.8	7.2	7.2	4.5	17.5		38.9	91	72	72	9
112	F2	Male	Yearling	AA	CT	GG	AT	GT	8.5	9.5	7.5	8.2	7.5	21.8		39.8	86	70	76	11
113	F2	Male	Yearling	GA	CT	AG	AT	GT	9.5	7.2	8.5	8.5	6.5	18.2		52.3	116	80	83	11
114	F2	Male	Yearling	AA	CT	GG	AT	GG	7.5	7.8	6.5	8.5	5.5	20.2		40	99	70	74	10
115	F2	Male	Yearling	AA	CC	GG	TT	GG	6.5	8.9	7.8	8.5	5.2	22.7		37.2	85	75	76	11
116	F2	Male	Yearling	GA	TT	AG	AA	GT	7.5	9.8	7.5	7.2	6.5	24.7		40.1	100	69	81	9.6
117	F2	Male	Yearling	AA	CC	GG	TT	GG	8.5	10.5	8.5	8.5	5.5	18.7		39	93	73	73	11
118	F2	Male	Yearling	GA	CT	AG	AT	GT	8.5	7.5	7.2	7.8	3.5	19.6		37.1	80	70	70	11
119	F2	Male	Yearling	GA	TT	AG	AA	GT	9.2	10.5	8.5	9.2	6.5	19.9		47	90	75	75	12
120	F2	Male	Yearling	AA	TT	GG	AA	GG	6.5	7.5	6.2	6.7	6.5	23.3		49.2	92	79	78	10
121	F2	Male	Yearling	AA	CC	GG	TT	GG	8.5	9.2	7.5	8.2	5.2	19		36.9	88	70	70	10
122	F2	Male	Yearling	GA	TT	AG	AA	GT	5.5	6.2	5.5	6.5	3.5	20.8		34.7	79	65	67	9
123	F2	Male	Yearling	GA	CT	AG	AA	GT	8.5	8.5	7.8	7.8	6.5	18.8		42.5	103	71	74	10
124	F2	Male	Yearling	GA	CT	AG	AT	GT	7.2	6.5	6.5	7.5	5.5	19.9		40.5	98	74	78	9.4
125	F2	Male	Yearling	GA	CT	AA	AT	GT	8.5	9.5	8.5	9.2	6.5	17.1		42.3	86	72	75	12
126	F2	Male	Yearling	AA	CT	GG	TT	GG	10.5	13.5	9.5	10.5	6.5	19.6		58.1	104	79	84	12
127	F2	Male	Yearling	GA	CT	AG	AT	GT	9.8	12.5	8.5	10.2	7.2	22.9		35.4	90	68	79	10
128	F2	Male	Yearling	GA	CT	AG	AT	GT	7.5	8.5	6.5	8.2	5.2	23.6		39.8	85	71	71.1	9
129	F2	Male	Yearling	GA	TT	AG	AA	GT	7.5	7.5	6.8	6.5	6.5	20.9		46.1	102	74	72	9.2
130	F2	Male	Yearling	GA	CT	AG	AT	GT	6.5	8.5	8.5	7.2	5.5	17.5		50.8	107	79	83	10
131	F2	Male	Yearling	GA	CT	AG	AT	GT	8.5	9.2	8.5	7.8	5.5	18.1		49.9	86	72	75	11
132	F2	Male	Yearling	AA	CT	GG	AT	GG	6.8	8.2	7.2	7.5	6.2	20.4		38.8	87	66	74	8.4
133	F2	Male	Yearling	AA	CT	GG	AT	GG	8.5	9.8	7.8	7.8	5.2	21		34.7	81	71	71	9
134	F2	Male	Yearling	AA	CC	GG	TT	GG	9.5	9.2	8.5	8.5	5.5	18.2		35.6	80	71	73	9
135	F2	Male	Yearling	AA	CT	GG	AT	GG	7.5	8.5	6.5	7.8	5.5	18		40.7	88	70	72	10
136	F2	Male	Yearling	AA	CT	GG	AT	GT	7.5	8.5	6.8	7.8	5.5	27.1		40.8	89	71	70	10
137	F2	Male	Yearling	AA	CT	GG	AT	GG	9.5	10.5	9.5	9.5	5.5	22		45.6	105	80	83	9
138	F2	Male	Yearling	GA	CT	AG	AT	GT	6.5	8.5	6.5	6.7	6.5	17.8		34.3	82	71	70	9
139	F2	Male	Yearling	GA	CT	AG	AA	TT	9.5	8.9	8.5	9.2	6.2	21.4		59.5	101	75	79	10
140	F2	Male	Yearling	GA	CT	AG	AT	GT	8.5	9.2	7.8	8.5	5.5	19.1		46.2	104	72	74	9
141	F2	Male	Yearling	GG	TT	AG	AA	GT	8.5	11.5	10.5	11.8	7.5	24.1		68.8	104	80	85	12.2
142	F2	Male	Yearling	AA	CT	GG	AA	GT	7.2	7.5	6.5	7.5	4.2	17.9		34.8	86	70	72	10
143	F2	Male	Yearling	GA	CT	GG	AT	GG	10.2	9.5	8.5	10.2	7.2	23.1		63.8	104	78	85	12
144	F2	Male	Yearling	AA	CT	GG	AT	GG	11.2	7.5	8.9	10.5	6.5	18.5		45.8	87	70	73	11
145	F2	Male	Yearling	AA	CC	GG	TT	GG	9.2	8.5	8.5	9.2	6.2	21.9		47.8	93	71	83	11
146	F2	Male	Yearling	AA	CT	AG	AT	GT	10.5	12.2	9.5	9.8	7.8	17.3		51.8	109	81	81	10
147	F2	Male	Yearling	AA	CC	GG	TT	GG	7.8	9.8	9.2	8.2	6.7	25.8		60.6	110	79	80	11
148	F2	Male	Yearling	GA	TT	AA	AA	TT	7.5	6.8	7.5	8.5	5.6	22.2		52.6	98	75	76	10
149	F2	Male	Yearling	AA	CT	GG	AT	GG	7.5	6.5	7.8	8.5	5.8	22.6		49.8	101	70	70	10
150	F2	Male	Yearling	AA	CC	GG	AT	GT	7.5	9.5	7.5	8.2	4.5	20.1		45.3	112	73	75	8.6
151	F2	Male	Yearling	AA	CT	GG	AT	GG	10.5	8.5	9.5	11.2	6.5	20.1		50	91	75	77	10
152	F2	Male	Yearling	AA	CT	AG	AT	GT	8.5	9.7	7.5	6.8	3.5	23.2		65.3	110	74	75	11
153	F2	Male	Yearling	GA	CT	AG	AA	GT	8.5	8.5	8.2	6.5	5.2	21.9		52.1	98	76	82	10
154	F2	Male	Yearling	GA	CT	AG	AT	GT	7.2	8.5	7.2	7.5	5.5	18.7		39.6	92	70	71	10
155	F2	Male	Yearling	GA	CT	AA	AT	GT	9.2	8.5	10.5	11.5	5.5	22		38.2	87	74	75	9
156	F2	Male	Yearling	AA	CT	GG	TT	GG	7.2	8.2	7.5	8.5	6.5	17.1		41.6	93	71	72	10
157	F2	Male	Yearling	GA	CT	AG	AT	GT	7.5	9.7	7.2	7.1	4.5	18.2		43.6	87	72	74	11
158	F2	Male	Yearling	GA	CT	GG	AT	GG	8.5	9.5	8.5	9.5	5.5	24.1		43.5	92	73	75	10
159	F2	Male	Yearling	GA	CT	AG	AT	GT	9.8	10.5	9.5	11.5	7.2	21.8		53	93	77	83	11
160	F2	Male	Yearling	GA	CC	AG	AT	GT	9.5	11.5	8.5	10.2	7.5	23.1		55.9	103	76	80	12
161	F2	Male	Yearling	GA	CT	AG	TT	GT	8.5	7.8	7.2	8.2	4.5	23		60	97	78	80	9
162	F2	Male	Yearling	AA	CC	GG	AT	GG	7.8	7.5	6.5	7.5	5.4	22.1		62	102	77	85	11
163	F2	Male	Yearling	AA	TT	GG	AA	TT	6.7	9.5	8.2	7.8	7.2	20.5		50.6	106	72	78	11
164	F2	Male	Yearling	AA	CC	GG	AT	GT	8.5	10.5	8.5	9.9	5.5	19.5		47.5	93	70	76	11
165	F2	Male	Yearling	AA	CT	GG	AT	GG	7.8	8.5	8.2	8.2	5.3	20.4		36.6	86	75	75	10
166	F2	Male	Yearling	AA	CC	GG	TT	GG	6.5	7.2	6.5	7.5	4.5	20.5		45.5	93	70	71	10
167	F2	Male	Yearling	GA	CT	AG	AT	GT	6.5	8.5	6.5	6.5	5.6	18.4		50	93		73	10
168	F2	Male	Yearling	GA	CT	AG	AT	GT	8.5	8.9	8.5	9.2	7.2	23.9		57.2	93	73	77	12.2
169	F2	Male	Yearling	GA	CT	AG	AT	GT	8.5	8.2	8.2	10.5	4.5	19.5		51.7	102	72	74	11
170	F2	Male	Yearling	GG	TT	AG	AA	GT	8.2	7.8	9.2	9.5	6.7	25.5		58.2	100	74	77	11
171	F2	Male	Yearling	AA	CT	AG	AT	GT	6.9	11.8	5.5	9.8	5.5	20.7		48.5	99	74	74	11
172	F2	Male	Yearling	AA	CC	GG	TT	GG	7.5	5.5	7.2	8.5	3.5	22		52.1	89	72	75	11
173	F2	Male	Yearling	AA	CC	GG	AT	GG	9.5	8.5	8.9	10.2	6.7	23.1		56.5	105	76	77	11
174	F2	Male	Yearling	AA	CC	GG	TT	GG	7.2	6.4	7.6	5.8	6.5	23.4		44.7	97	74	76	11
175	F2	Male	Yearling	AA	CC	AG	TT	GG	9.2	9.5	8.5	9.2	4.8	20.4		54.9	103	78	84	11
176	F2	Male	Yearling	AA	CC	GG	TT	GG	8.2	8.5	8.9	7.5	5.8	19.9		51.2	104	76	79	10
177	F2	Male	Yearling	AA	CC	GG	TT	GG	6.7	8.5	7.5	7.8	4.8	24		45.1	98	74	74	11
178	F2	Male	Yearling	GA	TT	AG	AA	GT	8.5	8.2	7.5	8.2	6.5	17.1		40.1	90	70	70	9
179	F2	Male	Yearling	AA	CT	GG	AT	GG	6.7	7.5	6.5	6.7	4.5	19		37.35	87	70	70	9
180	F2	Male	Yearling	GA	CT	AG	AT	GT	7.2	9.8	7.8	8.2	7.2	23.4		47.8	96	70	70	11
181	F2	Male	Yearling	AA	CC	GG	AT	GG	10.2	8.1	8.5	10.5	5.5	24		50	96	72	76	10
182	F2	Male	Yearling	AA	CT	GG	AA	GG	8.5	9.5	9.2	9.5	6.5	17.6		59.6	97	78	82	11
183	F2	Male	Yearling	AA	CT	GG	AA	GG	8.5	8.2	8.5	9.2	6.2	21.7		46.8	91	72	80	10
184	F2	Male	Yearling	AA	CC	GG	AT	GG	10.5	12.5	9.5	10.5	6.5	21.6		63	107	86	90	11
185	F2	Male	Yearling	GA	CT	AG	AT	GT	9.5	10.5	9.5	11.5	6.5	23.2		47.9	93	76	79	11
186	F2	Male	Yearling	GA	CT	GG	AT	GG	10.2	8.2	7.8	8.5	5.5	23.6		64.1	105	77	79	10
187	F2	Male	Yearling	GA	CT	AG	AT	GT	8.9	7.2	7.5	8.2	4.5	24.6		49.9	97	73	77	10
188	F2	Male	Yearling	GA	TT	GG	AA	GG	9.5	10.5	9.5	10.5	6.5	23.9		65.8	105	77	76	11
189	F2	Male	Yearling	AA	CC	GG	TT	GG	10.2	11.5	9.8	10.5	6.5	24.1		57.3	100	78	80	10
190	F2	Male	Yearling	AA	CC	GG	TT	GG	9.8	7.8	8.2	9.5	7.2	21.1		74.2	111	78	86	11
191	F2	Male	Yearling	AA	CT	GG	AT	GG	7.5	6.8	7.5	8.2	7.5	21.1		39.8	82	70	74	10
192	F2	Male	Yearling	AA	TT	GG	AA	GG	8.5	7.8	6.5	9.2	5.2	24.4		48.2	97	73	77	10
193	F2	Male	Yearling	AA	CT	GG	AT	GG	9.5	9.5	8.2	10.2	6.5	21.8		46	96	73	74	11
194	F2	Male	Yearling	GA	CT	GG	AT	GG	6.5	7.5	6.2	6.5	5.6	22.4		46.2	90	73	73	10
195	F2	Male	Yearling	GA	TT	AG	AA	GT	7.2	6.7	9.2	7.5	4.6	21.8		40.4	87	73	75	11
196	F2	Male	Yearling	AA	TT	GG	AA	GG	8.5	7.2	8.5	9.5	6.5	20.7		38.1	81	70	70	10
197	F2	Male	Yearling	AA	CT	GG	AT	GG	5.5	6.2	5.5	6.5	3.5	20.8		34.7	79	65	67	9
198	F2	Male	Yearling	AA	CT	GG	AA	GT	10.5	7.5	7.5	8.5	5.2	17.8		50.7	91	74	78	10
199	F2	Male	Yearling	AA	CT	GG	AT	GG	11.2	6.5	9.8	10.5	6.5	22.2		46.9	90	72	76	10
200	F2	Male	Yearling	AA	CT	GG	AT	GT	8.2	7.2	7.5	8.5	5.6	18.1		37	86	70	70	10
201	F2	Male	Yearling	AA	CT	AG	AT	GT	8.2	7.8	9.5	10.2	6.2	23.3		59	97	75	82	10
202	F2	Male	Yearling	GA	CT	AG	AT	GT	8.9	9.5	8.5	8.5	6.2	17.1		47.7	90	70	70	12
203	F2	Male	Yearling	AA	CT	GG	AT	GG	8.9	9.5	9.5	10.2	6.7	21.4		56.5	97	74	79	11
204	F1	Female	Adult	AA	CT	AG	TT	GG	5.5	6.5	6.5	5.2	8.4	21.9	2.5	33.75	82	68	68	7
205	F1	Female	Adult	GA	CT	AG	AT	GT	5.6	6.2	5.5	5.5	4.2	24.4	2.9	43.9	85	65	67	7
206	F1	Female	Adult	AA	CC	GG	AT	GT	6.5	8.2	6.5	6.2	5.3	26.2	2.85	37	83	69	78	7
207	F1	Female	Adult	GA	CT	AG	AT	GT	5.2	5.5	6.2	5.5	3.5	24.8	2.05	29.2	87	65	66	7
208	F1	Female	Adult	GA	CT	AG	AT	GT	5.5	5.6	5.6	5.5	4.2	24.8	2.2	41.25	83	67	66	7
209	F1	Female	Adult	AA	CC	GG	TT	GG	6.5	6.5	6.5	6.5	4.5	19.8	4.5	35.7	83	61	63	7
210	F1	Female	Adult	GA	CT	AG	AT	GT	6.5	7.5	7.5	7.8	5.2	21.1	3.35	32.8	82	64	70	7
211	F1	Female	Adult	AA	CT	AG	TT	GG	6.5	7.5	6.5	6.5	7.8	23.1	3.65	47.9	88	65	78	8
212	F1	Female	Adult	GG	TT	AA	AA	TT	6.5	5.5	6.5	5.6	4.5	22.6	3.25	39.35	81	62	66	7
213	F1	Female	Adult	GA	CT	AG	AT	GT	5.5	4.5	5.8	6.2	3.5	22.6	2	33.55	83	63	66	6
214	F1	Female	Adult	AA	CC	GG	AT	GT	5.2	5.2	5.8	5.5	3.4	22.7	2.3	36.3	80	63	65	6
215	F1	Female	Adult	AA	CC	GG	TT	GG	6.5	6.5	6.5	6.2	4.5	19.4	3.85	44.6	95	68	69	8
216	F1	Female	Adult	AA	CC	GG	TT	GG	5.2	7.5	6.5	7.5	3.5	20.4	4.05	35.6	82	62	60	7
217	F1	Female	Adult	AA	CC	GG	TT	GG	6.5	6.5	7.2	5.5	5.5	20.4		35.5	75	66	67	7
218	F1	Female	Adult	GA	CT	AG	AT	GT	5.2	4.5	5.2	4.5	2.3	20.9	3.5	43.5	86	63	67	7
219	F1	Female	Adult	AA	CC	GG	AT	GT	6.2	6.5	7.2	6.5	5.6	22.9	3.55	37.9	87	67	72	8
220	F1	Female	Adult	AA	CC	GG	TT	GG	6.5	7.5	7.2	7.5	5.5	21.1	2.7	39.6	79	64	69	7
221	F1	Female	Adult	GA	CT	AG	AT	GT	5.5	5.5	5.8	6.5	4.2	20.7	2.65	39.5	86	64	68	7
222	F1	Female	Adult	GA	CT	AG	AA	TT	6.5	6.5	6.2	6.5	3.5	21	3.5	41.1	86	69	78	9
223	F1	Female	Adult	AA	CC	GG	TT	GG	6.5	6.5	5.6	6.2	4.2	24.6	2.9	44.5	86	69	68	8
224	F1	Female	Adult	GG	TT	AA	AA	TT	6.5	6.2	5.58	6.7	4.2	21.7	2.75	39.4	83	62	70	7
225	F1	Female	Adult	GA	CT	AG	AT	GT	4.8	4.5	5.5	6.5	3.5	19.8	3.05	32.7	78	64	68	6
226	F1	Female	Adult	GG	TT	AA	AA	TT	7.2	7.5	6.7	6.7	6.2	19.9		38.5	84	64	68	7
227	F1	Female	Adult	AA	CT	GG	AT	GG	6.8	6.5	6.4	7.6	4.5	20.4	3.7	35.4	78	64	67	7
228	F1	Female	Adult	AA	CT	GG	AT	GG	7.5	6.5	6.7	7.2	4.2	23	3.2	45.3	84	69	73	7
229	F1	Female	Adult	GA	CT	AG	AT	GT	5.5	5.5	5.5	6.5	2.8	24.6		37	77	62	65	7
230	F1	Female	Adult	AA	CC	GG	TT	GG	7.5	8.5	7.5	6.7	6.1	22.3		47.15	88	61	63	7
232	F1	Female	Adult	GG	TT	AG	AA	TT	4.5	4.5	6.2	5.2	4.2	21.3	2.7	39.8	77	61	64	7
233	F1	Female	Adult	AA	CC	GG	TT	GG	6.2	6.5	5.6	5.5	5.5	21.7		31.7	76	65	68	8
234	F1	Female	Adult	AA	CC	GG	TT	GG	5.5	7.5	5.6	6.5	3.2	22.1	3	38	81	65	70	6
235	F1	Female	Adult	GA	CT	AG	AT	GT	5.5	7.5	7.2	5.2	6.5	18.8	3.5	34.3	76	58	56	7
236	F1	Female	Adult	AA	CT	GG	AT	GT	5.5	7.1	7.2	5.6	4.2	21.8		35.4	76	63	67	6
237	F1	Female	Adult	GA	CT	AG	AT	GT	6.5	6.5	6.5	5.5	2.5	20.7	4.15	41.5	81	68	69	8
238	F1	Female	Adult	GA	CT	AG	AT	GT								30.55	72	61	60	7
239	F1	Female	Adult	GA	TT	AA	AA	TT	6.2	6.5	6.2	6.2	4.2	24.6	3	45	92	69	66	8
240	F1	Female	Adult	GA	CT	AG	AT	GT	6.5	6.5	5.8	5.8	3.2	23.7	3.2	39.5	84	66	69	6
241	F1	Female	Adult	GG	TT	AA	AA	TT	6.2	6.5	6.5	6.5	5.5	20.9	5.5	34.2	77	64	68	8
242	F1	Female	Adult	AA	CC	GG	AT	GG	7.2	7.5	6.5	6.5	5.5	22.1		38.5	85	56	62	6
243	F1	Female	Adult						6.5	5.5	5.5	6.2	3.2	23.3		44.5	76	64	68	7
244	F1	Female	Adult	AA	CC	GG	TT	GG	6.5	6.5	7.2	7.5	5.5	23.1	3.5	41	90	64	66	7
245	F1	Female	Adult	GA	CT	AG	AT	GT	5.5	4.5	6.2	6.5	3.5	24.7	3.1	52.8	94	61	66	7
246	F1	Female	Adult	AA	CT	AG	AT	GT	4.5	6.5	5.5	5.5	6.5	27.7	2.85	49	94	72	71	7
247	F1	Female	Adult	AA	CT	GG	AT	GG								41.1	84	73	62	7
248	F1	Female	Adult	GA	CT	AG	AT	GT	4.5	6.5	6.2	5.5	7.2	23.6		40.5	86	65	71	7
249	F1	Female	Adult	AA	CC	GG	TT	GG	6.5	8.2	6.5	6.5	4.5	23.1	3	37.8	79	73	72	7
250	F1	Female	Adult	AA	CC	GG	TT	GG	6.9	6.9	6.5	6.5	4.5	26.4	3.05	35.4	78	70	69	6
251	F1	Female	Adult	GG	TT	AG	AA	TT	6.5	6.5	6.5	5.5	4.2			44.9	82	71	70	8
252	F1	Female	Adult	AA	CC	GG	TT	GG	7.5	7.5	4.2	7.2	4.5	20.4	2.85	38.5	81	67	76	7
253	F1	Female	Adult	GG	TT	AA	AA	TT	5.5	6.5	5.5	5.5	8.5	24	3.3	34	79	70	63	7
254	F1	Female	Adult	GA	CT	AG	AT	GT	7.2	5.6	6.5	6.7	4.5			39.5	79	62	65	7
255	F1	Female	Adult	GA	TT	AA	AT	GT	6.2	6.5	6.2	5.4	3.5	24.8	3.1	33.2	79	64	65	9
256	F1	Female	Adult	GA	CT	AG	AT	GT	5.8	5.6	6.2	6.2	5.2	22.3	2.2	32.5	76	62	60	6
257	F1	Female	Adult	AA	CT	GG	AT	GT	5.5	6.5	5.8	6.2	3.8	22.8	2.95	34.1	75	57	66	7
258	F1	Female	Adult	GA	CT	AG	AT	GT								36.5	79	62	58	7
259	F1	Female	Adult	GA	CT	AG	AA	GT	6.5	8.2	7.5	7.2	5.6	25.8	4.5	34.4	75	67	69	6
260	F1	Female	Adult	GA	CT	AG	AT	GT	6.5	6.5	5.5	6.2	3.4	21.5	2.55	34	73	61	68	7
261	F1	Female	Adult	GG	TT	AA	AA	TT	6.7	7.2	6.2	6.7	4.2	23.1	4.55	42.5	83	72	71	9
262	F1	Female	Adult	GA	CT	AG	AT	GT	6.5	5.5	5.8	5.6	3.4	20.6	3.7	40.5	81	63	68	8
263	F1	Female	Adult	AA	CT	GG	AT	GG	5.5	6.5	5.6	6.2	5.6	18.6	3.55	38.4	77	63	64	8
264	F1	Female	Adult	AA	CC	GG	TT	GG	6.5	5.5	3.5	6.5	4.5	20.8	3.75	35.65	84	68	71	6
265	F1	Female	Adult	AA	CC	GG	TT	GG	5.1	6.2	5.5	5.6	3.4	22	3.4	41.35	85	64	66	7
266	F1	Female	Adult	AA	CT	AG	TT	GG	7.2	8.2	7.2	5.7	6.5	17.5	3.65	35.1	76	65	62	6
267	F1	Female	Adult	AA	CT	GG	AT	GG	6.5	6.5	7.2	6.5	4.3	23.7	2.8	45.4	85	68	68	7
268	F1	Female	Adult	GA	CT	AG	AT	GT	5.5	7.2	5.5	5.5	4.5	25.9	3.5	40	82	63	62	7
269	F1	Female	Adult	AA	CC	GG	AT	GT								34.5	77	62	65	7
270	F1	Female	Adult	GA	CT	AG	AT	GT	6.5	6.5	6.7	7.2	3.5	21.8	3.25	41	80	63	65	8
271	F1	Female	Adult	GG	TT	AA	AA	TT	7.2	6.5	6.8	6.7	4.5	24.5	3.15	42.3	80	63	61	6
272	F1	Female	Adult	AA	CC	GG	TT	GG	4.5	5.2	6.5	5.2	3.4	21.4		40.6	79	66	69	7
273	F1	Female	Adult	AA	CC	GG	TT	GG	6.5	4.5	5.5	6.2	3.4	21.5	2.85	35.15	74	61	63	7
274	F1	Female	Adult	AA	CT	AG	AT	GT	7.5	7.5	7.2	6.7	4.8	23.6	2.6	34.5	75	67	67	6
275	F1	Female	Adult	GA	CT	AG	AT	GT	5.5	5.5	4.8	5.5	3.5	21.1		34.5	82	64	65	8
276	F1	Female	Adult	AA	CT	GG	AT	GG	5.2	7.5	5.5	5.5	4.8	24.7	3.3	27.9	75	58	60	7
277	F1	Female	Adult	AA	CC	GG	TT	GG	5.5	6.5	5.5	6.2	4.2	21.2	2.3	39.7	78	68	72	8
278	F1	Female	Adult	AA	CC	GG	AT	GT	6.5	7.8	7.5	7.5	4.2	24.2	4.2	42.7	80	57	60	7
279	F1	Female	Adult	AA	CC	GG	TT	GG	6.2	6.8	7.5	7.2	4.5	21.9	3	37.5	79	64	69	6
280	F1	Female	Adult	AA	CC	GG	TT	GG	5.5	5.5	7.2	7.5	3.4	22.1	3.05	39.5	78	62	67	7
281	F1	Female	Adult	GA	CT	AG	AA	GT	5.5	4.5	4.5	10.5	6.5	22	3.95	37.7	88	68	65	7
282	F1	Female	Adult	GA	CT	AG	AT	GT	9.2	11	9.8	9.8	5.6			29	75	61	63	7
283	F1	Female	Adult	GA	CT	AG	AT	GT	6.2	5.6	6.2	6.5	5.5			43.9	82	67	72	7
284	F1	Female	Adult	AA	CT	GG	AT	GG	7.8	6.2	6.7	6.7	4.2	23.2	3.8	38.9	76	63	66	7
285	F1	Female	Adult	AA	CT	GG	AT	GG	5.5	6.5	4.5	4.5	3.8	22.7	2.35	30.45	72	60	62	7
286	F1	Female	Adult	AA	CT	GG	AT	GG								35.1	75	67	62	7
287	F1	Female	Adult	AA	CT	GG	AT	GG	8.5	12.2	9.2	8.5	8.5	20.6	5.15	43.05	87	64	69	6
288	F1	Female	Adult	AA	CT	GG	AT	GG	6.5	7.5	6.5	6.7	5.5	25	3.4	37.3	81	61	65	8
289	F1	Female	Adult	AA	CC	GG	TT	GG	6.5	7.5	6.5	7.2	4.2	21.2	2.65	35.7	74	64	68	8
290	F1	Female	Adult	AA	CC	GG	AT	GT								32.45	70	70	65	7
291	F1	Female	Adult	AA	CC	GG	AT	GG	5.5	5.5	5.5	6.2	4.5	21.5		38.35	78	63	66	7
292	F1	Female	Adult	AA	CT	AG	AT	GT	8.2	7.2	7.2	6.5	2.5	22.1	3.5	37	75	68	68	7
293	F1	Female	Adult	AA	CC	GG	AT	GT	6.5	7.5	6.5	6.5	5.5	20.7	2.85	39.2	83	68	66	8
294	F1	Female	Adult	AA	CC	GG	AT	GT	7.5	7.2	6.5	6.2	4.2	22.3	4	47.7	84	69	68	8
295	F1	Female	Adult	AA	CC	GG	TT	GG	6.5	7.5	6.5	3.5	5.5	22.9	3.65	34.7	76	67	67	7
296	F1	Female	Adult	AA	CT	AG	AT	GT	6.5	5.2	6.5	6.5	3.5	24.6	2.8	40.4	83	65	68	7
297	F1	Female	Adult	GA	CT	AG	AT	GT	7.5	8.5	8.3	5.5	5.5	16.2	2.55	30.5	80	62	73	7
298	F1	Female	Adult	AA	CC	GG	TT	GG	6.5	6.5	6.5	7.2	4.5	19.9	3.9	47.9	81	65	68	8
299	F1	Female	Adult	GA	CT	AG	AT	GT	5.5	6.5	4.5	5.5	4.5	22.7	2.45	33.7	83	70	69	6
300	F1	Female	Adult	GA	TT	AG	AA	GT	7.2	4.5	6.5	6.7	4.5	24.3	2.85	41	82	66	67	6
301	F1	Female	Adult	GA	CT	AG	AT	GT	6.5	5.5	5.5	5.5	3.5	21.1	2.6	30.1	70	63	65	7
302	F1	Female	Adult	GA	CT	AG	AT	GT	6.5	6.5	5.5	6.5	4.5	23.9	3.35	37	82	67	68	7
303	F1	Female	Adult	GA	CT	AG	AT	GT	6.5	7.2	6.5	7.5	4.5	24.7	3.85	32.95	78	63	60	6
304	F1	Female	Adult	GA	CT	AG	AT	GT	5.6	7.2	6.5	5.5	3.8	21.7	3.4	33.5	78	64	65	8
305	F1	Female	Adult	GA	CT	AG	AT	GT	6.5	7	6	7	4.5	21.6	3.95	46.5	86	55	78	9
306	F1	Female	Adult	AA	CT	GG	AT	GG								30.4	75	66	69	7
307	F1	Female	Adult	GA	CT	AG	AT	GT								27	70	60	64	7
308	F1	Female	Adult	AA	CC	GG	AT	GT								31.2	76	62	64	7
309	F1	Female	Adult	AA	CC	GG	TT	GG	6	8	6.5	7	4.5	21.7	2.55	38.5	86	64	68	8
310	F1	Female	Adult	GA	CT	AG	AT	GT	6	7	5.5	6	4	23.8	3.7	48.45	87	69	75	8
311	F1	Female	Adult	AA	CC	GG	TT	GG	6	6	5.5	6.5	4.5	20.3	2.7	41.8	82	75	77	9
312	F1	Female	Adult	GA	CT	AG	AT	GT	7	8	7	7.5	5.5	19.4	2.95	34.3	81	66	74	8
313	F1	Female	Adult	GA	CT	AG	AA	TT	6.5	8	6.5	6.5	5	22.5	3.1	30.5	75	65	73	7
314	F1	Female	Adult	AA	CC	GG	TT	GG	6	7.5	6	6.5	4	20.4	3	40.9	82	63	74	8
315	F1	Female	Adult						6.5	7	5.5	6.5	4	18.6		30.3	75	67	70	7.5
316	F1	Female	Adult	AA	CT	GG	AT	GG	6.5	6.5	6.5	7	4	23.7	4.4	51.4	91	67	74	9
317	F1	Female	Adult	AA	CC	GG	TT	GG	6.5	6	6	6	5	19	4.35	39.7	89	72	76	9
318	F1	Female	Adult	GG	TT	AA		TT	7	7	6	6.5	6	23.8	2.85	44.5	80	67	74	8
319	F1	Female	Adult	GA	CT	AG	AT	GT	5.5	6	5.5	5.5	4	20.1	3.45	46	88	70	80	8
320	F1	Female	Adult	AA	TT	GG	AA	GT	5.5	7	6	5.5	5	20.2	4.95	43.2	84	65	76	8
321	F1	Female	Adult	GA	CT	AG	AT	GT								42.4	79	63	70	7
322	F1	Female	Adult	AA	CC	GG	TT	GG	6	6.5	6	5.5	4.5	19.4	2.55	37.5	80	69	78	7
323	F1	Female	Adult	GA	CT	AG	AT	GT	6	6	5	6.5	4	21.7	3.3	50.2	85	70	77	9
324	F1	Female	Adult	GA	CT	AG	AT	GT	6.5	7.5	6	7	4.5	19	4.55	38.1	77	64	69	8
325	F1	Female	Adult	GA	CT	AG	AT	GT	7.2	12.5	8	10	7	19.9	5.5	45.5	85	71	78	8
326	F1	Female	Adult	AA	CC	GG	AT	GT	6	7.5	6	6.5	4	20	4.15	40.9	82	63	74	8
327	F1	Female	Adult	AA	CC	GG	TT	GG	6	7	5	6.5	5	21.3	3.4	42.9	79	67	70	8
328	F1	Female	Adult	AA	CT	GG	AT	GG	7.5	7.5	6	7.5	4.5	18.2	3.55	38.3	84	63	72	8
329	F1	Female	Adult	AA	CT	GG	AT	GT	5.5	7	5.5	6	5.5	23	2.55	37.3	78	64	71	7.5
330	F1	Female	Adult	AA	CT	GG	AT	GG	7	9	6.5	8	7	18.6	3.1	33.1	89	68	83	8
331	F1	Female	Adult	AA	CC	GG	TT	GG								36.5	77	66	73	7.5
332	F1	Female	Adult	AA	TT	GG	AA	GG	5	6.5	6	5	5	19.3	4.8	38.9	80	70	72	8
333	F1	Female	Adult	AA	CT	GG	AT	GG	6.5	6	5	6.5	4	20.9	2.4	37.3	77	69	74	7
334	F1	Female	Adult	GA	CT	AG	AA	TT	5	6	5	6	4	20.2	3.5	38.4	74	60	73	7
335	F1	Female	Adult	GA	CT	AG	AA	TT	7.5	8	5	5.5	4.5	23.8	3.55	36.2	78	66	70	7
336	F1	Female	Adult	AA	CC	GG	TT	GG	5.5	8	6	6	4.5	25.8	4.5	41.5	82	67	74	8
337	F1	Female	Adult	AA	CC	GG	AT	GT								32.1	78	61	76	7.8
338	F1	Female	Adult	GA	CT	AG	AT	GT	5.5	6	5	5	4	24.2	2.6	40.5	89	70	87	8
339	F1	Female	Adult	AA	CC	GG	TT	GG	6	7	6	6.5	5	15.8	3.05	32.5	79	62	70	7
340	F1	Female	Adult	AA	CC	GG	TT	GG	5.5	5.5	7.2	7.5	3.4	22.1	3.05	39.5	78	62	67	7
341	F1	Female	Adult	AA	CC	GG	TT	GG	5.5	5.5	5.6	5.5	4.5	18.3	2.85	38.25	75	58	60	7
342	F1	Female	Adult	GG	TT	AA	AA	TT	5.5	6.5	5.5	6.5	5	23.7	3.55	44.7	89	68	77	8
343	F1	Female	Adult	AA	CC	GG	AT	GT	6.2	6.4	6.5	5.5	4.5	22.9	3.25	37.5	85	60	65	9
344	F1	Female	Adult	GG	TT	AA	AA	TT	4	6	5	5.5	4	20.5	2.65	38.7	89	68	82	8
345	F1	Female	Adult	AA	CC	GG	TT	GG	6.5	6.2	6.5	6.5	5.5	22.6	3.1	42.7	83	62	66	8
346	F1	Female	Adult	GA	CT	AG	AT	GT	7.2	7.5	7.5	7.5	6.2	22.3		30.5	81	60	65	7
347	F1	Female	Adult	GG	TT	AA	AA	TT	5.5	6	5.5	5.5	4	27.4	3.7	45.6	90	72	72	8
348	F1	Female	Adult	GA	CT	AG	AA	TT	5	8	6	6	4.5	18.1	4.9	40.4	86	68	77	7
349	F1	Female	Adult	AA	CC	GG	TT	GG	6.5	6.5	6.5	6	5.2	25.4	4.05	34.7	84	63	61	7
350	F1	Female	Adult	AA	CC	GG	TT	GG	5	6	4.5	6	4	21.4	3	40.7	83	62	75	9
351	F1	Female	Adult	AA	CC	GG	TT	GG	5.2	5.2	6.7	7.2	3.8	23	3.6	46	87	61	62	7
352	F1	Female	Adult	AA	CT	GG	AT	GG	4.5	6.5	5.5	5.5	4.2	23.4	2.1	36.25	75	60	63	7
353	F1	Female	Adult	AA	CC	GG	TT	GG
354	F1	Female	Adult	AA	CC	GG	AT	GG	6.5	6.5	6.7	6.4	4.5	20.9		33.3	75	60	64	7
355	F1	Female	Adult	AA	CC	GG	AT	GT	6.2	5.8	6.2	6.5	4.5	23.5	3.1	46	87	64	65	8
356	F1	Female	Adult	GA	CT	AG	AT	GT	6.5	5.5	7.2	4.2	3.5	22.2	4.55	48.6	106	68	67	8
357	F1	Female	Adult	GA	CT	AG	AT	GT	6	7	7	7	4	24.6	2.55	35.3	82	68	70	7
358	F1	Female	Adult	AA	CC	GG	TT	GG	6.5	5.2	6.5	6.5	8.5	23.7		45	84	72	69	7
359	F1	Female	Adult	GA	CT	AG	AT	GT	6.7	7.5	5.6	5.5	4.5	20.8	2.65	38.4	84	67	70	7
360	F1	Female	Adult	GA	CT	AG	AT	GT	6.2	6.5	6.5	7.2	4.3	20.3		35.05	78	62	67	8
361	F1	Female	Adult	GG	TT	AA	AA	TT	6.5	5.6	6.2	6.5	3.2	24.2	2.55	31.9	91	68	72	8
362	F1	Female	Adult	AA	CC	GG	TT	GG	7.2	6.5	6.7	6.5	3.4	24.6	3.85	38.5	84	63	51	7
363	F1	Female	Adult	AA	CT	GG	AT	GG	5	6	5	6	5	23.5	2	43.9	87	66	78	9
364	F1	Female	Adult	GA	CT	AG	AT	GT	5.5	4.5	5.8	5.5	3.4			42.3	81	67	72	9
365	F1	Female	Adult	GA	CT	AG	AT	GT	6.2	6.5	6.5	6.7	4	24.5		34.4	89	65	64	8
366	F1	Female	Adult	GA	TT	AG	AA	TT	7.8	7.2	7.2	8.2	4.5	21.69	3.95	32.2	79	61	64	7
367	F1	Female	Adult	GA	CT	AG	AT	GT	5	6	4.5	5.5	4			36.3	85	67	74	8
368	F1	Female	Adult	GG	TT	AA	AA	TT	7.2	4.5	5.5	6.7	3.2	23	1.95	48	86	62	54	7
369	F1	Female	Adult	GA	TT	AA	AA	TT
370	F1	Female	Adult	GA	CT	AG	AT	GT	6.5	6.5	6.5	6.2	4.5	23.5	2.3	44.1	83	63	65	7
371	F1	Female	Adult	AA	CT	GG	AT	GG	5.6	6.5	7.5	7.2	4.2	23.8	4.95	49.5	91	65	67	9
372	F1	Female	Adult	GG	TT	AG	AA	TT	6.5	6.5	6.5	7.5	4.5	25.7	3.8	45.2	74	61	64	8
373	F1	Female	Adult	AA	CC	GG	TT	GG	6.7	7.5	6.5	6.5	6.5	22.3	3.95	37.7	84	58	61	8
374	F1	Female	Adult	AA	CT	GG	AT	GG	6.7	6.5	6.5	6.5	4.2	21.8	3	38.85	80	64	67	7
375	F1	Female	Adult	AA	CC	GG	AT	GG	7	7	7	7	5	24.8	3.55	36.3	85	64	75	8
376	F1	Female	Adult	AA	CC	GG	TT	GG	6.5	8.5	7.5	7.5	5.5	19.6	3.15	32.1	72	61	63	7
377	F1	Female	Adult	AA	CC	GG	TT	GG	5.2	5.5	5.2	5.5	4.5	24	4.1	48.5	95	67	71	7
378	F1	Female	Adult	AA	CT	GG	AT	GT	5.6	6.2	6.2	4.5	3.5	25.5	3.2	34.2	74	60	61	6
379	F1	Female	Adult	GA	CT	AG	AT	GT	6.5	6.5	5.8	6.2	7.2	23.5	3	37.5	81	58	63	7
380	F1	Female	Adult	AA	CC	GG	TT	GG	5.5	5.5	6.5	6.5	4.5	22.5	4.05	41.5	80	63	66	7
381	F1	Female	Adult	AA	CT	GG	AT	GG	7.5	7.5	7.5	7.5	5.5	24.8	4.65	37.05	81	64	67	8
382	F1	Female	Adult	GA	CT	AG	AA	TT								43.25	78	70	75	8
383	F1	Female	Adult	AA	CC	GG	TT	GG	5.6	5.5	5.2	5.5	3.5			35.9	74	63	67	8
384	F1	Female	Adult	AA	CC	GG	TT	GG	6.5	8.5	6.5	6.5	5.3	19.4	3.35	26	76	66	76	8
385	F1	Female	Adult	AA	CT	GG	AT	GG	6.5	7.5	6.5	7.4	4.5	20.9	3.25	42.1	84	69	76	7
386	F1	Female	Adult	GA	TT	AA	AA	TT	5.5	6.5	6.2	6.5	4.5	22	3.25	33.5	85	74	67	7
387	F1	Female	Adult	AA	CT	GG	AT	GG	5.5	6.5	8.2	8.2	4.5	18.2	3.65	35.2	84	64	65	8
388	F1	Female	Adult	GA	CT	AG	AT	GT	5.2	4.5	5.5	5.6	3.4	22.5	2.1	40.5	83	64	69	8
389	F1	Female	Adult	AA	CC	GG	TT	GG	5.5	5.5	5.6	5.5	4.5	18.3	2.85	38.25	75	58	60	7
390	F1	Female	Adult	GA	CT	AG	AT	GT	6.5	8.2	6.7	7.5	4.2	20.3	3.8	35.5	78	66	70	8
391	F1	Female	Adult	AA	CC	GG	AT	GT	6.5	7.5	7.8	8.2	4.5	18.3	4.9	35.5	75	63	65	8
392	F1	Female	Adult	AA	CT	GG	AT	GG	7.5	9.2	8.5	8.5	5.3	19.8	4	41.75	80	67	78	8
393	F1	Female	Adult	AA	CC	GG	TT	GG								39.4	84	62	64	8
394	F1	Female	Adult	GA	TT	AG	AA	TT	6.5	7.5	6.5	6.2	4.5	20.8	4.2	39.1	82	58	71	7
395	F1	Female	Adult	GA	CT	AG	AT	GT	5.2	4.5	5.5	5.1	3.4	21.7		35.9	84	65	70	7
396	F1	Female	Adult	GG	TT	AA	AA	TT	6.4	6.2	5.6	6.5	4.1	21.6	3.65	43.9	81	62	66	7
397	F1	Female	Adult	GA	CT	AG	AT	GT	7.2	7.5	6.5	6.7	4.3	23	4.25	47.2	89	64	72	9
398	F1	Female	Adult	GA	CT	AG	AT	GT	6.5	6.5	7.5	6.7	4.2	26.8	3	37.9	79	64	67	8
399	F1	Female	Adult	AA	CC	GG	TT	GG	4.2	6.5	7.2	5.5	3.8	22.7	3.25	34.7	81	60	71	7
400	F1	Female	Adult	AA	CC	GG	AT	GT	4.5	5.5	5.6	5.5	3.5	21.5	2.95	35.5	77	60	61	6
401	F1	Female	Adult	GA	CT	AG	AT	GT	5.5	5.5	5.5	6.5	4.5			43.2	85	69	78	8
402	F1	Female	Adult	AA	CT	GG	AT	GT	5.5	6.5	5.5	6.2	4.3	22.3	3.95	42.9	86	66	67	8
403	F1	Female	Adult	GA	CT	AG	AT	GT	5.5	5.2	7.2	6.4	2.8			43.4	84	65	68	8
404	F1	Female	Adult	AA	CT	GG	AT	GG	5.2	6.5	5.6	5.5	4.8	24	3.2	30.1	81	58	61	7
405	F1	Female	Adult	AA	CC	GG	TT	GG	5.05	6.2	5.5	5.7	4.3	20.7		36	78	61	63	7
406	F1	Female	Adult	GA	TT	AA	AA	TT	6.5	5.5	5.5	5.5	3.5	24		39.55	82	67	71	8
407	F1	Female	Adult	GA	CT	AG	AT	GT	5.2	6.5	7.2	6.5	4.8	24	4.1	42.4	86	66	72	7
408	F1	Female	Adult	AA	CT	GG	AT	GG	8.2	5.5	7.5	8.5	6.2	19.4	4.05	43.1	88	66	67	7
409	F1	Female	Adult	AA	CC	GG	TT	GG	6.5	7.5	5.5	5.6	4.5	22.8	3	28.5	84	62	64	7
410	F1	Female	Adult	AA	CC	GG	TT	GG								37.2	78	62	67	8
411	F1	Female	Adult	AA	CC	GG	TT	GG	5.5	6.2	6.5	5.6	4.5	23	4.1	32.4	74	62	67	8
412	F1	Female	Adult	AA	CC	GG	TT	GG								42.65	82	71	77	8
413	F1	Female	Adult	GA	CT	AG	AT	GT	6.2	6.5	6.5	7.5	4.3	19.5		39.2	80	66	69	8
414	F1	Female	Adult	AA	CC	GG	TT	GG	6.5	6.1	6.2	6.4	4.7	23.7	4.05	40.9	81	58	62	8
415	F1	Female	Adult	GA	CT	AG	AT	GT	6.7	6.5	6.4	5.5	3.2	20.2	2.4	46.3	81	59	60	8
416	F1	Female	Adult	GA	CT	AG	AT	GT	6.5	5.8	6.2	5.6	4.2			36.3	76	64	67	7
417	F1	Female	Adult	GG	TT	AA	AA	TT	6.5	6.5	6.2	6.5	3.2	21.7	2.85	42	82	66	72	8
418	F1	Female	Adult	AA	CC	GG	TT	GG								46	89	65	67	8
419	F1	Female	Adult	AA	TT	AG	AA	GT	8.9	5.2	9.2	8.9	4.5	27.5			74	66	72	7
420	F1	Female	Adult	GA	TT	AG	AA	TT	7.5	6.2	6.5	6.8	5.8	20.2		37	81	62	63	7
421	F1	Female	Adult	GA	CT	AG	AT	GT	6.2	6.5	5.9	6.5	3.4	21.4	3.6	35.4	79	66	71	7
422	F1	Female	Adult	AA	CT	GG	AT	GG								38.4	75	64	69	8
423	F1	Female	Adult	AA	CC	GG	TT	GG	5.5	6.5	6.2	6.4	4.2	19.7	2.65	42.2	90	68	70	7
424	F1	Female	Adult	AA	CC	GG	TT	GG	5.5	6.2	6.5	6.5	3.5	23.9	2.9	43.8	79	67	72	8
425	F1	Female	Adult	GA	CT	AG	AT	GT								34	76	62	67	7
426	F1	Female	Adult	AA	CC	GG	TT	GG	6.3	6.2	5.6	5.6	3.7	22.2	3.25	40	76	66	70	8
427	F1	Female	Adult	AA	CC	GG	TT	GG	6.2	5.5	5.2	5.4	3.4	23.7	3.95	42	82	65	71	8
428	F1	Female	Adult	AA	CC	GG	TT	GG	6.5	7.1	6.5	6.4	6.2	20	3.75	41	83	69	71	8
429	F1	Female	Adult	AA	CC	GG	TT	GG	6.5	6.5	6.5	6.5	5.5	18.1	4.9	33.2	78	57	59	7
430	F1	Female	Adult						3.2	8.2	7.8	6.5	4.2	19.9	3.6	33.2	75	62	66	7
431	F1	Female	Adult	AA	CC	GG	TT	GG	6.5	6.7	5.5	6.5	3.8			32.8	79	59	62	7
432	F1	Female	Adult	GA	CT	AG	AT	GT	5.5	6.5	6.5	7.2	3.4	22.5	3.4	45.15	89	67	63	8
433	F1	Female	Adult	GA	CT	AG	AT	GT	6.5	6.2	7.2	6.6	4.5	25.2	3.55	43.1	84	63	65	8
434	F1	Female	Adult	AA	CC	GG	TT	GG	7.2	7.2	5.6	5.5	4.5	19.7	4.15	43.5	85	65	67	8
435	F1	Female	Adult	AA	CC	GG	TT	GG	6.5	6.5	6.4	4.5	2.3	25.3	1.85	30.3	72	60	68	7
436	F1	Female	Adult	AA	CC	GG	AT	GT	5.6	6.5	6.4	6.2	4.5	24		45	83	61	65	7
437	F1	Female	Adult	GA	CT	AG	AT	GT								39.2	77	60	63	7
438	F1	Female	Adult	GA	TT	AA	AT	GT								29.45	74	61	64	7
439	F1	Female	Adult	GA	CT	AG	AA	TT	6.5	5.6	6.7	6.5	4.2	17.6	3.3	39.2	78	68	75	7
440	F1	Female	Adult	AA	CC	GG	AT	GT	4.8	4.5	6.7	6.5	4.2	20.5	2.95	35.5	83	64	63	7
441	F1	Female	Adult	AA	CC	GG	TT	GG	4.5	5.5	5.6	5.5	3.5	18.1	4.9	35.5	77	60	61	6
442	F1	Female	Adult	GA	CT	AG	AT	GT	6.5	5.5	7.2	6.2	4.5	21.6	3.05	34.2	78	64	67	7
443	F1	Female	Adult	AA	CT	GG	AT	GG	7	7.5	6.4	4.5	6.5	18.5		38.5	77	66	68	7
444	F1	Female	Adult	GA	TT	AA	AT	GT	5.4	5.8	5.5	6.5	3.8	19.4	3.35	34.7	79	63	66	8
445	F1	Female	Adult	AA	CC	GG	TT	GG	6.5	5.5	7.2	6.5	4.5	19.1		39.5	83	60	61	8
446	F1	Female	Adult	AA	CC	GG	TT	GG	4.5	6.5	6.5	6.5	4.2	23.5	3.15	36.7	81	62	63	8
448	F1	Female	Adult	GA	CT	AG	AT	GT							4.35
449	F1	Female	Adult	AA	CC	GG	TT	GG						24.2	4.2
450	F1	Female	Adult	AA	CT	GG	AT	GG						19.4	3.65
451	F1	Female	Adult	GA	CT	AG	AA	TT						17.5	4.75
452	F1	Female	Adult	GA	CT	AG	AT	GT						20.2	2.9
453	F1	Female	Adult	GA	CT	GG	AT	GG						21	2.75
454	F1	Female	Adult	AA	CC	GG	TT	GG						22.7	3.5
455	F1	Female	Adult	AA	CC	GG	TT	GG						21.1	4.05
456	F1	Female	Adult	AA	CC	GG	TT	GG						24.8	3.4
457	F1	Female	Adult	GA	CT	AG	AT	GT						23	2.85
458	F1	Female	Adult	AA	CC	GG	TT	GG						24.7	2.95
459	F1	Female	Adult	GA	CT	AG	AT	GT						21.7	3.55
460	F1	Female	Adult	AA	CC	GG	TT	GG						21.6	2.45
461	F1	Female	Adult	GA	CT	AG	AT	GT						25.1	2.78
462	F1	Female	Adult	GA	CT	AG	AT	GT						23	4.25
463	F1	Female	Adult	AA	CT	AG	AT	GT						19.1	2.95
464	F1	Female	Adult	GA	CT	AG	AA	TT						17.9	4
465	F1	Female	Adult	AA	CC	GG	TT	GG						19.2	3
466	F1	Female	Adult	AA	CT	GG	AT	GG						18.8	3.1
467	F1	Female	Adult	AA	CC	GG	AT	GG						21.8	4.75
468	F1	Female	Adult	AA	CC	GG	TT	GG						19.2	3
469	F1	Female	Adult	GA	CT	GG	AT	GG						21.8	5.3
470	F1	Female	Adult	AA	CC	GG	TT	GG						22.7	4
471	F1	Female	Adult	AA	CC	GG	TT	GG						21.3	4.4
472	F1	Female	Adult	GA	CT	AG	AT	GT						23.5	2.75
473	F1	Female	Adult	GA	TT	GG	AA	GG						22.7	3.7
474	F1	Female	Adult	AA	TT	GG	AA	GT						21.8	3.3
475	F1	Female	Adult	GG	TT	AA	AA	TT							4.45
476	F1	Female	Adult	AA	CT	GG	AT	GG						22.9	4.45
477	F1	Female	Adult	AA	CT	AG	AT	GT						19.6	4.95
478	F1	Female	Adult	GA	CT	AG	AT	GT						25.3	3.35
479	F1	Female	Adult	AA	CC	GG	TT	GG						19.8	3.5
480	F1	Female	Adult	AA	CT	GG	AT	GT						21.1	4.25
481	F1	Female	Adult	GA	CT	AG	AT	GT						17.7	5.5
482	F1	Female	Adult	AA	CT	GG	AT	GG						18.7	4.95
483	F1	Female	Adult	AA	CT	GG	AT	GT						19.9	3.5
484	F1	Female	Adult	AA	CC	GG	TT	GG						21.3	4.15
485	F1	Female	Adult	AA	CC	GG	TT	GG						19.5	3.6
486	F1	Female	Adult	AA	CC	GG	AT	GG						20.8	4.55
487	F1	Female	Adult	AA	CC	GG	TT	GG						20.5	3.45
488	F1	Female	Adult	AA	CT	AG	AT	GT						20.1	4.05
489	F1	Female	Adult	AA	CT	GG	AT	GG						18.1	4.2
490	F1	Female	Adult	GA	CT	AG	AA	TT						19.3	4.55
491	F1	Female	Adult	AA	CT	AG	AT	GT						17	4.65
492	F1	Female	Adult	GA	CT	AG	AT	GT						23.6	3.3
493	F1	Female	Adult	AA	CC	GG	TT	GG						21.7	3.85
494	F1	Female	Adult	AA	CT	AG	AT	GT						20.6	3.95
495	F1	Female	Adult	GA	CT	GG	AT	GG						20.7	4.95
496	F1	Female	Adult	GA	CT	AG	AT	GT						18.6	4.5
497	F1	Female	Adult											19.6	4.2
498	F1	Female	Adult	GA	CT	AG	AT	GT							3.6
499	F1	Female	Adult	GA	CT	AG	AT	GT						25.5	4.35
500	F1	Female	Adult	AA	CC	GG	AT	GT						24	3.35
501	F1	Female	Adult	GG	TT	AG	AA	GT						23.1	4.3
502	F1	Female	Adult	AA	CC	GG	TT	GG						19.1	3.35
503	F1	Female	Adult	GA	CT	GG	AT	GG						17.7	4.45
504	F1	Female	Adult	GA	CT	GG	AT	GG						20.1	3.3
505	F1	Female	Adult	AA	CC	GG	TT	GG						21.2	3.25
506	F1	Female	Adult											19.5	4.35
507	F1	Female	Adult	AA	CC	GG	AT	GT						19.2	3.65
508	F1	Female	Adult	GA	CT	AG	AT	GT						22	3.1
509	F1	Female	Adult	GA	CT	AG	AT	GT						21.2	3.95
510	F1	Female	Adult	GA	CT	AG	AT	GT						23.3	3.25
511	F1	Female	Adult	AA	CC	GG	TT	GG						21.9	3.8
512	F1	Female	Adult	AA	CT	GG	AT	GG						18.4	3.55
513	F1	Female	Adult	AA	CC	GG	TT	GG						20.8	4.2
514	F1	Female	Adult	AA	CT	AG	AT	GT							2.65
515	F1	Female	Adult	AA	TT	GG	AA	GG						21.3	3.5
516	F1	Female	Adult	GA	CT	AG	AT	GT						19.6	4.05
517	F1	Female	Adult	GA	CT	AG	AT	GT						21.8	3.85
518	F1	Female	Adult	GA	CT	AG	AT	GT						21.5	4.15
519	F1	Female	Adult	GA	TT	AG	AA	GT						20.4	2.55
520	F1	Female	Adult	AA	CT	GG	AT	GG						24.5	5.7
521	F1	Female	Adult	AA	CT	GG	AT	GT						23.2	4.65
522	F1	Female	Adult	GA	TT	AA	AT	GT						21.3	4.7
523	F1	Female	Adult	AA	TT	GG	AA	GG						19.2	3.15
524	F1	Female	Adult	GA	TT	AG	AA	TT						24.6	4.2
525	F1	Female	Adult	AA	TT	AG	AT	GG						20.6	3.1
526	F1	Female	Adult	AA	CT	GG	AT	GG						26.6	3.35
527	F1	Female	Adult	GG	TT	AA	AA	TT						19.4	4.35
528	F1	Female	Adult	AA	CT	GG	AT	GT						25.2	2.85
529	F1	Female	Adult	AA	CC	GG	TT	GG						17.7	3.5
530	F1	Female	Adult	AA	CC	GG	TT	GG						22.4	3.1
531	F1	Female	Adult	AA	CT	GG	AT	GT						20	3.05
532	F1	Female	Adult	AA	CC	GG	TT	GG						22.9	5
533	F1	Female	Adult	AA	CC	GG	TT	GG						22.8	3.3
534	F1	Female	Adult	AA	CT	GG	AT	GG						22.3	4.1
535	F1	Female	Adult	AA	CC	GG	TT	GG						22.4	4.35
536	F1	Female	Adult	GA	CT	GG	AT	GG						22.3	3.9
537	F1	Female	Adult	GG	TT	AA	AA	TT						19	3.9
538	F1	Female	Adult	AA	CT	GG	AT	GG						22.8	2.8
539	F1	Female	Adult	GA	CT	AG	AT	GT						19.4	4.55
540	F1	Female	Adult	GA	CT	AG	AA	GT						22	4.5
541	F1	Female	Adult	AA	CC	GG	AT	GG						23.8	4.15
542	F1	Female	Adult	AA	CT	GG	AT	GT						21.4	4.4
543	F1	Female	Adult	AA	CC	GG	TT	GG						20.2	4
544	F1	Female	Adult	AA	CT	GG	AT	GG						21.6	4.95
545	F1	Female	Adult	GA	TT	AA	AA	TT						21	3.4
546	F1	Female	Adult	AA	TT	AG	AT	GG						23.8	3.85
547	F1	Female	Adult	GA	TT	AG	AA	TT						20.4	3.9
548	F1	Female	Adult	AA	CT	AG	AT	GT						20.1	4.4
549	F1	Female	Adult	AA	CC	GG	TT	GG						23.1	3.1
550	F1	Female	Adult	AA	CC	GG	AT	GT						20	3.6
551	F1	Female	Adult	GA	CT	AG	AT	GT						19.3	5.1
552	F1	Female	Adult	AA	CC	GG	TT	GG						24.3	3.55
553	F1	Female	Adult	GG	TT	AA	AA	TT						18.3	4.3
554	F1	Female	Adult	AA	CT	GG	AT	GG						24	3.65
555	F1	Female	Adult	GG	TT	AA	AA	TT						19.3	5.15
556	F1	Female	Adult	GA	CT	AG	AA	GT						23.2	3.7
557	F1	Female	Adult	GA	TT	AG	AA	TT						23.1	4.4
558	F1	Female	Adult	AA	CC	GG	TT	GG
559	F1	Female	Adult	AA	CC	GG	AT	GG						19.5	3.25
560	F1	Female	Adult	GA	TT	AG	AA	TT						18.9
561	F1	Female	Adult	GA	CT	AG	AT	GT						22	3.85
562	F1	Female	Adult	AA	CC	GG	TT	GG						24.5	4.25
563	F1	Female	Adult	GA	TT	AG	AA	GT						19.1	5.05
564	F1	Female	Adult	AA	CC	GG	TT	GG
565	F1	Female	Adult	GA	CT	AG	AT	GT						29.1	3.55
566	F1	Female	Adult	GA	CT	AG	AA	GT
567	F1	Female	Adult	AA	CC	GG	TT	GG						22.6	3.3
568	F1	Female	Adult	GG	TT	AA	AA	TT						18.7	4.6
569	F1	Female	Adult	GA	CT	AG	AT	GT						22	2.95
570	F1	Female	Adult	GG	TT	AA	AA	TT						25.6	3.8
571	F1	Female	Adult	AA	TT	GG	AA	GT						18.2	3.9
572	F1	Female	Adult	AA	CC	GG	TT	GG						18.8	3.1
573	F1	Female	Adult	AA	CC	GG	AT	GT						20	3.85
574	F1	Female	Adult	AA	CC	AG	AT	GT						20.5	4.8
575	F1	Female	Adult	AA	CC	GG	TT	GG						19.4	4.3
576	F1	Female	Adult	GA	CT	AG	AT	GT						23.2	3.15
577	F1	Female	Adult	AA	CC	GG	TT	GG						22.7	4.8
578	F1	Female	Adult	AA	CT	GG	AT	GT						21.7
579	F1	Female	Adult	AA	CC	GG	AT	GT						19.2
580	F1	Female	Adult	AA	CC	GG	AT	GG						21.3	3.4
581	F1	Female	Adult	AA	CC	GG	TT	GG						18.9	3.5
582	F1	Female	Adult	GA	TT	AG	AA	GT						21.1	3.7
583	F1	Female	Adult	AA	CT	GG	AT	GG						22.6	4
584	F1	Female	Adult	GA	CT	AG	AT	GT						19	3.6
585	F1	Female	Adult	AA	TT	GG	AA	GG						20.9	4.1
586	F1	Female	Adult	AA	CT	AG	TT	GG						22.6	3.3
587	F1	Female	Adult	GA	TT	GG	AA	GT						18.4	4.54
588	F1	Female	Adult	GA	TT	AA	AA	TT						20.7	4.95
589	F1	Female	Adult	AA	CC	GG	TT	GG						19.5	4.4
590	F1	Female	Adult	AA	CC	GG	AT	GG						20.2	3.3
591	F1	Female	Adult	GA	CT	AG	AT	GT						23.2	4.3
592	F1	Female	Adult	GG	TT	AA	AA	TT
593	F1	Female	Adult	AA	TT	GG	AA	GG						23	4.65
594	F1	Female	Adult	AA	CC	GG	TT	GG						21.7	3.4
595	F1	Female	Adult	GA	CT	AG	AT							16.7	4.05
596	F1	Female	Adult	AA	CC	GG	AA	GG						24.9	4.65
597	F1	Female	Adult	AA	CC	GG	TT	GG
598	F1	Female	Adult	GA	TT	AG	AA	TT						22.8	3.45
599	F1	Female	Adult	AA	CC	GG	TT	GG						21	4.1
600	F1	Female	Adult	GG	TT	AA	AA	TT						19.8	3.05
601	F1	Female	Adult	GA	TT	AG	AA	GT						20.1	3
602	F1	Female	Adult	GA	TT	GG	AA	GT						21.4	5.25
603	F1	Female	Adult	AA	CC	GG	TT	GG						17	3.7
604	F1	Female	Adult	AA	TT	GG	AA	GG						20.7	5
605	F1	Female	Adult	AA	CC	GG	TT	GG						25.2	3.6
606	F1	Female	Adult	AA	CC	GG	TT	GG
Note: F1, SG, South African mutton merino (♂) and Gansu alpine fine wool (♀) crossbred sheep; F2, SSG, South African mutton merino (♂) and SG (♀) crossbred sheep.

## Sheet: 组合基因型无性状
Simple Name	SNP1	SNP2	SNP3	SNP4	SNP5
1	G A	C T	G T	G A	C T
2	A A	C C	G G	G G	C C
3	G G	T T	T T	A A	T T
4	G A	C T	G T	G A	C T
5	G A	T T	G T	A A	C T
6	G A	T T	G T	A A	C T
7	A A	C C	G G	G A	C T
8	A A	C C	G G	G G	C C
9	A A	C C	G G	G G	C C
10	A A	C T	G G	G A	C C
11	G A	C T	G T	G A	C T
12	A A	C C	G G	G G	C C
13	G A	C T	G T		C T
14	G A	C T	G G	G A	C T
15	G A	C T	G T	G A	C T
16	A A	C C	G G	G A	C C
17	A A	C C	G G	G G	C C
18	A A	C C	G G	G A	C T
19	A A	C C	G G	G G	C C
20	G A	C T	G T	A A	T T
21	A A	C C	G G	A A	C T
22	A A	C T	G G	G A	C C
23	A A	C C	G G	G G	C C
24	G A	C T	G T	G A	C T
25	A A	C C	G G		C C
26	G A	C T	G T		C T
27	A A	T T	G T	A A	C T
28	G A	C T	G T	G A	C T
29	G A	T T	G T	A A	C T
30	A A	C C	G G	A A	T T
31	A A	C C	G G	G G	C C
32	A A	C T	G G	G A	C C
33	A A	C C	G G	G A	C T
34	A A	C C	G G	G G	C C
35	G A	T T	G T	A A	C T
36	A A	C T	G G	G A	C C
37	A A	C T	G G	G A	C T
38	G A	C T	G T		C T
39	G A	C T	G T	A A	T T
40	A A	C T	G G	G A	C C
41	A A	C C	G G	G A	C T
42	G G	T T	T T	A A	T T
43	G A	C T	G T	G A	C T
44	G A	C T	G T	A A	T T
45	A A	C C	G G	G G	C C
46	G A	C T	G T	G A	C T
47	G A	C T	G T	A A	T T
48	G A	C T	G T	G A	C T
49	A A	C T	G G	G A	C C
50	G A	T T	G T		C T
51	A A	C T	G G	A A	C T
52	A A	C C	G G	G G	C C
53	G A	C T	G T	A A	C T
54	A A	C T	G G	G A	C C
55	G A	T T	G T	A A	C T
56	G A	T T	G T	A A	C T
57	A A	C T	G G	G A	C C
58	G A	T T	G T	A A	C T
59	G A	C T	G T	G A	C T
60	A A	C C	G G	G G	C C
61	G A		G T		C T
62	G A	T T	G T	A A	C T
63	G A	T T	G T	A A	C T
64	G A	C T	G T	G A	C T
65	A A	C C	G G	G G	C C
66	G G	T T	T T	A A	T T
67	G G	T T	T T	A A	T T
68	A A	C C	G G	G G	C C
69	A A	T T	G T	A A	C T
70	G A	C T	G T	A A	T T
71	A A	C C	G G	G A	C T
72	G A	C T	G T	G A	C T
73	G G	T T	T T	A A	T T
74	A A	C T	G T	G G	C C
75	A A	C T	G G	G A	C C
76	A A	C C	G G	G G	C C
77	A A	C C	G G	G A	C T
78	G A	C T	G T	A A	T T
79	G A	C T	G T	G A	C T
80	G A	T T	G T	A A	C T
81	A A	C C	G G	G G	C C
82	G A	C T	G T	G A	C T
83	A A	C C	G G	G G	C C
84	A A	C C	G G	G G	C C
85	A A	C T	G G	G A	C C
86	A A	C T	G G		C C
87	G A	C T	G T	G A	C T
88	G G	T T	T T	A A	T T
89	A A	C C	G G	G G	C C
90	A A	C T	G G	A A	C T
91	A A	C C	G G	G G	C C
92	A A	C C	G G	G A	C T
93	A A	C C	G G	G G	C C
94	A A	C T	G T	G A	C T
95	A A	C C	G G	G G	C C
96	A A	C T	G G	G A	C C
97	A A	C C	G G	G G	C C
98	A A	T T	G G	A A	C C
99	A A	C T	G T	G G
100	G A	C T	G T	A A	T T
101	A A	C C	G G	G A	C C
102	A A	C T	G G	G A	C C
103	G A	T T	G T	A A	C T
104	A A	C T	G G	G A	C C
105	A A	C C	G G	G G	C C
106	A A	T T	G G	A A	C T
107	A A	C T	G G	G A	C C
108	A A	C T	G G	G A	C C
109	A A	C T	G G	G A	C C
110	A A	C C	G G	G G	C C
111	A A	C C	G G	G G	C C
112	A A	C T	G G	G A	C T
113	G A	C T	G T	G A	C T
114	A A	C T	G G	G A	C C
115	A A	C C	G G	G G	C C
116	G A	T T	G T	A A	C T
117	A A	C C	G G	G G	C C
118	G A	C T	G T	G A	C T
119	G A	T T	G T	A A	C T
120	A A	T T	G G	A A	C C
121	A A	C C	G G	G G	C C
122	G A	T T	G T	A A	C T
123	G A	C T	G T	A A	C T
124	G A	C T	G T	G A	C T
125	G A	C T	T T	G A	C T
126	A A	C T	G G	G G	C C
127	G A	C T	G T	G A	C T
128	G A	C T	G T	G A	C T
129	G A	T T	G T	A A	C T
130	G A	C T	G T	G A	C T
131	G A	C T	G T	G A	C T
132	A A	C T	G G	G A	C C
133	A A	C T	G G	G A	C C
134	A A	C C	G G	G G	C C
135	A A	C T	G G	G A	C C
136	A A	C T	G G	G A	C T
137	A A	C T	G G	G A	C C
138	G A	C T	G T	G A	C T
139	G A	C T	G T	A A	T T
140	G A	C T	G T	G A	C T
141	G G	T T	G T	A A	C T
142	A A	C T	G G	A A	C T
143	G A	C T	G G	G A	C C
144	A A	C T	G G	G A	C C
145	A A	C C	G G	G G	C C
146	A A	C T	G T	G A	C T
147	A A	C C	G G	G G	C C
148	G A	T T	T T	A A	T T
149	A A	C T	G G	G A	C C
150	A A	C C	G G	G A	C T
151	A A	C T	G G	G A	C C
152	A A	C T	G T	G A	C T
153	G A	C T	G T	A A	C T
154	G A	C T	G T	G A	C T
155	G A	C T	T T	G A	C T
156	A A	C T	G G	G G	C C
157	G A	C T	G T	G A	C T
158	G A	C T	G G	G A	C C
159	G A	C T	G T	G A	C T
160	G A	C C	G T	G A	C T
161	G A	C T	G T	G G	C T
162	A A	C C	G G	G A	C C
163	A A	T T	G G	A A	T T
164	A A	C C	G G	G A	C T
165	A A	C T	G G	G A	C C
166	A A	C C	G G	G G	C C
167	G A	C T	G T	G A	C T
168	G A	C T	G T	G A	C T
169	G A	C T	G T	G A	C T
170	G G	T T	G T	A A	C T
171	A A	C T	G T	G A	C T
172	A A	C C	G G	G G	C C
173	A A	C C	G G	G A	C C
174	A A	C C	G G	G G	C C
175	A A	C C	G T	G G	C C
176	A A	C C	G G	G G	C C
177	A A	C C	G G	G G	C C
178	G A	T T	G T	A A	C T
179	A A	C T	G G	G A	C C
180	G A	C T	G T	G A	C T
181	A A	C C	G G	G A	C C
182	A A	C T	G G	A A	C C
183	A A	C T	G G	A A	C C
184	A A	C C	G G	G A	C C
185	G A	C T	G T	G A	C T
186	G A	C T	G G	G A	C C
187	G A	C T	G T	G A	C T
188	G A	T T	G G	A A	C C
189	A A	C C	G G	G G	C C
190	A A	C C	G G	G G	C C
191	A A	C T	G G	G A	C C
192	A A	T T	G G	A A	C C
193	A A	C T	G G	G A	C C
194	G A	C T	G G	G A	C C
195	G A	T T	G T	A A	C T
196	A A	T T	G G	A A	C C
197	A A	C T	G G	G A	C C
198	A A	C T	G G	A A	C T
199	A A	C T	G G	G A	C C
200	A A	C T	G G	G A	C T
201	A A	C T	G T	G A	C T
202	G A	C T	G T	G A	C T
203	A A	C T	G G	G A	C C
204	A A	C T	G T	G G	C C
205	G A	C T	G T	G A	C T
206	A A	C C	G G	G A	C T
207	G A	C T	G T	G A	C T
208	G A	C T	G T	G A	C T
209	A A	C C	G G	G G	C C
210	G A	C T	G T	G A	C T
211	A A	C T	G T	G G	C C
212	G G	T T	T T	A A	T T
213	G A	C T	G T	G A	C T
214	A A	C C	G G	G A	C T
215	A A	C C	G G	G G	C C
216	A A	C C	G G	G G	C C
217	A A	C C	G G	G G	C C
218	G A	C T	G T	G A	C T
219	A A	C C	G G	G A	C T
220	A A	C C	G G	G G	C C
221	G A	C T	G T	G A	C T
222	G A	C T	G T	A A	T T
223	A A	C C	G G	G G	C C
224	G G	T T	T T	A A	T T
225	G A	C T	G T	G A	C T
226	G G	T T	T T	A A	T T
227	A A	C T	G G	G A	C C
228	A A	C T	G G	G A	C C
229	G A	C T	G T	G A	C T
230	A A	C C	G G	G G	C C
231	G A	C T	G T	A A	C T
232	G G	T T	G T	A A	T T
233	A A	C C	G G	G G	C C
234	A A	C C	G G	G G	C C
235	G A	C T	G T	G A	C T
236	A A	C T	G G	G A	C T
237	G A	C T	G T	G A	C T
238	G A	C T	G T	G A	C T
239	G A	T T	T T	A A	T T
240	G A	C T	G T	G A	C T
241	G G	T T	T T	A A	T T
242	A A	C C	G G	G A	C C
243
244	A A	C C	G G	G G	C C
245	G A	C T	G T	G A	C T
246	A A	C T	G T	G A	C T
247	A A	C T	G G	G A	C C
248	G A	C T	G T	G A	C T
249	A A	C C	G G	G G	C C
250	A A	C C	G G	G G	C C
251	G G	T T	G T	A A	T T
252	A A	C C	G G	G G	C C
253	G G	T T	T T	A A	T T
254	G A	C T	G T	G A	C T
255	G A	T T	T T	G A	C T
256	G A	C T	G T	G A	C T
257	A A	C T	G G	G A	C T
258	G A	C T	G T	G A	C T
259	G A	C T	G T	A A	C T
260	G A	C T	G T	G A	C T
261	G G	T T	T T	A A	T T
262	G A	C T	G T	G A	C T
263	A A	C T	G G	G A	C C
264	A A	C C	G G	G G	C C
265	A A	C C	G G	G G	C C
266	A A	C T	G T	G G	C C
267	A A	C T	G G	G A	C C
268	G A	C T	G T	G A	C T
269	A A	C C	G G	G A	C T
270	G A	C T	G T	G A	C T
271	G G	T T	T T	A A	T T
272	A A	C C	G G	G G	C C
273	A A	C C	G G	G G	C C
274	A A	C T	G T	G A	C T
275	G A	C T	G T	G A	C T
276	A A	C T	G G	G A	C C
277	A A	C C	G G	G G	C C
278	A A	C C	G G	G A	C T
279	A A	C C	G G	G G	C C
280	A A	C C	G G	G G	C C
281	G A	C T	G T	A A	C T
282	G A	C T	G T	G A	C T
283	G A	C T	G T	G A	C T
284	A A	C T	G G	G A	C C
285	A A	C T	G G	G A	C C
286	A A	C T	G G	G A	C C
287	A A	C T	G G	G A	C C
288	A A	C T	G G	G A	C C
289	A A	C C	G G	G G	C C
290	A A	C C	G G	G A	C T
291	A A	C C	G G	G A	C C
292	A A	C T	G T	G A	C T
293	A A	C C	G G	G A	C T
294	A A	C C	G G	G A	C T
295	A A	C C	G G	G G	C C
296	A A	C T	G T	G A	C T
297	G A	C T	G T	G A	C T
298	A A	C C	G G	G G	C C
299	G A	C T	G T	G A	C T
300	G A	T T	G T	A A	C T
301	G A	C T	G T	G A	C T
302	G A	C T	G T	G A	C T
303	G A	C T	G T	G A	C T
304	G A	C T	G T	G A	C T
305	G A	C T	G T	G A	C T
306	A A	C T	G G	G A	C C
307	G A	C T	G T	G A	C T
308	A A	C C	G G	G A	C T
309	A A	C C	G G	G G	C C
310	G A	C T	G T	G A	C T
311	A A	C C	G G	G G	C C
312	G A	C T	G T	G A	C T
313	G A	C T	G T	A A	T T
314	A A	C C	G G	G G	C C
315
316	A A	C T	G G	G A	C C
317	A A	C C	G G	G G	C C
318	G G	T T	T T		T T
319	G A	C T	G T	G A	C T
320	A A	T T	G G	A A	C T
321	G A	C T	G T	G A	C T
322	A A	C C	G G	G G	C C
323	G A	C T	G T	G A	C T
324	G A	C T	G T	G A	C T
325	G A	C T	G T	G A	C T
326	A A	C C	G G	G A	C T
327	A A	C C	G G	G G	C C
328	A A	C T	G G	G A	C C
329	A A	C T	G G	G A	C T
330	A A	C T	G G	G A	C C
331	A A	C C	G G	G G	C C
332	A A	T T	G G	A A	C C
333	A A	C T	G G	G A	C C
334	G A	C T	G T	A A	T T
335	G A	C T	G T	A A	T T
336	A A	C C	G G	G G	C C
337	A A	C C	G G	G A	C T
338	G A	C T	G T	G A	C T
339	A A	C C	G G	G G	C C
340	A A	C C	G G	G G	C C
341	A A	C C	G G	G G	C C
342	G G	T T	T T	A A	T T
343	A A	C C	G G	G A	C T
344	G G	T T	T T	A A	T T
345	A A	C C	G G	G G	C C
346	G A	C T	G T	G A	C T
347	G G	T T	T T	A A	T T
348	G A	C T	G T	A A	T T
349	A A	C C	G G	G G	C C
350	A A	C C	G G	G G	C C
351	A A	C C	G G	G G	C C
352	A A	C T	G G	G A	C C
353	A A	C C	G G	G G	C C
354	A A	C C	G G	G A	C C
355	A A	C C	G G	G A	C T
356	G A	C T	G T	G A	C T
357	G A	C T	G T	G A	C T
358	A A	C C	G G	G G	C C
359	G A	C T	G T	G A	C T
360	G A	C T	G T	G A	C T
361	G G	T T	T T	A A	T T
362	A A	C C	G G	G G	C C
363	A A	C T	G G	G A	C C
364	G A	C T	G T	G A	C T
365	G A	C T	G T	G A	C T
366	G A	T T	G T	A A	T T
367	G A	C T	G T	G A	C T
368	G G	T T	T T	A A	T T
369	G A	T T	T T	A A	T T
370	G A	C T	G T	G A	C T
371	A A	C T	G G	G A	C C
372	G G	T T	G T	A A	T T
373	A A	C C	G G	G G	C C
374	A A	C T	G G	G A	C C
375	A A	C C	G G	G A	C C
376	A A	C C	G G	G G	C C
377	A A	C C	G G	G G	C C
378	A A	C T	G G	G A	C T
379	G A	C T	G T	G A	C T
380	A A	C C	G G	G G	C C
381	A A	C T	G G	G A	C C
382	G A	C T	G T	A A	T T
383	A A	C C	G G	G G	C C
384	A A	C C	G G	G G	C C
385	A A	C T	G G	G A	C C
386	G A	T T	T T	A A	T T
387	A A	C T	G G	G A	C C
388	G A	C T	G T	G A	C T
389	A A	C C	G G	G G	C C
390	G A	C T	G T	G A	C T
391	A A	C C	G G	G A	C T
392	A A	C T	G G	G A	C C
393	A A	C C	G G	G G	C C
394	G A	T T	G T	A A	T T
395	G A	C T	G T	G A	C T
396	G G	T T	T T	A A	T T
397	G A	C T	G T	G A	C T
398	G A	C T	G T	G A	C T
399	A A	C C	G G	G G	C C
400	A A	C C	G G	G A	C T
401	G A	C T	G T	G A	C T
402	A A	C T	G G	G A	C T
403	G A	C T	G T	G A	C T
404	A A	C T	G G	G A	C C
405	A A	C C	G G	G G	C C
406	G A	T T	T T	A A	T T
407	G A	C T	G T	G A	C T
408	A A	C T	G G	G A	C C
409	A A	C C	G G	G G	C C
410	A A	C C	G G	G G	C C
411	A A	C C	G G	G G	C C
412	A A	C C	G G	G G	C C
413	G A	C T	G T	G A	C T
414	A A	C C	G G	G G	C C
415	G A	C T	G T	G A	C T
416	G A	C T	G T	G A	C T
417	G G	T T	T T	A A	T T
418	A A	C C	G G	G G	C C
419	A A	T T	G T	A A	C T
420	G A	T T	G T	A A	T T
421	G A	C T	G T	G A	C T
422	A A	C T	G G	G A	C C
423	A A	C C	G G	G G	C C
424	A A	C C	G G	G G	C C
425	G A	C T	G T	G A	C T
426	A A	C C	G G	G G	C C
427	A A	C C	G G	G G	C C
428	A A	C C	G G	G G	C C
429	A A	C C	G G	G G	C C
430
431	A A	C C	G G	G G	C C
432	G A	C T	G T	G A	C T
433	G A	C T	G T	G A	C T
434	A A	C C	G G	G G	C C
435	A A	C C	G G	G G	C C
436	A A	C C	G G	G A	C T
437	G A	C T	G T	G A	C T
438	G A	T T	T T	G A	C T
439	G A	C T	G T	A A	T T
440	A A	C C	G G	G A	C T
441	A A	C C	G G	G G	C C
442	G A	C T	G T	G A	C T
443	A A	C T	G G	G A	C C
444	G A	T T	T T	G A	C T
445	A A	C C	G G	G G	C C
446	A A	C C	G G	G G	C C
447
448	G A	C T	G T	G A	C T
449	A A	C C	G G	G G	C C
450	A A	C T	G G	G A	C C
451	G A	C T	G T	A A	T T
452	G A	C T	G T	G A	C T
453	G A	C T	G G	G A	C C
454	A A	C C	G G	G G	C C
455	A A	C C	G G	G G	C C
456	A A	C C	G G	G G	C C
457	G A	C T	G T	G A	C T
458	A A	C C	G G	G G	C C
459	G A	C T	G T	G A	C T
460	A A	C C	G G	G G	C C
461	G A	C T	G T	G A	C T
462	G A	C T	G T	G A	C T
463	A A	C T	G T	G A	C T
464	G A	C T	G T	A A	T T
465	A A	C C	G G	G G	C C
466	A A	C T	G G	G A	C C
467	A A	C C	G G	G A	C C
468	A A	C C	G G	G G	C C
469	G A	C T	G G	G A	C C
470	A A	C C	G G	G G	C C
471	A A	C C	G G	G G	C C
472	G A	C T	G T	G A	C T
473	G A	T T	G G	A A	C C
474	A A	T T	G G	A A	C T
475	G G	T T	T T	A A	T T
476	A A	C T	G G	G A	C C
477	A A	C T	G T	G A	C T
478	G A	C T	G T	G A	C T
479	A A	C C	G G	G G	C C
480	A A	C T	G G	G A	C T
481	G A	C T	G T	G A	C T
482	A A	C T	G G	G A	C C
483	A A	C T	G G	G A	C T
484	A A	C C	G G	G G	C C
485	A A	C C	G G	G G	C C
486	A A	C C	G G	G A	C C
487	A A	C C	G G	G G	C C
488	A A	C T	G T	G A	C T
489	A A	C T	G G	G A	C C
490	G A	C T	G T	A A	T T
491	A A	C T	G T	G A	C T
492	G A	C T	G T	G A	C T
493	A A	C C	G G	G G	C C
494	A A	C T	G T	G A	C T
495	G A	C T	G G	G A	C C
496	G A	C T	G T	G A	C T
497
498	G A	C T	G T	G A	C T
499	G A	C T	G T	G A	C T
500	A A	C C	G G	G A	C T
501	G G	T T	G T	A A	C T
502	A A	C C	G G	G G	C C
503	G A	C T	G G	G A	C C
504	G A	C T	G G	G A	C C
505	A A	C C	G G	G G	C C
506
507	A A	C C	G G	G A	C T
508	G A	C T	G T	G A	C T
509	G A	C T	G T	G A	C T
510	G A	C T	G T	G A	C T
511	A A	C C	G G	G G	C C
512	A A	C T	G G	G A	C C
513	A A	C C	G G	G G	C C
514	A A	C T	G T	G A	C T
515	A A	T T	G G	A A	C C
516	G A	C T	G T	G A	C T
517	G A	C T	G T	G A	C T
518	G A	C T	G T	G A	C T
519	G A	T T	G T	A A	C T
520	A A	C T	G G	G A	C C
521	A A	C T	G G	G A	C T
522	G A	T T	T T	G A	C T
523	A A	T T	G G	A A	C C
524	G A	T T	G T	A A	T T
525	A A	T T	G T	G A	C C
526	A A	C T	G G	G A	C C
527	G G	T T	T T	A A	T T
528	A A	C T	G G	G A	C T
529	A A	C C	G G	G G	C C
530	A A	C C	G G	G G	C C
531	A A	C T	G G	G A	C T
532	A A	C C	G G	G G	C C
533	A A	C C	G G	G G	C C
534	A A	C T	G G	G A	C C
535	A A	C C	G G	G G	C C
536	G A	C T	G G	G A	C C
537	G G	T T	T T	A A	T T
538	A A	C T	G G	G A	C C
539	G A	C T	G T	G A	C T
540	G A	C T	G T	A A	C T
541	A A	C C	G G	G A	C C
542	A A	C T	G G	G A	C T
543	A A	C C	G G	G G	C C
544	A A	C T	G G	G A	C C
545	G A	T T	T T	A A	T T
546	A A	T T	G T	G A	C C
547	G A	T T	G T	A A	T T
548	A A	C T	G T	G A	C T
549	A A	C C	G G	G G	C C
550	A A	C C	G G	G A	C T
551	G A	C T	G T	G A	C T
552	A A	C C	G G	G G	C C
553	G G	T T	T T	A A	T T
554	A A	C T	G G	G A	C C
555	G G	T T	T T	A A	T T
556	G A	C T	G T	A A	C T
557	G A	T T	G T	A A	T T
558	A A	C C	G G	G G	C C
559	A A	C C	G G	G A	C C
560	G A	T T	G T	A A	T T
561	G A	C T	G T	G A	C T
562	A A	C C	G G	G G	C C
563	G A	T T	G T	A A	C T
564	A A	C C	G G	G G	C C
565	G A	C T	G T	G A	C T
566	G A	C T	G T	A A	C T
567	A A	C C	G G	G G	C C
568	G G	T T	T T	A A	T T
569	G A	C T	G T	G A	C T
570	G G	T T	T T	A A	T T
571	A A	T T	G G	A A	C T
572	A A	C C	G G	G G	C C
573	A A	C C	G G	G A	C T
574	A A	C C	G T	G A	C T
575	A A	C C	G G	G G	C C
576	G A	C T	G T	G A	C T
577	A A	C C	G G	G G	C C
578	A A	C T	G G	G A	C T
579	A A	C C	G G	G A	C T
580	A A	C C	G G	G A	C C
581	A A	C C	G G	G G	C C
582	G A	T T	G T	A A	C T
583	A A	C T	G G	G A	C C
584	G A	C T	G T	G A	C T
585	A A	T T	G G	A A	C C
586	A A	C T	G T	G G	C C
587	G A	T T	G G	A A	C T
588	G A	T T	T T	A A	T T
589	A A	C C	G G	G G	C C
590	A A	C C	G G	G A	C C
591	G A	C T	G T	G A	C T
592	G G	T T	T T	A A	T T
593	A A	T T	G G	A A	C C
594	A A	C C	G G	G G	C C
595	G A	C T	G T	G A
596	A A	C C	G G	A A	C C
597	A A	C C	G G	G G	C C
598	G A	T T	G T	A A	T T
599	A A	C C	G G	G G	C C
600	G G	T T	T T	A A	T T
601	G A	T T	G T	A A	C T
602	G A	T T	G G	A A	C T
603	A A	C C	G G	G G	C C
604	A A	T T	G G	A A	C C
605	A A	C C	G G	G G	C C
606	A A	C C	G G	G G	C C

## Sheet: 组合分析1
Sample	品种	性别	场地	SNP1	SPSS1	SNP2	SPSS2	SNP3	SPSS3	SNP4	SPSS4	SNP5	SPSS5	肩毛长	侧毛长	股毛长	背毛长	腹毛长	纤维直径	污毛量	体重	胸围	体高	体长	管围		睾丸周径	标准偏差	变异系数	理论直径	卷曲度	卷曲回复率	卷曲弹性率	断裂强力	断裂伸长	断裂强度	伸长率	断裂功
1	F2	M	A	GA	12	CT	12	AG	12	AT	12	GT	12	7.2	6.5	5.6	6.8	4.5			53.6	92	72	72	10		23
2	F2	M	A	AA	11	CC	11	GG	11	TT	22	GG	11	6.8	7.8	7.2	7.2	5.5			49.1	92	73	77	9		20
3	F2	M	A	GG	22	TT	22	AA	22	AA	11	TT	22	7.2	7.2	7.2	6.8	4.5			46.5	87	73	76	9		14
4	F2	M	A	GA	12	CT	12	AG	12	AT	12	GT	12	5.2	5.8	5.5	6.2	6.1			43.5	88	73	75	10		20
5	F2	M	A	GA	12	TT	22	AG	12	AA	11	GT	12	7.1	6.5	6.5	7.5	3.2			43.9	88	74	72	11		18
6	F2	M	A	GA	12	TT	22	AG	12	AA	11	GT	12	6.7	8.5	6.8	5.9	7.2			45.6	98	71	71	12		23
7	F2	M	A	AA	11	CC	11	GG	11	AT	12	GT	12	7.6	5.8	7.2	6.4	3.4			53	94	71	72	9		21
8	F2	M	A	AA	11	CC	11	GG	11	TT	22	GG	11	7.5	8.9	7.5	6.4	7.2			56.5	96	72	74	12		24
9	F2	M	A	AA	11	CC	11	GG	11	TT	22	GG	11	5.4	6	5.6	5.2	5.2			48.2	93	71	70	10		19
10	F2	M	A	AA	11	CT	12	GG	11	AT	12	GG	11	7.2	8.2	8.1	8.2	4.5			48.5	92	73	75	10		24
11	F2	M	A	GA	12	CT	12	AG	12	AT	12	GT	12	6.2	6.2	6.7	5.4	8.1			52	99	70	75	11		22
12	F2	M	A	AA	11	CC	11	GG	11	TT	22	GG	11	6.9	7.8	7.2	7.5	4.8			51.1	91	72	74	10		26
13	F2	M	A	GA	12	CT	12	AG	12			GT	12	5.2	6.7	4.8	4.5	2.8			48.9	87	71	76	11		19
14	F2	M	A	GA	12	CT	12	GG	11	AT	12	GT	12	6.2	6.5	6.2	6.3	4.5			48.8	94	74	74	10		19
15	F2	M	A	GA	12	CT	12	AG	12	AT	12	GT	12	6.1	5.5	7.4	7.5	7.2			45	89	70	72	11		25
16	F2	M	A	AA	11	CC	11	GG	11	AT	12	GG	11	7.2	8.5	7.8	8.5	5.1			48	92	73	75	10		22
17	F2	M	A	AA	11	CC	11	GG	11	TT	22	GG	11	6.5	7.5	7.2	7.5	4.2			40	82	71	72	9		15
18	F2	M	A	AA	11	CC	11	GG	11	AT	12	GT	12	7	8	8	7	8			55.55	97	71	74	9		25
19	F2	M	A	AA	11	CC	11	GG	11	TT	22	GG	11	7.5	6.5	7.4	7.2	4.8			43.8	87	69	68	9		17
20	F2	M	A	GA	12	CT	12	AG	12	AA	11	TT	22	9.2	9.3	9	9.6	5.8			44.7	91	69	70	10		22
21	F2	M	A	AA	11	CC	11	GG	11	AA	11	GT	12	6.2	8.2	4.8	6.3	5.6			48.6	95	74	76	12		20
22	F2	M	A	AA	11	CT	12	GG	11	AT	12	GG	11	6.8	7.5	7.5	7.2	5.1			44.9	92	68	70	9		16
23	F2	M	A	AA	11	CC	11	GG	11	TT	22	GG	11	6.4	5.5	5.8	5.5	6.2			49.2	93	75	73	11		21
24	F2	M	A	GA	12	CT	12	AG	12	AT	12	GT	12	5.5	6.2	6.7	4.2	5.2			47.6	89	69	76	11		17
25	F2	M	A	AA	11	CC	11	GG	11			GG	11	5.9	7.2	7.2	6.8	5.2			51	95	71	78	10		19
26	F2	M	A	GA	12	CT	12	AG	12			GT	12	6.5	7.5	6.8	5.5	5.2			47.3	88	71	72	10		16
27	F2	M	A	AA	11	TT	22	AG	12	AA	11	GT	12	7.8	5.5	6.1	4.5	6.2			47.5	92	73	76	10		20
28	F2	M	A	GA	12	CT	12	AG	12	AT	12	GT	12	6.7	5.6	6.7	6.5	4.1			38	87	66	69	10		21
29	F2	M	A	GA	12	TT	22	AG	12	AA	11	GT	12	8.2	7.8	8.8	8.8	4.5			40	81	68	70	9		18
30	F2	M	A	AA	11	CC	11	GG	11	AA	11	TT	22								58	90	70	70	10		29
31	F2	M	A	AA	11	CC	11	GG	11	TT	22	GG	11	7.2	6.5	6.8	7.8	4.5			46.5	95	63	68	9		21
32	F2	M	A	AA	11	CT	12	GG	11	AT	12	GG	11	8.2	7.5	8.2	8.6	4.2			39.3	85	60	64	8		21
33	F2	M	A	AA	11	CC	11	GG	11	AT	12	GT	12	7.2	8.9	7.8	7.8	4.3			48.3	90	70	74	8.5		21
34	F2	M	A	AA	11	CC	11	GG	11	TT	22	GG	11	5.2	6.7	6.9	6.2	5.9			50.2	90	74	78	11		27
35	F2	M	A	GA	12	TT	22	AG	12	AA	11	GT	12	7.8	7.5	7.8	8.5	4.2			43	88	72	73	8		21
36	F2	M	A	AA	11	CT	12	GG	11	AT	12	GG	11	5.6	6.8	6.2	5.8	4.2			47	89	69	73	10		23
37	F2	M	A	AA	11	CT	12	GG	11	AT	12	GT	12	7.2	8.2	7.4	7.6	4.5			53.2	92	74	77	11		19
38	F2	M	A	GA	12	CT	12	AG	12			GT	12	7.6	6.4	6.2	5.9	4.6			45.85	86	72	71	10		19
39	F2	M	A	GA	12	CT	12	AG	12	AA	11	TT	22	6.5	7.2	6.7	7.2	5.2			41.2	87	67	69	9		24
40	F2	M	A	AA	11	CT	12	GG	11	AT	12	GG	11	5.8	6.8	7.5	8.2	5.2			52.8	98	72	73	9		25
41	F2	M	A	AA	11	CC	11	GG	11	AT	12	GT	12	6.1	5.9	7.2	6.8	4.2			49.1	92	72	72	10		22
42	F2	M	A	GG	22	TT	22	AA	22	AA	11	TT	22	6.8	6.2	6.2	6.5	3.2				86	73	74	9		隐睾
43	F2	M	A	GA	12	CT	12	AG	12	AT	12	GT	12	8.2	7.9	6.7	7.9	5.5			42.6	88	69	77	8.5		19
44	F2	M	A	GA	12	CT	12	AG	12	AA	11	TT	22	7.2	7.8	7.5	6.8	4.5			46.8	92	69	70	9		28
45	F2	M	A	AA	11	CC	11	GG	11	TT	22	GG	11	7.5	7.5	7.8	7.5	5.2			46.5	86	73	76	10		20
46	F2	M	A	GA	12	CT	12	AG	12	AT	12	GT	12	7.5	7.8	7.8	6.5	4.2			39	88	68	67	8.5		21
47	F2	M	A	GA	12	CT	12	AG	12	AA	11	TT	22	8.2	6.2	7.8	8.5	4.5			44.1	95	70	72	9.5		24
48	F2	M	A	GA	12	CT	12	AG	12	AT	12	GT	12	6.5	6.5	7.2	7.5	4.5			44.5	89	72	74	9		17
49	F2	M	A	AA	11	CT	12	GG	11	AT	12	GG	11	6.5	7.1	7.1	7	7.2			44.7	86	67	67	9		17.5
50	F2	M	A	GA	12	TT	22	AG	12			GT	12	7.5	6.5	6.8	7.5	4.5			44.2	85	60	74	8		23
51	F2	M	A	AA	11	CT	12	GG	11	AA	11	GT	12	7.1	7.1	6.8	7.5	5.2			33	84	66	67	8		21
52	F2	M	A	AA	11	CC	11	GG	11	TT	22	GG	11	6.2	6.5	6.6	6.5	3.5			44	91	65	74	9		22
53	F2	M	A	GA	12	CT	12	AG	12	AA	11	GT	12	6.7	8.2	7.2	6.7	5.2			42	84	69	77	8		19
54	F2	M	A	AA	11	CT	12	GG	11	AT	12	GG	11	6.8	6.5	7.2	7.5	4.5			39	85	68	69	8.5		20
55	F2	M	A	GA	12	TT	22	AG	12	AA	11	GT	12	6.4	5.5	6.4	6.4	3.5			60.4	98	73	70.5	11		20
56	F2	M	A	GA	12	TT	22	AG	12	AA	11	GT	12	7.5	7.2	8.5	7.8	3.8			40.9	87	73	75	10		16
57	F2	M	A	AA	11	CT	12	GG	11	AT	12	GG	11	8.2	6.5	7.8	8.2	4.2			37	94	71	66	9		20
58	F2	M	A	GA	12	TT	22	AG	12	AA	11	GT	12	7.2	6.2	6.5	7.2	4.5			42.6	94	69	70	8.5		18
59	F2	M	A	GA	12	CT	12	AG	12	AT	12	GT	12								42.3	82	68	70	10		19
60	F2	M	A	AA	11	CC	11	GG	11	TT	22	GG	11	8.2	7.2	8.2	8.5	5.2			53.7	91	70	75	9.5		21
61	F2	M	A	GA	12			AG	12			GT	12	7.2	6.5	5.6	6.8	4.5			53.6	92	72	72	10		23
62	F2	M	A	GA	12	TT	22	AG	12	AA	11	GT	12	8.2	7.5	7.8	7.8	7.2			51.3	100	71	76	11		19
63	F2	M	A	GA	12	TT	22	AG	12	AA	11	GT	12	7.4	7.5	6.9	7.5	5.2			47.9	89	74	77	10		21
64	F2	M	A	GA	12	CT	12	AG	12	AT	12	GT	12	7.2	7.2	7.8	9.8	5.1			51	98	77	76	10		17
65	F2	M	A	AA	11	CC	11	GG	11	TT	22	GG	11	7.2	6.5	6.5	7.2	5.2			42.9	89	69	71	10		19
66	F2	M	A	GG	22	TT	22	AA	22	AA	11	TT	22	9.2	7.8	8.5	8.5	4.5			49	104	71	75	9		23
67	F2	M	A	GG	22	TT	22	AA	22	AA	11	TT	22	7.8	7.5	7.6	7.2	4.8			45.2	85	72	71	10		20
68	F2	M	A	AA	11	CC	11	GG	11	TT	22	GG	11	8.5	9.2	9.2	9.2	4.2			54.9	101	60	77	9.5		22
69	F2	M	A	AA	11	TT	22	AG	12	AA	11	GT	12	8.5	8.2	9.2	9.2	4.2			52	90	67	68	8.5		22
70	F2	M	A	GA	12	CT	12	AG	12	AA	11	TT	22	8.5	7.5	7.8	8.2	3.4			54	97	71	70	11		23
71	F2	M	A	AA	11	CC	11	GG	11	AT	12	GT	12	9.5	10.5	9.8	9.2	4.5			77	104	81	84	12		27
72	F2	M	A	GA	12	CT	12	AG	12	AT	12	GT	12	7.5	6.2	6.7	7.5	4.5			36.5	86	66	70	8		20
73	F2	M	A	GG	22	TT	22	AA	22	AA	11	TT	22	10.5	12.5	10.5	11.5	5.6			64.8	105	78	81	11		21
74	F2	M	A	AA	11	CT	12	AG	12	TT	22	GG	11								41.5	80	64	69	10		18
75	F2	M	A	AA	11	CT	12	GG	11	AT	12	GG	11								50	85	68	71	10		22
76	F2	M	A	AA	11	CC	11	GG	11	TT	22	GG	11	7.8	7.5	7.5	8.2	5.2			46.8	97	71	77	9		25
77	F2	M	A	AA	11	CC	11	GG	11	AT	12	GT	12								55.4	89	68	69	10		19
78	F2	M	A	GA	12	CT	12	AG	12	AA	11	TT	22	7	7.5	6.7	7.2	4			49.5	95	74	75	10		20
79	F2	M	A	GA	12	CT	12	AG	12	AT	12	GT	12	6.2	6.8	7.5	8.5	5.2			60	105	71	80	10		25
80	F2	M	A	GA	12	TT	22	AG	12	AA	11	GT	12	8.2	7.8	7.8	8.5	4.5			49.6	99	75	75	11		21
81	F2	M	A	AA	11	CC	11	GG	11	TT	22	GG	11								56.9	93	71	73	10		20
82	F2	M	A	GA	12	CT	12	AG	12	AT	12	GT	12	7.5	6.5	6.2	8.5	4.5			56.7	104	73	74	9		22
83	F2	M	A	AA	11	CC	11	GG	11	TT	22	GG	11	8.5	6.7	6.8	7.8	3.5			45.7	93	69	70	9		22
84	F2	M	A	AA	11	CC	11	GG	11	TT	22	GG	11								58.9	88	73	76	11		17
85	F2	M	A	AA	11	CT	12	GG	11	AT	12	GG	11	7.5	6.8	7.8	7.5	4.5			44.9	87	71	72	10		15
86	F2	M	A	AA	11	CT	12	GG	11			GG	11	6.8	6.5	7.5	7.5	4.8			53	93	72	75	10		21
87	F2	M	A	GA	12	CT	12	AG	12	AT	12	GT	12	6.8	7.8	6.8	6.5	4.8			39.3	81	70	70	9		15
88	F2	M	A	GG	22	TT	22	AA	22	AA	11	TT	22								45	82	69	71	10		24
89	F2	M	A	AA	11	CC	11	GG	11	TT	22	GG	11	5.5	6.5	6.8	6.5	4.5			46.3	88	72	74	10		21
90	F2	M	A	AA	11	CT	12	GG	11	AA	11	GT	12	7.1	7.9	7.2	7.2	7.8			55.5	92	75	76	10		22
91	F2	M	A	AA	11	CC	11	GG	11	TT	22	GG	11	5.5	6.2	6.5	6.7	4.2			35.2	84	69	70	10		14
92	F2	M	A	AA	11	CC	11	GG	11	AT	12	GT	12	6.4	6.1	5.8	7	6.2			44.25	95	72	74	11.6		26
93	F2	M	A	AA	11	CC	11	GG	11	TT	22	GG	11	5.8	8.2	6.7	7.5	5.2			50.8	93	71	72	9		22
94	F2	M	A	AA	11	CT	12	AG	12	AT	12	GT	12	6.7	5.9	6.1	5.9	6.2			51.6	91	68	74	11		17
95	F2	M	A	AA	11	CC	11	GG	11	TT	22	GG	11	6.5	7.5	6.2	6.5	3.2			44.7	83	72	83	8.5		22
96	F2	M	A	AA	11	CT	12	GG	11	AT	12	GG	11	6.7	5.5	8.2	7.8	3.2			51.3	88	69	73	8		22
97	F2	M	A	AA	11	CC	11	GG	11	TT	22	GG	11	6.5	7.2	7.8	6.7	5.2			43.6	89	71	71	10		20
98	F2	M	A	AA	11	TT	22	GG	11	AA	11	GG	11	6.4	5.8	6.8	6.8	4.2			46.3	94	65	72	9		20
99	F2	M	A	AA	11	CT	12	AG	12	TT	22			6.2	7.2	6.2	6.2	4			42.5	91	68	69	8.5		25
100	F2	M	B	GA	12	CT	12	AG	12	AA	11	TT	22	8.5	8.5	7.5	8.8	6.2	18.4		41.7	99	73	74	10		20	3.6	19.4	17.6	7.2	6.05	84.11	5.44	3.96	1.09	39.6	158.41
101	F2	M	B	AA	11	CC	11	GG	11	AT	12	GG	11	7.5	7.5	7.2	7.8	4.2	21.1		39.7	89	68	69	11		19	4.1	19.7	20.3	16.28	15.02	91.91	7.12	3.25	1.43	32.51	175.47
102	F2	M	B	AA	11	CT	12	GG	11	AT	12	GG	11	8.5	7.5	8.2	8.2	5.2	19.5		52	91	74	81	10		22	3.7	18.9	18.7	10.92	11.22	94.26	5.25	3.41	1.05	34.12	136.96
103	F2	M	B	GA	12	TT	22	AG	12	AA	11	GT	12	8.5	10.5	9.5	8.5	5.5	20		36.7	76	70	72	10.6		20	4.03	21.6	19.6	9.02	8.38	92.44	7.09	3.67	1.42	36.78	193.5
104	F2	M	B	AA	11	CT	12	GG	11	AT	12	GG	11	6.4	8.5	5.5	7.2	4.5	19.7		45.7		71	70	10		21	2.6	13	18.1	12.85	11.87	92.57	4.93	3.84	0.99	38.25	139.69
105	F2	M	B	AA	11	CC	11	GG	11	TT	22	GG	11	8.2	6.5	6.7	6.5	8.2	21		41.5	112	69	73	10		22	4.2	19.9	20.3	13.23	12.84	96.17	5.27	4.23	1.06	42.3	168.65
106	F2	M	B	AA	11	TT	22	GG	11	AA	11	GT	12	12.5	8.5	9.2	10.2	7.5	20.2		39	89	76	76	9		21	3.9	19.9	19.4	11.35	11.11	94.53	8.13	4.45	1.63	44.57	257.74
107	F2	M	B	AA	11	CT	12	GG	11	AT	12	GG	11	8.5	9.2	7.5	7.5	5.6	20.6		43.1	91	77	79	11		25	5	24.1	20.6	13.58	14.08	99.14	7.52	3.95	1.51	39.51	217.27
108	F2	M	B	AA	11	CT	12	GG	11	AT	12	GG	11	7.2	7.2	8.2	8.5	6.5	23.2		58.7	92	74	79	10		25	4.1	17.7	21.9	17.03	16.24	93.05	8.41	3.22	1.69	32.19	203.81
109	F2	M	B	AA	11	CT	12	GG	11	AT	12	GG	11	7.5	9.2	7.2	7.5	7.2	17.7		43.3	95	72	72	9		16	3.4	19.5	17	9.52	8.74	92.37	6.84	3.62	1.37	36.25	183.46
110	F2	M	B	AA	11	CC	11	GG	11	TT	22	GG	11	8.9	7.5	7.8	8.5	6.5	23.8		60.7	104	79	83	12		26	5.6	23.4	23.7	13.45	12.5	90.79	10.57	3.61	2.13	36.17	269.41
111	F2	M	B	AA	11	CC	11	GG	11	TT	22	GG	11	6.5	7.8	7.2	7.2	4.5	17.5		38.9	91	72	72	9		21	3.6	20.3	17	8.01	7.52	93.85	5.78	3.78	1.16	37.83	162.4
112	F2	M	B	AA	11	CT	12	GG	11	AT	12	GT	12	8.5	9.5	7.5	8.2	7.5	21.8		39.8	86	70	76	11		13	4	18.2	20.8	15.23	14.64	95.16	5.39	3.28	1.08	32.75	133.86
113	F2	M	B	GA	12	CT	12	AG	12	AT	12	GT	12	9.5	7.2	8.5	8.5	6.5	18.2		52.3	116	80	83	11		27	4.2	23.3	18.1	13.76	13.27	94.87	8.99	4.55	1.81	45.44	285.96
114	F2	M	B	AA	11	CT	12	GG	11	AT	12	GG	11	7.5	7.8	6.5	8.5	5.5	20.2		40	99	70	74	10		19	3.5	17.3	19.1	15.19	13.78	90.82	5.97	3.64	1.2	36.35	161.08
115	F2	M	B	AA	11	CC	11	GG	11	TT	22	GG	11	6.5	8.9	7.8	8.5	5.2	22.7		37.2	85	75	76	11		19	3.9	17.3	21.5	10.72	11.37	97.18	8.3	3.56	1.67	35.64	220.71
116	F2	M	B	GA	12	TT	22	AG	12	AA	11	GT	12	7.5	9.8	7.5	7.2	6.5	24.7		40.1	100	69	81	9.6		20	5.3	21.3	24.1	15.59	15.63	95.54	10.93	3.86	2.2	38.66	315.27
117	F2	M	B	AA	11	CC	11	GG	11	TT	22	GG	11	8.5	10.5	8.5	8.5	5.5	18.7		39	93	73	73	11		22	3	16.1	17.5	9.02	9.16	95.03	5.41	3.7	1.08	36.99	154.24
118	F2	M	B	GA	12	CT	12	AG	12	AT	12	GT	12	8.5	7.5	7.2	7.8	3.5	19.6		37.1	80	70	70	11		18	2.9	14.9	18.2	10.84	10.47	92.25	4.38	3.17	0.88	31.62	106.62
119	F2	M	B	GA	12	TT	22	AG	12	AA	11	GT	12	9.2	10.5	8.5	9.2	6.5	19.9		47	90	75	75	12		22	4.2	21	19.4	12.37	11.39	91.92	7.49	4.71	1.5	47.17	248.97
120	F2	M	B	AA	11	TT	22	GG	11	AA	11	GG	11	6.5	7.5	6.2	6.7	6.5	23.3		49.2	92	79	78	10		18	3.7	16	21.8	12.95	12.6	94.73	7.47	3.19	1.5	31.9	181.91
121	F2	M	B	AA	11	CC	11	GG	11	TT	22	GG	11	8.5	9.2	7.5	8.2	5.2	19		36.9	88	70	70	10		20	4.7	24.5	19.1	8.44	7.62	89.82	6.25	3.91	1.26	39.12	179.72
122	F2	M	A	GA	12	TT	22	AG	12	AA	11	GT	12	5.5	6.2	5.5	6.5	3.5	20.8		34.7	79	65	67	9		17	4	19.2	20	16.98	15.1	89.16	6.42	3.47	1.29	34.71	161.69
123	F2	M	B	GA	12	CT	12	AG	12	AA	11	GT	12	8.5	8.5	7.8	7.8	6.5	18.8		42.5	103	71	74	10		23	3.6	19	18	9.22	8.98	92.59	3.88	3.31	0.77	33.16	97.91
124	F2	M	B	GA	12	CT	12	AG	12	AT	12	GT	12	7.2	6.5	6.5	7.5	5.5	19.9		40.5	98	74	78	9.4		24	3.9	19.5	19.1	12.77	13.37	96.28	4.54	3.21	0.91	31.92	111.11
125	F2	M	B	GA	12	CT	12	AA	22	AT	12	GT	12	8.5	9.5	8.5	9.2	6.5	17.1		42.3	86	72	75	12		18	2.8	16.4	16.1	9.75	9.44	94.56	4.65	4.19	0.93	41.92	147.02
126	F2	M	B	AA	11	CT	12	GG	11	TT	22	GG	11	10.5	13.5	9.5	10.5	6.5	19.6		58.1	104	79	84	12		26	3.6	18.4	18.7	9.75	8.95	91.5	6.1	3.08	1.22	30.8	143.73
127	F2	M	B	GA	12	CT	12	AG	12	AT	12	GT	12	9.8	12.5	8.5	10.2	7.2	22.9		35.4	90	68	79	10		14	4.1	18	21.8	10.9	14.73	95.03	7.89	3.52	1.59	35.22	203.98
128	F2	M	B	GA	12	CT	12	AG	12	AT	12	GT	12	7.5	8.5	6.5	8.2	5.2	23.6		39.8	85	71	71.1	9		19	4.7	20.1	22.8	13.4	12.52	93.46	10.46	3.89	2.1	38.95	294.23
129	F2	M	B	GA	12	TT	22	AG	12	AA	11	GT	12	7.5	7.5	6.8	6.5	6.5	20.9		46.1	102	74	72	9.2		27	3.6	17.2	19.7	15.1	14.31	91.97	4.79	3.43	0.96	34.36	127.86
130	F2	M	B	GA	12	CT	12	AG	12	AT	12	GT	12	6.5	8.5	8.5	7.2	5.5	17.5		50.8	107	79	83	10		26	3.6	20.7	17	8.62	7.87	91.19	3.97	3.76	0.79	37.61	114.18
131	F2	M	B	GA	12	CT	12	AG	12	AT	12	GT	12	8.5	9.2	8.5	7.8	5.5	18.1		49.9	86	72	75	11		20	4.2	23.2	18	9.31	9.17	94.78	3.93	3.34	0.78	33.39	106.33
132	F2	M	B	AA	11	CT	12	GG	11	AT	12	GG	11	6.8	8.2	7.2	7.5	6.2	20.4		38.8	87	66	74	8.4		25	3.4	16.4	19.2	12.31	11.88	93.65	7.2	3.97	1.45	39.69	201.39
133	F2	M	B	AA	11	CT	12	GG	11	AT	12	GG	11	8.5	9.8	7.8	7.8	5.2	21		34.7	81	71	71	9		17	4.3	20.5	20.3	11.51	10.53	90.08	6.08	4.01	1.22	40.14	187.75
134	F2	M	B	AA	11	CC	11	GG	11	TT	22	GG	11	9.5	9.2	8.5	8.5	5.5	18.2		35.6	80	71	73	9		19	3.6	20	17.6	10.25	9.34	91.65	7.77	3.84	1.56	38.41	222.44
135	F2	M	B	AA	11	CT	12	GG	11	AT	12	GG	11	7.5	8.5	6.5	7.8	5.5	18		40.7	88	70	72	10		16	3.5	19.3	17.3	8.71	7.93	93.62	4.56	4.14	0.91	41.44	139.93
136	F2	M	B	AA	11	CT	12	GG	11	AT	12	GT	12	7.5	8.5	6.8	7.8	5.5	27.1		40.8	89	71	70	10		18	6.6	24.4	27.2	11.31	10.96	96.8	10.32	3.99	2.08	39.98	292.15
137	F2	M	B	AA	11	CT	12	GG	11	AT	12	GG	11	9.5	10.5	9.5	9.5	5.5	22		45.6	105	80	83	9		25	4	18.1	20.9	7.14	6.43	90.74	5.53	2.99	1.11	29.88	135.44
138	F2	M	B	GA	12	CT	12	AG	12	AT	12	GT	12	6.5	8.5	6.5	6.7	6.5	17.8		34.3	82	71	70	9		15	4.3	24.4	17.8	9.87	8.6	88.03	7.04	3.56	1.41	35.65	191.76
139	F2	M	B	GA	12	CT	12	AG	12	AA	11	TT	22	9.5	8.9	8.5	9.2	6.2	21.4		59.5	101	75	79	10		25	4.5	21.2	20.9	10.3	10.21	95.09	7.95	3.62	1.6	36.22	212.93
140	F2	M	B	GA	12	CT	12	AG	12	AT	12	GT	12	8.5	9.2	7.8	8.5	5.5	19.1		46.2	104	72	74	9		18	3	15.8	17.9	9.29	8.41	91.63	4.49	3.04	0.9	30.42	107.12
141	F2	M	B	GG	22	TT	22	AG	12	AA	11	GT	12	8.5	11.5	10.5	11.8	7.5	24.1		68.8	104	80	85	12.2		23	4.6	19	23.1	8.56	8.04	92.44	10.77	3.34	2.17	33.41	275.03
142	F2	M	B	AA	11	CT	12	GG	11	AA	11	GT	12	7.2	7.5	6.5	7.5	4.2	17.9		34.8	86	70	72	10		18	3.7	20.9	17.4	11.74	12.16	96.59	4.89	3.11	0.98	31.18	120.47
143	F2	M	B	GA	12	CT	12	GG	11	AT	12	GG	11	10.2	9.5	8.5	10.2	7.2	23.1		63.8	104	78	85	12		24	4.9	21.3	22.5	11.46	14.44	86.34	9.57	4.25	1.92	42.49	294.68
144	F2	M	B	AA	11	CT	12	GG	11	AT	12	GG	11	11.2	7.5	8.9	10.5	6.5	18.5		45.8	87	70	73	11		21	3.2	17.3	17.5	5.78	5.09	88.09	4.27	2.6	0.85	26.02	87.71
145	F2	M	B	AA	11	CC	11	GG	11	TT	22	GG	11	9.2	8.5	8.5	9.2	6.2	21.9		47.8	93	71	83	11		22	4.1	18.5	20.9	11.58	10.56	92.09	7.59	3.5	1.52	35.03	203.4
146	F2	M	B	AA	11	CT	12	AG	12	AT	12	GT	12	10.5	12.2	9.5	9.8	7.8	17.3		51.8	109	81	81	10		23	3	17.3	16.3	6.53	5.58	85.03	4.97	3.96	1	39.61	149.12
147	F2	M	B	AA	11	CC	11	GG	11	TT	22	GG	11	7.8	9.8	9.2	8.2	6.7	25.8		60.6	110	79	80	11		23	5.5	21.4	25.2	17.31	15.82	91.87	12.07	3.74	2.43	37.44	320.33
148	F2	M	B	GA	12	TT	22	AA	22	AA	11	TT	22	7.5	6.8	7.5	8.5	5.6	22.2		52.6	98	75	76	10		25	4.5	20	21.5	10.8	10.6	93.08	6.41	3.25	1.29	32.53	156.41
149	F2	M	B	AA	11	CT	12	GG	11	AT	12	GG	11	7.5	6.5	7.8	8.5	5.8	22.6		49.8	101	70	70	10		23	4.8	21.3	22	17.73	17.09	94.16	9.91	3.33	1.99	33.3	252.03
150	F2	M	B	AA	11	CC	11	GG	11	AT	12	GT	12	7.5	9.5	7.5	8.2	4.5	20.1		45.3	112	73	75	8.6		25	3.3	16.3	18.9	13.63	12.41	92.79	5.79	3.87	1.16	38.74	167.8
151	F2	M	B	AA	11	CT	12	GG	11	AT	12	GG	11	10.5	8.5	9.5	11.2	6.5	20.1		50	91	75	77	10		25	3.4	16.7	18.9	10.94	9.21	85.43	5.71	3.3	1.14	32.87	142.17
152	F2	M	B	AA	11	CT	12	AG	12	AT	12	GT	12	8.5	9.7	7.5	6.8	3.5	23.2		65.3	110	74	75	11		26	5.4	23.3	23.1	19.14	17.63	91.72	8.62	4.03	1.73	40.35	230.69
153	F2	M	B	GA	12	CT	12	AG	12	AA	11	GT	12	8.5	8.5	8.2	6.5	5.2	21.9		52.1	98	76	82	10		25	3.8	17.2	20.7	10.14	9.47	93.4	9.53	4.08	1.92	40.79	280.67
154	F2	M	B	GA	12	CT	12	AG	12	AT	12	GT	12	7.2	8.5	7.2	7.5	5.5	18.7		39.6	92	70	71	10		18	3.6	19.4	18	13.64	12.14	90.17	6.61	3.81	1.33	38.15	194
155	F2	M	B	GA	12	CT	12	AA	22	AT	12	GT	12	9.2	8.5	10.5	11.5	5.5	22		38.2	87	74	75	9		22	4.8	21.7	21.5	16.2	14.63	89.48	9.01	3.88	1.81	38.8	251.55
156	F2	M	B	AA	11	CT	12	GG	11	TT	22	GG	11	7.2	8.2	7.5	8.5	6.5	17.1		41.6	93	71	72	10		23	3.5	20.3	16.5	8.32	7.75	93.02	4.45	3.1	0.89	31.06	107.56
157	F2	M	B	GA	12	CT	12	AG	12	AT	12	GT	12	7.5	9.7	7.2	7.1	4.5	18.2		43.6	87	72	74	11		21	3.4	18.5	17.3	13.3	13.22	92.79	5.22	3.01	1.05	30.1	125.08
158	F2	M	B	GA	12	CT	12	GG	11	AT	12	GG	11	8.5	9.5	8.5	9.5	5.5	24.1		43.5	92	73	75	10		23	4.1	16.9	22.7	12.17	11.66	93.98	8.18	3.86	1.65	38.68	244.55
159	F2	M	B	GA	12	CT	12	AG	12	AT	12	GT	12	9.8	10.5	9.5	11.5	7.2	21.8		53	93	77	83	11		21	4.1	18.7	20.8	11.3	10.13	90.6	9.62	3.62	1.93	36.2	261.75
160	F2	M	B	GA	12	CC	11	AG	12	AT	12	GT	12	9.5	11.5	8.5	10.2	7.5	23.1		55.9	103	76	80	12		23	4.7	20.2	22.4	14.89	18.18	92.9	10.58	3.74	2.13	37.47	295.37
161	F2	M	B	GA	12	CT	12	AG	12	TT	22	GT	12	8.5	7.8	7.2	8.2	4.5	23		60	97	78	80	9		24	4.2	18.3	21.9	12.28	1.25	90.33	7.31	3.61	1.47	36.14	197.88
162	F2	M	B	AA	11	CC	11	GG	11	AT	12	GG	11	7.8	7.5	6.5	7.5	5.4	22.1		62	102	77	85	11		20	5.5	25	22.3	16.56	15.45	93.72	10.43	4.19	2.1	41.9	312.29
163	F2	M	B	AA	11	TT	22	GG	11	AA	11	TT	22	6.7	9.5	8.2	7.8	7.2	20.5		50.6	106	72	78	11		22	4.3	20.7	20	17.13	16.51	93.77	8.62	3.24	1.37	32.4	212.22
164	F2	M	B	AA	11	CC	11	GG	11	AT	12	GT	12	8.5	10.5	8.5	9.9	5.5	19.5		47.5	93	70	76	11		19	4.3	22.1	19.2	10.73	9.94	92.54	7.89	3.63	1.58	36.36	214.44
165	F2	M	B	AA	11	CT	12	GG	11	AT	12	GG	11	7.8	8.5	8.2	8.2	5.3	20.4		36.6	86	75	75	10		14	3.1	15.2	19	7.3	6.99	95.11	7.59	4.65	1.52	46.39	253.17
166	F2	M	B	AA	11	CC	11	GG	11	TT	22	GG	11	6.5	7.2	6.5	7.5	4.5	20.5		45.5	93	70	71	10		18	3.4	16.7	19.3	13.49	12.66	93.89	4.74	3.35	0.95	33.5	120.28
167	F2	M	B	GA	12	CT	12	AG	12	AT	12	GT	12	6.5	8.5	6.5	6.5	5.6	18.4		50	93		73	10		24	3.4	18.7	17.6	10.6	11.19	95.18	5.22	3.47	1.05	34.72	142.21
168	F2	M	B	GA	12	CT	12	AG	12	AT	12	GT	12	8.5	8.9	8.5	9.2	7.2	23.9		57.2	93	73	77	12.2		26	4.1	17.2	22.5	12.18	12.55	96.07	8.91	3.48	1.79	34.83	232.56
169	F2	M	B	GA	12	CT	12	AG	12	AT	12	GT	12	8.5	8.2	8.2	10.5	4.5	19.5		51.7	102	72	74	11		24	3.3	17	18.4	12.81	12.88	94.94	6.01	3.54	1.21	35.46	162.12
170	F2	M	B	GG	22	TT	22	AG	12	AA	11	GT	12	8.2	7.8	9.2	9.5	6.7	25.5		58.2	100	74	77	11		19	5.1	19.8	24.6	22.34	21.16	93.57	8.39	3.26	1.69	32.1	204.93
171	F2	M	B	AA	11	CT	12	AG	12	AT	12	GT	12	6.9	11.8	5.5	9.8	5.5	20.7		48.5	99	74	74	11		23	3.8	18.3	19.7	14.45	12.4	89.45	8.3	3.5	1.67	35	217.82
172	F2	M	B	AA	11	CC	11	GG	11	TT	22	GG	11	7.5	5.5	7.2	8.5	3.5	22		52.1	89	72	75	11		24	3.9	17.8	20.9	18.5	18.05	94.6	7.5	3.05	1.51	30.57	174.68
173	F2	M	B	AA	11	CC	11	GG	11	AT	12	GG	11	9.5	8.5	8.9	10.2	6.7	23.1		56.5	105	76	77	11		20	4.4	18.9	22.1	17.22	15.68	91.67	9.25	3.12	1.86	31.21	213.85
174	F2	M	B	AA	11	CC	11	GG	11	TT	22	GG	11	7.2	6.4	7.6	5.8	6.5	23.4		44.7	97	74	76	11		22	4.8	20.5	22.7	11.75	11.14	93.05	9.54	4.22	1.92	42.06	289.1
175	F2	M	B	AA	11	CC	11	AG	12	TT	22	GG	11	9.2	9.5	8.5	9.2	4.8	20.4		54.9	103	78	84	11		26	3.2	15.5	19	8.66	7.79	89.69	5.87	3.79	1.18	37.91	164.69
176	F2	M	B	AA	11	CC	11	GG	11	TT	22	GG	11	8.2	8.5	8.9	7.5	5.8	19.9		51.2	104	76	79	10		22	3.1	15.4	18.5	10.6	9.42	89.13	6.08	3.6	1.22	35.98	168.9
177	F2	M	B	AA	11	CC	11	GG	11	TT	22	GG	11	6.7	8.5	7.5	7.8	4.8	24		45.1	98	74	74	11		20	4.4	18.3	22.8	11.77	11.31	94.79	8.77	3.93	1.76	39.37	258.47
178	F2	M	B	GA	12	TT	22	AG	12	AA	11	GT	12	8.5	8.2	7.5	8.2	6.5	17.1		40.1	90	70	70	9		14	3.7	21.7	16.8	11.32	10.03	87.51	5.08	3.65	1.02	36.56	139.81
179	F2	M	B	AA	11	CT	12	GG	11	AT	12	GG	11	6.7	7.5	6.5	6.7	4.5	19		37.35	87	70	70	9		18	3.3	17.6	17.9	12.13	11.47	93.78	5.63	3.54	1.13	35.44	154.09
180	F2	M	B	GA	12	CT	12	AG	12	AT	12	GT	12	7.2	9.8	7.8	8.2	7.2	23.4		47.8	96	70	70	11		18	4.4	18.9	22.4	18.83	18.91	95.57	7.61	2.92	1.53	29.21	166.6
181	F2	M	B	AA	11	CC	11	GG	11	AT	12	GG	11	10.2	8.1	8.5	10.5	5.5	24		50	96	72	76	10		23	4.9	20.68	23.3	10.81	10.15	92.91	11.12	4.16	2.24	41.68	330.44
182	F2	M	B	AA	11	CT	12	GG	11	AA	11	GG	11	8.5	9.5	9.2	9.5	6.5	17.6		59.6	97	78	82	11		22	5.9	33.4	19.4	17.65	14.89	85.71	17.89	4.12	3.61	41.09	522.42
183	F2	M	B	AA	11	CT	12	GG	11	AA	11	GG	11	8.5	8.2	8.5	9.2	6.2	21.7		46.8	91	72	80	10		21	4.4	20.3	21	11.95	12.28	95.04	7.15	3.21	1.44	32.14	172.23
184	F2	M	B	AA	11	CC	11	GG	11	AT	12	GG	11	10.5	12.5	9.5	10.5	6.5	21.6		63	107	86	90	11		29	3.1	14.6	20	10.01	9.55	94.27	6.56	3.17	1.32	31.77	161.08
185	F2	M	B	GA	12	CT	12	AG	12	AT	12	GT	12	9.5	10.5	9.5	11.5	6.5	23.2		47.9	93	76	79	11		20	6.2	26.7	23.8	18.81	18.24	96.46	15.6	4.35	3.14	43.52	466.22
186	F2	M	B	GA	12	CT	12	GG	11	AT	12	GG	11	10.2	8.2	7.8	8.5	5.5	23.6		64.1	105	77	79	10		25	3.1	13.4	21.7	13.55	12.43	90.9	8.01	3.46	1.61	34.65	206.76
187	F2	M	B	GA	12	CT	12	AG	12	AT	12	GT	12	8.9	7.2	7.5	8.2	4.5	24.6		49.9	97	73	77	10		24	4.7	19.1	23.5	20.53	17.66	87.04	10.68	3.9	2.15	38.98	303.59
188	F2	M	B	GA	12	TT	22	GG	11	AA	11	GG	11	9.5	10.5	9.5	10.5	6.5	23.9		65.8	105	77	76	11		24	4.6	19.18	22.9	12.54	11.58	90.84	7.94	3.19	1.59	31.9	184.74
189	F2	M	B	AA	11	CC	11	GG	11	TT	22	GG	11	10.2	11.5	9.8	10.5	6.5	24.1		57.3	100	78	80	10		25	3.8	15.7	22.5	7.77	7.91	97.84	8.78	3.42	1.77	34.19	225.45
190	F2	M	B	AA	11	CC	11	GG	11	TT	22	GG	11	9.8	7.8	8.2	9.5	7.2	21.1		74.2	111	78	86	11		26	3.3	15.6	19.7	12.52	12.81	97.69	7.52	3.65	1.51	36.51	202.61
191	F2	M	B	AA	11	CT	12	GG	11	AT	12	GG	11	7.5	6.8	7.5	8.2	7.5	21.1		39.8	82	70	74	10		22	4.1	19.2	20.2	13.33	13.71	96.24	6.34	2.79	1.27	27.95	135.95
192	F2	M	B	AA	11	TT	22	GG	11	AA	11	GG	11	8.5	7.8	6.5	9.2	5.2	24.4		48.2	97	73	77	10		22	4.2	17.4	23	16.23	14.36	90.52	9.3	3.53	1.87	35.34	246.27
193	F2	M	B	AA	11	CT	12	GG	11	AT	12	GG	11	9.5	9.5	8.2	10.2	6.5	21.8		46	96	73	74	11		25	3.7	17.1	20.5	9.48	8.92	93.47	7.84	4.07	1.57	40.55	225.12
194	F2	M	B	GA	12	CT	12	GG	11	AT	12	GG	11	6.5	7.5	6.2	6.5	5.6	22.4		46.2	90	73	73	10		23	5	22.2	22.1	15.93	14.74	92.67	8.96	3.37	1.8	33.75	221.1
195	F2	M	B	GA	12	TT	22	AG	12	AA	11	GT	12	7.2	6.7	9.2	7.5	4.6	21.8		40.4	87	73	75	11		18	4.4	20.3	21.1	16.58	15.36	92.71	10.1	3.91	2.03	39.09	279.88
196	F2	M	B	AA	11	TT	22	GG	11	AA	11	GG	11	8.5	7.2	8.5	9.5	6.5	20.7		38.1	81	70	70	10		16	3.4	16.3	19.4	10.36	10.21	92.98	6.37	4.72	1.28	47.13	214.66
197	F2	M	B	AA	11	CT	12	GG	11	AT	12	GG	11	5.5	6.2	5.5	6.5	3.5	20.8		34.7	79	65	67	9		17	4	19.2	20	16.98	15.1	89.16	6.42	3.47	1.29	34.71	161.69
198	F2	M	B	AA	11	CT	12	GG	11	AA	11	GT	12	10.5	7.5	7.5	8.5	5.2	17.8		50.7	91	74	78	10		21	4.7	26.2	18.2	10.93	10.46	90.84	6.49	3.11	1.3	31.16	155.67
199	F2	M	B	AA	11	CT	12	GG	11	AT	12	GG	11	11.2	6.5	9.8	10.5	6.5	22.2		46.9	90	72	76	10		23	4.3	19.2	21.3	11.71	11.17	93.78	6.24	3.2	1.25	32.01	154.81
200	F2	M	B	AA	11	CT	12	GG	11	AT	12	GT	12	8.2	7.2	7.5	8.5	5.6	18.1		37	86	70	70	10		19	3.6	19.9	17.5	12.74	11.54	89.73	7.7	4.35	1.55	43.51	243.91
201	F2	M	B	AA	11	CT	12	AG	12	AT	12	GT	12	8.2	7.8	9.5	10.2	6.2	23.3		59	97	75	82	10		26	4.5	19.2	22.3	15.83	14.87	91.82	7.29	2.83	1.47	28.31	164.79
202	F2	M	B	GA	12	CT	12	AG	12	AT	12	GT	12	8.9	9.5	8.5	8.5	6.2	17.1		47.7	90	70	70	12		21	3.2	18.8	16.3	9.42	13.69	92.45	4.01	3.51	0.8	35.18	109.5
203	F2	M	B	AA	11	CT	12	GG	11	AT	12	GG	11	8.9	9.5	9.5	10.2	6.7	21.4		56.5	97	74	79	11		25	3.5	16.2	20.1	15.31	14.12	92.52	7.56	3.39	1.52	33.92	192.47
204	F1	F	C	AA	11	CT	12	AG	12	TT	22	GG	11	5.5	6.5	6.5	5.2	8.4	21.9	2.5	33.75	82	68	68	7			3.8	17.4	20.7
205	F1	F	C	GA	12	CT	12	AG	12	AT	12	GT	12	5.6	6.2	5.5	5.5	4.2	24.4	2.9	43.9	85	65	67	7			5	20.6	23.6
206	F1	F	C	AA	11	CC	11	GG	11	AT	12	GT	12	6.5	8.2	6.5	6.2	5.3	26.2	2.85	37	83	69	78	7			5.5	21	25.5
207	F1	F	C	GA	12	CT	12	AG	12	AT	12	GT	12	5.2	5.5	6.2	5.5	3.5	24.8	2.05	29.2	87	65	66	7			5.3	21.4	24.2
208	F1	F	C	GA	12	CT	12	AG	12	AT	12	GT	12	5.5	5.6	5.6	5.5	4.2	24.8	2.2	41.25	83	67	66	7			3.9	15.5	23.1
209	F1	F	C	AA	11	CC	11	GG	11	TT	22	GG	11	6.5	6.5	6.5	6.5	4.5	19.8	4.5	35.7	83	61	63	7			4	20.1	19.1
210	F1	F	C	GA	12	CT	12	AG	12	AT	12	GT	12	6.5	7.5	7.5	7.8	5.2	21.1	3.35	32.8	82	64	70	7			4.6	21.7	20.7
211	F1	F	C	AA	11	CT	12	AG	12	TT	22	GG	11	6.5	7.5	6.5	6.5	7.8	23.1	3.65	47.9	88	65	78	8			4.1	17.7	21.9
212	F1	F	C	GG	22	TT	22	AA	22	AA	11	TT	22	6.5	5.5	6.5	5.6	4.5	22.6	3.25	39.35	81	62	66	7			4.5	20	21.8
213	F1	F	C	GA	12	CT	12	AG	12	AT	12	GT	12	5.5	4.5	5.8	6.2	3.5	22.6	2	33.55	83	63	66	6			4.9	21.5	22.1
214	F1	F	C	AA	11	CC	11	GG	11	AT	12	GT	12	5.2	5.2	5.8	5.5	3.4	22.7	2.3	36.3	80	63	65	6			4.4	19.4	21.8
215	F1	F	C	AA	11	CC	11	GG	11	TT	22	GG	11	6.5	6.5	6.5	6.2	4.5	19.4	3.85	44.6	95	68	69	8			3.5	18.1	18.4
216	F1	F	C	AA	11	CC	11	GG	11	TT	22	GG	11	5.2	7.5	6.5	7.5	3.5	20.4	4.05	35.6	82	62	60	7			4	19.7	19.7
217	F1	F	C	AA	11	CC	11	GG	11	TT	22	GG	11	6.5	6.5	7.2	5.5	5.5	20.4		35.5	75	66	67	7			5	24.3	20.5
218	F1	F	C	GA	12	CT	12	AG	12	AT	12	GT	12	5.2	4.5	5.2	4.5	2.3	20.9	3.5	43.5	86	63	67	7			4.6	21.9	20.5
219	F1	F	C	AA	11	CC	11	GG	11	AT	12	GT	12	6.2	6.5	7.2	6.5	5.6	22.9	3.55	37.9	87	67	72	8			5.3	23	22.7
220	F1	F	C	AA	11	CC	11	GG	11	TT	22	GG	11	6.5	7.5	7.2	7.5	5.5	21.1	2.7	39.6	79	64	69	7			4.6	21.7	20.6
221	F1	F	C	GA	12	CT	12	AG	12	AT	12	GT	12	5.5	5.5	5.8	6.5	4.2	20.7	2.65	39.5	86	64	68	7			5.4	25.9	21.1
222	F1	F	C	GA	12	CT	12	AG	12	AA	11	TT	22	6.5	6.5	6.2	6.5	3.5	21	3.5	41.1	86	69	78	9			4.1	19.4	201
223	F1	F	C	AA	11	CC	11	GG	11	TT	22	GG	11	6.5	6.5	5.6	6.2	4.2	24.6	2.9	44.5	86	69	68	8			3.8	15.4	23
224	F1	F	C	GG	22	TT	22	AA	22	AA	11	TT	22	6.5	6.2	5.58	6.7	4.2	21.7	2.75	39.4	83	62	70	7			4.7	21.5	21.3
225	F1	F	C	GA	12	CT	12	AG	12	AT	12	GT	12	4.8	4.5	5.5	6.5	3.5	19.8	3.05	32.7	78	64	68	6			4.2	21.2	19.3
226	F1	F	C	GG	22	TT	22	AA	22	AA	11	TT	22	7.2	7.5	6.7	6.7	6.2	19.9		38.5	84	64	68	7			4.5	22.6	19.6
227	F1	F	C	AA	11	CT	12	GG	11	AT	12	GG	11	6.8	6.5	6.4	7.6	4.5	20.4	3.7	35.4	78	64	67	7			4.7	23.1	20.2
228	F1	F	C	AA	11	CT	12	GG	11	AT	12	GG	11	7.5	6.5	6.7	7.2	4.2	23	3.2	45.3	84	69	73	7			4	17.5	21.8
229	F1	F	C	GA	12	CT	12	AG	12	AT	12	GT	12	5.5	5.5	5.5	6.5	2.8	24.6		37	77	62	65	7			4.6	18.7	23.5
230	F1	F	C	AA	11	CC	11	GG	11	TT	22	GG	11	7.5	8.5	7.5	6.7	6.1	22.3		47.15	88	61	63	7			5.4	24.3	22.4
232	F1	F	C	GG	22	TT	22	AG	12	AA	11	TT	22	4.5	4.5	6.2	5.2	4.2	21.3	2.7	39.8	77	61	64	7			4.2	19.8	20.5
233	F1	F	C	AA	11	CC	11	GG	11	TT	22	GG	11	6.2	6.5	5.6	5.5	5.5	21.7		31.7	76	65	68	8			4.1	18.7	20.7
234	F1	F	C	AA	11	CC	11	GG	11	TT	22	GG	11	5.5	7.5	5.6	6.5	3.2	22.1	3	38	81	65	70	6			4.3	17.3	22.4
235	F1	F	C	GA	12	CT	12	AG	12	AT	12	GT	12	5.5	7.5	7.2	5.2	6.5	18.8	3.5	34.3	76	58	56	7			4	21.3	18.4
236	F1	F	C	AA	11	CT	12	GG	11	AT	12	GT	12	5.5	7.1	7.2	5.6	4.2	21.8		35.4	76	63	67	6			4.7	21.8	21.3
237	F1	F	C	GA	12	CT	12	AG	12	AT	12	GT	12	6.5	6.5	6.5	5.5	2.5	20.7	4.15	41.5	81	68	69	8			4.5	21.9	20.3
238	F1	F	C	GA	12	CT	12	AG	12	AT	12	GT	12								30.55	72	61	60	7
239	F1	F	C	GA	12	TT	22	AA	22	AA	11	TT	22	6.2	6.5	6.2	6.2	4.2	24.6	3	45	92	69	66	8			4.9	20.1	23.8
240	F1	F	C	GA	12	CT	12	AG	12	AT	12	GT	12	6.5	6.5	5.8	5.8	3.2	23.7	3.2	39.5	84	66	69	6			5	21.3	23.1
241	F1	F	C	GG	22	TT	22	AA	22	AA	11	TT	22	6.2	6.5	6.5	6.5	5.5	20.9	5.5	34.2	77	64	68	8			4.6	22.2	20.5
242	F1	F	C	AA	11	CC	11	GG	11	AT	12	GG	11	7.2	7.5	6.5	6.5	5.5	22.1		38.5	85	56	62	6			4.3	19.4	21.3
244	F1	F	C	AA	11	CC	11	GG	11	TT	22	GG	11	6.5	6.5	7.2	7.5	5.5	23.1	3.5	41	90	64	66	7			4.8	21	22.4
245	F1	F	C	GA	12	CT	12	AG	12	AT	12	GT	12	5.5	4.5	6.2	6.5	3.5	24.7	3.1	52.8	94	61	66	7			5	20.2	23.9
246	F1	F	C	AA	11	CT	12	AG	12	AT	12	GT	12	4.5	6.5	5.5	5.5	6.5	27.7	2.85	49	94	72	71	7			5.5	19.8	26.7
247	F1	F	C	AA	11	CT	12	GG	11	AT	12	GG	11								41.1	84	73	62	7
248	F1	F	C	GA	12	CT	12	AG	12	AT	12	GT	12	4.5	6.5	6.2	5.5	7.2	23.6		40.5	86	65	71	7			4.5	18.9	22.6
249	F1	F	C	AA	11	CC	11	GG	11	TT	22	GG	11	6.5	8.2	6.5	6.5	4.5	23.1	3	37.8	79	73	72	7			5.4	23.6	23
250	F1	F	C	AA	11	CC	11	GG	11	TT	22	GG	11	6.9	6.9	6.5	6.5	4.5	26.4	3.05	35.4	78	70	69	6			5.1	19.5	25.4
251	F1	F	C	GG	22	TT	22	AG	12	AA	11	TT	22	6.5	6.5	6.5	5.5	4.2			44.9	82	71	70	8
252	F1	F	C	AA	11	CC	11	GG	11	TT	22	GG	11	7.5	7.5	4.2	7.2	4.5	20.4	2.85	38.5	81	67	76	7			3.7	17.9	19.4
253	F1	F	C	GG	22	TT	22	AA	22	AA	11	TT	22	5.5	6.5	5.5	5.5	8.5	24	3.3	34	79	70	63	7			4.9	20.4	23.2
254	F1	F	C	GA	12	CT	12	AG	12	AT	12	GT	12	7.2	5.6	6.5	6.7	4.5			39.5	79	62	65	7
255	F1	F	C	GA	12	TT	22	AA	22	AT	12	GT	12	6.2	6.5	6.2	5.4	3.5	24.8	3.1	33.2	79	64	65	9			5.3	21.3	24.1
256	F1	F	C	GA	12	CT	12	AG	12	AT	12	GT	12	5.8	5.6	6.2	6.2	5.2	22.3	2.2	32.5	76	62	60	6			4.1	18.4	21.2
257	F1	F	C	AA	11	CT	12	GG	11	AT	12	GT	12	5.5	6.5	5.8	6.2	3.8	22.8	2.95	34.1	75	57	66	7			4.4	19.5	21.9
258	F1	F	C	GA	12	CT	12	AG	12	AT	12	GT	12								36.5	79	62	58	7
259	F1	F	C	GA	12	CT	12	AG	12	AA	11	GT	12	6.5	8.2	7.5	7.2	5.6	25.8	4.5	34.4	75	67	69	6			5.4	20.8	25
260	F1	F	C	GA	12	CT	12	AG	12	AT	12	GT	12	6.5	6.5	5.5	6.2	3.4	21.5	2.55	34	73	61	68	7			4	18.5	20.5
261	F1	F	C	GG	22	TT	22	AA	22	AA	11	TT	22	6.7	7.2	6.2	6.7	4.2	23.1	4.55	42.5	83	72	71	9			5.3	23	22.9
262	F1	F	C	GA	12	CT	12	AG	12	AT	12	GT	12	6.5	5.5	5.8	5.6	3.4	20.6	3.7	40.5	81	63	68	8			3.7	18.1	19.6
263	F1	F	C	AA	11	CT	12	GG	11	AT	12	GG	11	5.5	6.5	5.6	6.2	5.6	18.6	3.55	38.4	77	63	64	8			4	21.5	18.2
264	F1	F	C	AA	11	CC	11	GG	11	TT	22	GG	11	6.5	5.5	3.5	6.5	4.5	20.8	3.75	35.65	84	68	71	6			4.2	20.3	20.1
265	F1	F	C	AA	11	CC	11	GG	11	TT	22	GG	11	5.1	6.2	5.5	5.6	3.4	22	3.4	41.35	85	64	66	7			4.7	21.4	21.5
266	F1	F	C	AA	11	CT	12	AG	12	TT	22	GG	11	7.2	8.2	7.2	5.7	6.5	17.5	3.65	35.1	76	65	62	6			4.5	26	17.8
267	F1	F	C	AA	11	CT	12	GG	11	AT	12	GG	11	6.5	6.5	7.2	6.5	4.3	23.7	2.8	45.4	85	68	68	7			4	16.7	22.3
268	F1	F	C	GA	12	CT	12	AG	12	AT	12	GT	12	5.5	7.2	5.5	5.5	4.5	25.9	3.5	40	82	63	62	7			6.2	23.8	25.9
269	F1	F	C	AA	11	CC	11	GG	11	AT	12	GT	12								34.5	77	62	65	7
270	F1	F	C	GA	12	CT	12	AG	12	AT	12	GT	12	6.5	6.5	6.7	7.2	3.5	21.8	3.25	41	80	63	65	8			3.9	18.1	20.7
271	F1	F	C	GG	22	TT	22	AA	22	AA	11	TT	22	7.2	6.5	6.8	6.7	4.5	24.5	3.15	42.3	80	63	61	6			4.6	18.7	23.4
272	F1	F	C	AA	11	CC	11	GG	11	TT	22	GG	11	4.5	5.2	6.5	5.2	3.4	21.4		40.6	79	66	69	7			4.1	19	20.5
273	F1	F	C	AA	11	CC	11	GG	11	TT	22	GG	11	6.5	4.5	5.5	6.2	3.4	21.5	2.85	35.15	74	61	63	7			5.2	24.1	21.5
274	F1	F	C	AA	11	CT	12	AG	12	AT	12	GT	12	7.5	7.5	7.2	6.7	4.8	23.6	2.6	34.5	75	67	67	6			5.6	23.7	23.6
275	F1	F	C	GA	12	CT	12	AG	12	AT	12	GT	12	5.5	5.5	4.8	5.5	3.5	21.1		34.5	82	64	65	8			4.9	23.4	21
276	F1	F	C	AA	11	CT	12	GG	11	AT	12	GG	11	5.2	7.5	5.5	5.5	4.8	24.7	3.3	27.9	75	58	60	7			4.7	18.9	23.7
277	F1	F	C	AA	11	CC	11	GG	11	TT	22	GG	11	5.5	6.5	5.5	6.2	4.2	21.2	2.3	39.7	78	68	72	8			4.1	19.3	20.3
278	F1	F	C	AA	11	CC	11	GG	11	AT	12	GT	12	6.5	7.8	7.5	7.5	4.2	24.2	4.2	42.7	80	57	60	7			4.6	19	23.2
279	F1	F	C	AA	11	CC	11	GG	11	TT	22	GG	11	6.2	6.8	7.5	7.2	4.5	21.9	3	37.5	79	64	69	6			4.5	20.7	21.2
280	F1	F	C	AA	11	CC	11	GG	11	TT	22	GG	11	5.5	5.5	7.2	7.5	3.4	22.1	3.05	39.5	78	62	67	7			3.8	17.2	20.8
281	F1	F	C	GA	12	CT	12	AG	12	AA	11	GT	12	5.5	4.5	4.5	10.5	6.5	22	3.95	37.7	88	68	65	7			6.3	28.5	23
282	F1	F	C	GA	12	CT	12	AG	12	AT	12	GT	12	9.2	11	9.8	9.8	5.6			29	75	61	63	7
283	F1	F	C	GA	12	CT	12	AG	12	AT	12	GT	12	6.2	5.6	6.2	6.5	5.5			43.9	82	67	72	7
284	F1	F	C	AA	11	CT	12	GG	11	AT	12	GG	11	7.8	6.2	6.7	6.7	4.2	23.2	3.8	38.9	76	63	66	7			5.8	24.8	23.4
285	F1	F	C	AA	11	CT	12	GG	11	AT	12	GG	11	5.5	6.5	4.5	4.5	3.8	22.7	2.35	30.45	72	60	62	7			4.4	19.5	21.8
286	F1	F	C	AA	11	CT	12	GG	11	AT	12	GG	11								35.1	75	67	62	7
287	F1	F	C	AA	11	CT	12	GG	11	AT	12	GG	11	8.5	12.2	9.2	8.5	8.5	20.6	5.15	43.05	87	64	69	6			2.9	14	19.1
288	F1	F	C	AA	11	CT	12	GG	11	AT	12	GG	11	6.5	7.5	6.5	6.7	5.5	25	3.4	37.3	81	61	65	8			5.3	21	24.4
289	F1	F	C	AA	11	CC	11	GG	11	TT	22	GG	11	6.5	7.5	6.5	7.2	4.2	21.2	2.65	35.7	74	64	68	8			4	18.6	20.3
290	F1	F	C	AA	11	CC	11	GG	11	AT	12	GT	12								32.45	70	70	65	7
291	F1	F	C	AA	11	CC	11	GG	11	AT	12	GG	11	5.5	5.5	5.5	6.2	4.5	21.5		38.35	78	63	66	7			4.5	20.9	20.9
292	F1	F	C	AA	11	CT	12	AG	12	AT	12	GT	12	8.2	7.2	7.2	6.5	2.5	22.1	3.5	37	75	68	68	7			4.1	18.6	21.1
293	F1	F	C	AA	11	CC	11	GG	11	AT	12	GT	12	6.5	7.5	6.5	6.5	5.5	20.7	2.85	39.2	83	68	66	8			4.3	20.9	20.1
294	F1	F	C	AA	11	CC	11	GG	11	AT	12	GT	12	7.5	7.2	6.5	6.2	4.2	22.3	4	47.7	84	69	68	8			5.2	23.4	22.2
295	F1	F	C	AA	11	CC	11	GG	11	TT	22	GG	11	6.5	7.5	6.5	3.5	5.5	22.9	3.65	34.7	76	67	67	7			4.4	19.1	21.9
296	F1	F	C	AA	11	CT	12	AG	12	AT	12	GT	12	6.5	5.2	6.5	6.5	3.5	24.6	2.8	40.4	83	65	68	7			4.3	17.7	23.3
297	F1	F	C	GA	12	CT	12	AG	12	AT	12	GT	12	7.5	8.5	8.3	5.5	5.5	16.2	2.55	30.5	80	62	73	7			3.2	19.7	15.6
298	F1	F	C	AA	11	CC	11	GG	11	TT	22	GG	11	6.5	6.5	6.5	7.2	4.5	19.9	3.9	47.9	81	65	68	8			3.8	19.9	18.4
299	F1	F	C	GA	12	CT	12	AG	12	AT	12	GT	12	5.5	6.5	4.5	5.5	4.5	22.7	2.45	33.7	83	70	69	6			6	26.3	23.2
300	F1	F	C	GA	12	TT	22	AG	12	AA	11	GT	12	7.2	4.5	6.5	6.7	4.5	24.3	2.85	41	82	66	67	6			4.5	18.4	23.1
301	F1	F	C	GA	12	CT	12	AG	12	AT	12	GT	12	6.5	5.5	5.5	5.5	3.5	21.1	2.6	30.1	70	63	65	7			4.6	21.8	20.7
302	F1	F	C	GA	12	CT	12	AG	12	AT	12	GT	12	6.5	6.5	5.5	6.5	4.5	23.9	3.35	37	82	67	68	7			5.9	24.6	24
303	F1	F	C	GA	12	CT	12	AG	12	AT	12	GT	12	6.5	7.2	6.5	7.5	4.5	24.7	3.85	32.95	78	63	60	6			4.8	19.5	23.8
304	F1	F	C	GA	12	CT	12	AG	12	AT	12	GT	12	5.6	7.2	6.5	5.5	3.8	21.7	3.4	33.5	78	64	65	8			4.4	20.2	21
305	F1	F	C	GA	12	CT	12	AG	12	AT	12	GT	12	6.5	7	6	7	4.5	21.6	3.95	46.5	86	55	78	9			3.5	16.3	20.3
306	F1	F	C	AA	11	CT	12	GG	11	AT	12	GG	11								30.4	75	66	69	7
307	F1	F	C	GA	12	CT	12	AG	12	AT	12	GT	12								27	70	60	64	7
308	F1	F	C	AA	11	CC	11	GG	11	AT	12	GT	12								31.2	76	62	64	7
309	F1	F	C	AA	11	CC	11	GG	11	TT	22	GG	11	6	8	6.5	7	4.5	21.7	2.55	38.5	86	64	68	8			4.2	19.4	20.8
310	F1	F	C	GA	12	CT	12	AG	12	AT	12	GT	12	6	7	5.5	6	4	23.8	3.7	48.45	87	69	75	8			4.3	18.3	22.6
311	F1	F	C	AA	11	CC	11	GG	11	TT	22	GG	11	6	6	5.5	6.5	4.5	20.3	2.7	41.8	82	75	77	9			4	19.7	19.6
312	F1	F	C	GA	12	CT	12	AG	12	AT	12	GT	12	7	8	7	7.5	5.5	19.4	2.95	34.3	81	66	74	8			4.1	21.3	18.9
313	F1	F	C	GA	12	CT	12	AG	12	AA	11	TT	22	6.5	8	6.5	6.5	5	22.5	3.1	30.5	75	65	73	7			4.6	20.5	21.8
314	F1	F	C	AA	11	CC	11	GG	11	TT	22	GG	11	6	7.5	6	6.5	4	20.4	3	40.9	82	63	74	8			3.9	18.9	19.5
316	F1	F	C	AA	11	CT	12	GG	11	AT	12	GG	11	6.5	6.5	6.5	7	4	23.7	4.4	51.4	91	67	74	9			4.8	20.4	23
317	F1	F	C	AA	11	CC	11	GG	11	TT	22	GG	11	6.5	6	6	6	5	19	4.35	39.7	89	72	76	9			3.9	20.6	18.4
318	F1	F	C	GG	22	TT	22	AA	22			TT	22	7	7	6	6.5	6	23.8	2.85	44.5	80	67	74	8			4.7	19.8	22.9
319	F1	F	C	GA	12	CT	12	AG	12	AT	12	GT	12	5.5	6	5.5	5.5	4	20.1	3.45	46	88	70	80	8			3.9	19.2	19.3
320	F1	F	C	AA	11	TT	22	GG	11	AA	11	GT	12	5.5	7	6	5.5	5	20.2	4.95	43.2	84	65	76	8			3.9	19.5	19.4
321	F1	F	C	GA	12	CT	12	AG	12	AT	12	GT	12								42.4	79	63	70	7
322	F1	F	C	AA	11	CC	11	GG	11	TT	22	GG	11	6	6.5	6	5.5	4.5	19.4	2.55	37.5	80	69	78	7			3.9	20.3	18.7
323	F1	F	C	GA	12	CT	12	AG	12	AT	12	GT	12	6	6	5	6.5	4	21.7	3.3	50.2	85	70	77	9			4.8	22	21.3
324	F1	F	C	GA	12	CT	12	AG	12	AT	12	GT	12	6.5	7.5	6	7	4.5	19	4.55	38.1	77	64	69	8			3.4	17.9	18.1
325	F1	F	C	GA	12	CT	12	AG	12	AT	12	GT	12	7.2	12.5	8	10	7	19.9	5.5	45.5	85	71	78	8			5.3	26.5	20.4
326	F1	F	C	AA	11	CC	11	GG	11	AT	12	GT	12	6	7.5	6	6.5	4	20	4.15	40.9	82	63	74	8			4.1	20.5	19.3
327	F1	F	C	AA	11	CC	11	GG	11	TT	22	GG	11	6	7	5	6.5	5	21.3	3.4	42.9	79	67	70	8			4.6	21.7	20.9
328	F1	F	C	AA	11	CT	12	GG	11	AT	12	GG	11	7.5	7.5	6	7.5	4.5	18.2	3.55	38.3	84	63	72	8			2.7	15.1	16.9
329	F1	F	C	AA	11	CT	12	GG	11	AT	12	GT	12	5.5	7	5.5	6	5.5	23	2.55	37.3	78	64	71	7.5			4.5	19.6	22.1
330	F1	F	C	AA	11	CT	12	GG	11	AT	12	GG	11	7	9	6.5	8	7	18.6	3.1	33.1	89	68	83	8			3.7	19.9	17.9
331	F1	F	C	AA	11	CC	11	GG	11	TT	22	GG	11								36.5	77	66	73	7.5
332	F1	F	C	AA	11	TT	22	GG	11	AA	11	GG	11	5	6.5	6	5	5	19.3	4.8	38.9	80	70	72	8			3.7	18.9	18.5
333	F1	F	C	AA	11	CT	12	GG	11	AT	12	GG	11	6.5	6	5	6.5	4	20.9	2.4	37.3	77	69	74	7			4.7	22.4	20.6
334	F1	F	C	GA	12	CT	12	AG	12	AA	11	TT	22	5	6	5	6	4	20.2	3.5	38.4	74	60	73	7			4.3	21.3	19.8
335	F1	F	C	GA	12	CT	12	AG	12	AA	11	TT	22	7.5	8	5	5.5	4.5	23.8	3.55	36.2	78	66	70	7			5.2	21.7	23.3
336	F1	F	C	AA	11	CC	11	GG	11	TT	22	GG	11	5.5	8	6	6	4.5	25.8	4.5	41.5	82	67	74	8			4.5	17.3	24.4
337	F1	F	C	AA	11	CC	11	GG	11	AT	12	GT	12								32.1	78	61	76	7.8
338	F1	F	C	GA	12	CT	12	AG	12	AT	12	GT	12	5.5	6	5	5	4	24.2	2.6	40.5	89	70	87	8			4.3	17.7	23
339	F1	F	C	AA	11	CC	11	GG	11	TT	22	GG	11	6	7	6	6.5	5	15.8	3.05	32.5	79	62	70	7			3.3	20.6	15.4
340	F1	F	C	AA	11	CC	11	GG	11	TT	22	GG	11	5.5	5.5	7.2	7.5	3.4	22.1	3.05	39.5	78	62	67	7			3.8	17.2	20.8
341	F1	F	C	AA	11	CC	11	GG	11	TT	22	GG	11	5.5	5.5	5.6	5.5	4.5	18.3	2.85	38.25	75	58	60	7			3.8	20.8	17.8
342	F1	F	C	GG	22	TT	22	AA	22	AA	11	TT	22	5.5	6.5	5.5	6.5	5	23.7	3.55	44.7	89	68	77	8			4.1	17.3	22.4
343	F1	F	C	AA	11	CC	11	GG	11	AT	12	GT	12	6.2	6.4	6.5	5.5	4.5	22.9	3.25	37.5	85	60	65	9			4.6	20	22.1
344	F1	F	C	GG	22	TT	22	AA	22	AA	11	TT	22	4	6	5	5.5	4	20.5	2.65	38.7	89	68	82	8			4.9	23.9	20.4
345	F1	F	C	AA	11	CC	11	GG	11	TT	22	GG	11	6.5	6.2	6.5	6.5	5.5	22.6	3.1	42.7	83	62	66	8			6.1	26.8	23.2
346	F1	F	C	GA	12	CT	12	AG	12	AT	12	GT	12	7.2	7.5	7.5	7.5	6.2	22.3		30.5	81	60	65	7			5.3	23.8	22.2
347	F1	F	C	GG	22	TT	22	AA	22	AA	11	TT	22	5.5	6	5.5	5.5	4	27.4	3.7	45.6	90	72	72	8			5.5	20.2	26.5
348	F1	F	C	GA	12	CT	12	AG	12	AA	11	TT	22	5	8	6	6	4.5	18.1	4.9	40.4	86	68	77	7			3.1	17.3	17.1
349	F1	F	C	AA	11	CC	11	GG	11	TT	22	GG	11	6.5	6.5	6.5	6	5.2	25.4	4.05	34.7	84	63	61	7			4.8	18.9	24.3
350	F1	F	C	AA	11	CC	11	GG	11	TT	22	GG	11	5	6	4.5	6	4	21.4	3	40.7	83	62	75	9			4.2	19.4	20.6
351	F1	F	C	AA	11	CC	11	GG	11	TT	22	GG	11	5.2	5.2	6.7	7.2	3.8	23	3.6	46	87	61	62	7			5.5	24	23
352	F1	F	C	AA	11	CT	12	GG	11	AT	12	GG	11	4.5	6.5	5.5	5.5	4.2	23.4	2.1	36.25	75	60	63	7			4.1	17.4	22.1
353	F1	F	C	AA	11	CC	11	GG	11	TT	22	GG	11
354	F1	F	C	AA	11	CC	11	GG	11	AT	12	GG	11	6.5	6.5	6.7	6.4	4.5	20.9		33.3	75	60	64	7			4.6	22.1	20.5
355	F1	F	C	AA	11	CC	11	GG	11	AT	12	GT	12	6.2	5.8	6.2	6.5	4.5	23.5	3.1	46	87	64	65	8			4.9	20.7	22.9
356	F1	F	C	GA	12	CT	12	AG	12	AT	12	GT	12	6.5	5.5	7.2	4.2	3.5	22.2	4.55	48.6	106	68	67	8			4.8	21.4	21.7
357	F1	F	C	GA	12	CT	12	AG	12	AT	12	GT	12	6	7	7	7	4	24.6	2.55	35.3	82	68	70	7			5.4	21.8	24.1
358	F1	F	C	AA	11	CC	11	GG	11	TT	22	GG	11	6.5	5.2	6.5	6.5	8.5	23.7		45	84	72	69	7			4.1	17.2	22.4
359	F1	F	C	GA	12	CT	12	AG	12	AT	12	GT	12	6.7	7.5	5.6	5.5	4.5	20.8	2.65	38.4	84	67	70	7			4.3	20.6	20.2
360	F1	F	C	GA	12	CT	12	AG	12	AT	12	GT	12	6.2	6.5	6.5	7.2	4.3	20.3		35.05	78	62	67	8			4.5	22.2	20
361	F1	F	C	GG	22	TT	22	AA	22	AA	11	TT	22	6.5	5.6	6.2	6.5	3.2	24.2	2.55	31.9	91	68	72	8			5.7	23.4	24
362	F1	F	C	AA	11	CC	11	GG	11	TT	22	GG	11	7.2	6.5	6.7	6.5	3.4	24.6	3.85	38.5	84	63	51	7			5	20.4	23.9
363	F1	F	C	AA	11	CT	12	GG	11	AT	12	GG	11	5	6	5	6	5	23.5	2	43.9	87	66	78	9			4.4	18.8	22.4
364	F1	F	C	GA	12	CT	12	AG	12	AT	12	GT	12	5.5	4.5	5.8	5.5	3.4			42.3	81	67	72	9
365	F1	F	C	GA	12	CT	12	AG	12	AT	12	GT	12	6.2	6.5	6.5	6.7	4	24.5		34.4	89	65	64	8			5.7	23.5	24.4
366	F1	F	C	GA	12	TT	22	AG	12	AA	11	TT	22	7.8	7.2	7.2	8.2	4.5	21.69	3.95	32.2	79	61	64	7			6	27.3	22.7
367	F1	F	C	GA	12	CT	12	AG	12	AT	12	GT	12	5	6	4.5	5.5	4			36.3	85	67	74	8
368	F1	F	C	GG	22	TT	22	AA	22	AA	11	TT	22	7.2	4.5	5.5	6.7	3.2	23	1.95	48	86	62	54	7			5.8	25.1	23.3
369	F1	F	C	GA	12	TT	22	AA	22	AA	11	TT	22
370	F1	F	C	GA	12	CT	12	AG	12	AT	12	GT	12	6.5	6.5	6.5	6.2	4.5	23.5	2.3	44.1	83	63	65	7			4.5	19.3	22.5
371	F1	F	C	AA	11	CT	12	GG	11	AT	12	GG	11	5.6	6.5	7.5	7.2	4.2	23.8	4.95	49.5	91	65	67	9			5.2	21.7	23.3
372	F1	F	C	GG	22	TT	22	AG	12	AA	11	TT	22	6.5	6.5	6.5	7.5	4.5	25.7	3.8	45.2	74	61	64	8			4	15.5	23.9
373	F1	F	C	AA	11	CC	11	GG	11	TT	22	GG	11	6.7	7.5	6.5	6.5	6.5	22.3	3.95	37.7	84	58	61	8			5.9	26.6	22.9
374	F1	F	C	AA	11	CT	12	GG	11	AT	12	GG	11	6.7	6.5	6.5	6.5	4.2	21.8	3	38.85	80	64	67	7			3.4	15.6	20.3
375	F1	F	C	AA	11	CC	11	GG	11	AT	12	GG	11	7	7	7	7	5	24.8	3.55	36.3	85	64	75	8			6.9	27.6	25.7
376	F1	F	C	AA	11	CC	11	GG	11	TT	22	GG	11	6.5	8.5	7.5	7.5	5.5	19.6	3.15	32.1	72	61	63	7			3.5	18	18.7
377	F1	F	C	AA	11	CC	11	GG	11	TT	22	GG	11	5.2	5.5	5.2	5.5	4.5	24	4.1	48.5	95	67	71	7			5.4	22.4	23.6
378	F1	F	C	AA	11	CT	12	GG	11	AT	12	GT	12	5.6	6.2	6.2	4.5	3.5	25.5	3.2	34.2	74	60	61	6			4.7	18.3	24.3
379	F1	F	C	GA	12	CT	12	AG	12	AT	12	GT	12	6.5	6.5	5.8	6.2	7.2	23.5	3	37.5	81	58	63	7			5.2	22.1	23.1
380	F1	F	C	AA	11	CC	11	GG	11	TT	22	GG	11	5.5	5.5	6.5	6.5	4.5	22.5	4.05	41.5	80	63	66	7			4.8	21.4	22
381	F1	F	C	AA	11	CT	12	GG	11	AT	12	GG	11	7.5	7.5	7.5	7.5	5.5	24.8	4.65	37.05	81	64	67	8			5	20.1	24
382	F1	F	C	GA	12	CT	12	AG	12	AA	11	TT	22								43.25	78	70	75	8
383	F1	F	C	AA	11	CC	11	GG	11	TT	22	GG	11	5.6	5.5	5.2	5.5	3.5			35.9	74	63	67	8
384	F1	F	C	AA	11	CC	11	GG	11	TT	22	GG	11	6.5	8.5	6.5	6.5	5.3	19.4	3.35	26	76	66	76	8			3.6	18.5	18.5
385	F1	F	C	AA	11	CT	12	GG	11	AT	12	GG	11	6.5	7.5	6.5	7.4	4.5	20.9	3.25	42.1	84	69	76	7			5.9	28.2	21.7
386	F1	F	C	GA	12	TT	22	AA	22	AA	11	TT	22	5.5	6.5	6.2	6.5	4.5	22	3.25	33.5	85	74	67	7			4.7	21.5	21.5
387	F1	F	C	AA	11	CT	12	GG	11	AT	12	GG	11	5.5	6.5	8.2	8.2	4.5	18.2	3.65	35.2	84	64	65	8			3.5	19.5	17.5
388	F1	F	C	GA	12	CT	12	AG	12	AT	12	GT	12	5.2	4.5	5.5	5.6	3.4	22.5	2.1	40.5	83	64	69	8			4.1	18.1	21.4
389	F1	F	C	AA	11	CC	11	GG	11	TT	22	GG	11	5.5	5.5	5.6	5.5	4.5	18.3	2.85	38.25	75	58	60	7			3.8	20.8	17.8
390	F1	F	C	GA	12	CT	12	AG	12	AT	12	GT	12	6.5	8.2	6.7	7.5	4.2	20.3	3.8	35.5	78	66	70	8			4.4	21.6	19.9
391	F1	F	C	AA	11	CC	11	GG	11	AT	12	GT	12	6.5	7.5	7.8	8.2	4.5	18.3	4.9	35.5	75	63	65	8			4.2	23.1	18.1
392	F1	F	C	AA	11	CT	12	GG	11	AT	12	GG	11	7.5	9.2	8.5	8.5	5.3	19.8	4	41.75	80	67	78	8			4	20.2	19.1
393	F1	F	C	AA	11	CC	11	GG	11	TT	22	GG	11								39.4	84	62	64	8
394	F1	F	C	GA	12	TT	22	AG	12	AA	11	TT	22	6.5	7.5	6.5	6.2	4.5	20.8	4.2	39.1	82	58	71	7			5.1	24.5	20.9
395	F1	F	C	GA	12	CT	12	AG	12	AT	12	GT	12	5.2	4.5	5.5	5.1	3.4	21.7		35.9	84	65	70	7			5.3	24.7	21.8
396	F1	F	C	GG	22	TT	22	AA	22	AA	11	TT	22	6.4	6.2	5.6	6.5	4.1	21.6	3.65	43.9	81	62	66	7			4.4	20.3	20.9
397	F1	F	C	GA	12	CT	12	AG	12	AT	12	GT	12	7.2	7.5	6.5	6.7	4.3	23	4.25	47.2	89	64	72	9			4.2	18.3	21.9
398	F1	F	C	GA	12	CT	12	AG	12	AT	12	GT	12	6.5	6.5	7.5	6.7	4.2	26.8	3	37.9	79	64	67	8			4.6	17.2	25.3
399	F1	F	C	AA	11	CC	11	GG	11	TT	22	GG	11	4.2	6.5	7.2	5.5	3.8	22.7	3.25	34.7	81	60	71	7			4.7	20.6	22
400	F1	F	C	AA	11	CC	11	GG	11	AT	12	GT	12	4.5	5.5	5.6	5.5	3.5	21.5	2.95	35.5	77	60	61	6			4.1	19	20.5
401	F1	F	C	GA	12	CT	12	AG	12	AT	12	GT	12	5.5	5.5	5.5	6.5	4.5			43.2	85	69	78	8
402	F1	F	C	AA	11	CT	12	GG	11	AT	12	GT	12	5.5	6.5	5.5	6.2	4.3	22.3	3.95	42.9	86	66	67	8			4.5	20.1	21.6
403	F1	F	C	GA	12	CT	12	AG	12	AT	12	GT	12	5.5	5.2	7.2	6.4	2.8			43.4	84	65	68	8
404	F1	F	C	AA	11	CT	12	GG	11	AT	12	GG	11	5.2	6.5	5.6	5.5	4.8	24	3.2	30.1	81	58	61	7			4.5	18.9	22.9
405	F1	F	C	AA	11	CC	11	GG	11	TT	22	GG	11	5.05	6.2	5.5	5.7	4.3	20.7		36	78	61	63	7			3	14.4	19.2
406	F1	F	C	GA	12	TT	22	AA	22	AA	11	TT	22	6.5	5.5	5.5	5.5	3.5	24		39.55	82	67	71	8			4	16.5	22.6
407	F1	F	C	GA	12	CT	12	AG	12	AT	12	GT	12	5.2	6.5	7.2	6.5	4.8	24	4.1	42.4	86	66	72	7			5.3	22.2	23.6
408	F1	F	C	AA	11	CT	12	GG	11	AT	12	GG	11	8.2	5.5	7.5	8.5	6.2	19.4	4.05	43.1	88	66	67	7			4.1	21.1	18.9
409	F1	F	C	AA	11	CC	11	GG	11	TT	22	GG	11	6.5	7.5	5.5	5.6	4.5	22.8	3	28.5	84	62	64	7			4.1	18.1	21.7
410	F1	F	C	AA	11	CC	11	GG	11	TT	22	GG	11								37.2	78	62	67	8
411	F1	F	C	AA	11	CC	11	GG	11	TT	22	GG	11	5.5	6.2	6.5	5.6	4.5	23	4.1	32.4	74	62	67	8			4	17.4	21.7
412	F1	F	C	AA	11	CC	11	GG	11	TT	22	GG	11								42.65	82	71	77	8
413	F1	F	C	GA	12	CT	12	AG	12	AT	12	GT	12	6.2	6.5	6.5	7.5	4.3	19.5		39.2	80	66	69	8			4.5	23.1	19.3
414	F1	F	C	AA	11	CC	11	GG	11	TT	22	GG	11	6.5	6.1	6.2	6.4	4.7	23.7	4.05	40.9	81	58	62	8			5.3	22.3	23.3
415	F1	F	C	GA	12	CT	12	AG	12	AT	12	GT	12	6.7	6.5	6.4	5.5	3.2	20.2	2.4	46.3	81	59	60	8			3.5	17.6	19.1
416	F1	F	C	GA	12	CT	12	AG	12	AT	12	GT	12	6.5	5.8	6.2	5.6	4.2			36.3	76	64	67	7
417	F1	F	C	GG	22	TT	22	AA	22	AA	11	TT	22	6.5	6.5	6.2	6.5	3.2	21.7	2.85	42	82	66	72	8			4.3	20	21
418	F1	F	C	AA	11	CC	11	GG	11	TT	22	GG	11								46	89	65	67	8
419	F1	F	C	AA	11	TT	22	AG	12	AA	11	GT	12	8.9	5.2	9.2	8.9	4.5	27.5			74	66	72	7			4.5	16.5	25.8
420	F1	F	C	GA	12	TT	22	AG	12	AA	11	TT	22	7.5	6.2	6.5	6.8	5.8	20.2		37	81	62	63	7			5	24.7	20.3
421	F1	F	C	GA	12	CT	12	AG	12	AT	12	GT	12	6.2	6.5	5.9	6.5	3.4	21.4	3.6	35.4	79	66	71	7			5.8	27	22
422	F1	F	C	AA	11	CT	12	GG	11	AT	12	GG	11								38.4	75	64	69	8
423	F1	F	C	AA	11	CC	11	GG	11	TT	22	GG	11	5.5	6.5	6.2	6.4	4.2	19.7	2.65	42.2	90	68	70	7			4.8	24.2	19.7
424	F1	F	C	AA	11	CC	11	GG	11	TT	22	GG	11	5.5	6.2	6.5	6.5	3.5	23.9	2.9	43.8	79	67	72	8			4.4	18.3	22.8
425	F1	F	C	GA	12	CT	12	AG	12	AT	12	GT	12								34	76	62	67	7
426	F1	F	C	AA	11	CC	11	GG	11	TT	22	GG	11	6.3	6.2	5.6	5.6	3.7	22.2	3.25	40	76	66	70	8			4.7	21.1	21.6
427	F1	F	C	AA	11	CC	11	GG	11	TT	22	GG	11	6.2	5.5	5.2	5.4	3.4	23.7	3.95	42	82	65	71	8			6.1	25.7	24.1
428	F1	F	C	AA	11	CC	11	GG	11	TT	22	GG	11	6.5	7.1	6.5	6.4	6.2	20	3.75	41	83	69	71	8			4.4	22	19.7
429	F1	F	C	AA	11	CC	11	GG	11	TT	22	GG	11	6.5	6.5	6.5	6.5	5.5	18.1	4.9	33.2	78	57	59	7			3.5	19.3	17.3
431	F1	F	C	AA	11	CC	11	GG	11	TT	22	GG	11	6.5	6.7	5.5	6.5	3.8			32.8	79	59	62	7
432	F1	F	C	GA	12	CT	12	AG	12	AT	12	GT	12	5.5	6.5	6.5	7.2	3.4	22.5	3.4	45.15	89	67	63	8			5	22.4	22.2
433	F1	F	C	GA	12	CT	12	AG	12	AT	12	GT	12	6.5	6.2	7.2	6.6	4.5	25.2	3.55	43.1	84	63	65	8			5.7	22.4	24.9
434	F1	F	C	AA	11	CC	11	GG	11	TT	22	GG	11	7.2	7.2	5.6	5.5	4.5	19.7	4.15	43.5	85	65	67	8			4.9	24.8	19.8
435	F1	F	C	AA	11	CC	11	GG	11	TT	22	GG	11	6.5	6.5	6.4	4.5	2.3	25.3	1.85	30.3	72	60	68	7			4.8	19	24.2
436	F1	F	C	AA	11	CC	11	GG	11	AT	12	GT	12	5.6	6.5	6.4	6.2	4.5	24		45	83	61	65	7			5.2	21.7	23.5
437	F1	F	C	GA	12	CT	12	AG	12	AT	12	GT	12								39.2	77	60	63	7
438	F1	F	C	GA	12	TT	22	AA	22	AT	12	GT	12								29.45	74	61	64	7
439	F1	F	C	GA	12	CT	12	AG	12	AA	11	TT	22	6.5	5.6	6.7	6.5	4.2	17.6	3.3	39.2	78	68	75	7			4.5	25.5	17.8
440	F1	F	C	AA	11	CC	11	GG	11	AT	12	GT	12	4.8	4.5	6.7	6.5	4.2	20.5	2.95	35.5	83	64	63	7			3.7	18.2	19.5
441	F1	F	C	AA	11	CC	11	GG	11	TT	22	GG	11	4.5	5.5	5.6	5.5	3.5	18.1	4.9	35.5	77	60	61	6			3.5	19.3	17.3
442	F1	F	C	GA	12	CT	12	AG	12	AT	12	GT	12	6.5	5.5	7.2	6.2	4.5	21.6	3.05	34.2	78	64	67	7			4.7	21.9	21.2
443	F1	F	C	AA	11	CT	12	GG	11	AT	12	GG	11	7	7.5	6.4	4.5	6.5	18.5		38.5	77	66	68	7			3.7	19.9	17.8
444	F1	F	C	GA	12	TT	22	AA	22	AT	12	GT	12	5.4	5.8	5.5	6.5	3.8	19.4	3.35	34.7	79	63	66	8			3.4	16.9	18.7
445	F1	F	C	AA	11	CC	11	GG	11	TT	22	GG	11	6.5	5.5	7.2	6.5	4.5	19.1		39.5	83	60	61	8			4.7	24.8	19.2
446	F1	F	C	AA	11	CC	11	GG	11	TT	22	GG	11	4.5	6.5	6.5	6.5	4.2	23.5	3.15	36.7	81	62	63	8			5.3	22.4	23.2
448	F1	F	B	GA	12	CT	12	AG	12	AT	12	GT	12							4.35
449	F1	F	B	AA	11	CC	11	GG	11	TT	22	GG	11						24.2	4.2								5.2	21.5	23.7
450	F1	F	B	AA	11	CT	12	GG	11	AT	12	GG	11						19.4	3.65								4.2	21.5	19
451	F1	F	B	GA	12	CT	12	AG	12	AA	11	TT	22						17.5	4.75								4.5	25.6	17.8
452	F1	F	B	GA	12	CT	12	AG	12	AT	12	GT	12						20.2	2.9								4.8	23.6	20.1
453	F1	F	B	GA	12	CT	12	GG	11	AT	12	GG	11						21	2.75								5	23.8	21
454	F1	F	B	AA	11	CC	11	GG	11	TT	22	GG	11						22.7	3.5								5	22.1	22.3
455	F1	F	B	AA	11	CC	11	GG	11	TT	22	GG	11						21.1	4.05								4.9	23	20.9
456	F1	F	B	AA	11	CC	11	GG	11	TT	22	GG	11						24.8	3.4								4.6	18.4	23.6
457	F1	F	B	GA	12	CT	12	AG	12	AT	12	GT	12						23	2.85								5.3	23.1	22.8
458	F1	F	B	AA	11	CC	11	GG	11	TT	22	GG	11						24.7	2.95								5.8	23.4	24.6
459	F1	F	B	GA	12	CT	12	AG	12	AT	12	GT	12						21.7	3.55								5.1	23.7	21.6
460	F1	F	B	AA	11	CC	11	GG	11	TT	22	GG	11						21.6	2.45								4.4	20.2	20.9
461	F1	F	B	GA	12	CT	12	AG	12	AT	12	GT	12						25.1	2.78								5.4	21.4	24.5
462	F1	F	B	GA	12	CT	12	AG	12	AT	12	GT	12						23	4.25								5.3	23	22.8
463	F1	F	B	AA	11	CT	12	AG	12	AT	12	GT	12						19.1	2.95								4.5	23.4	19
464	F1	F	B	GA	12	CT	12	AG	12	AA	11	TT	22						17.9	4								4.2	23.7	17.8
465	F1	F	B	AA	11	CC	11	GG	11	TT	22	GG	11						19.2	3								5.3	27.3	19.9
466	F1	F	B	AA	11	CT	12	GG	11	AT	12	GG	11						18.8	3.1								5.5	29	19.8
467	F1	F	B	AA	11	CC	11	GG	11	AT	12	GG	11						21.8	4.75								5.1	23.5	21.7
468	F1	F	B	AA	11	CC	11	GG	11	TT	22	GG	11						19.2	3								3.7	19	18.4
469	F1	F	B	GA	12	CT	12	GG	11	AT	12	GG	11						21.8	5.3								4.7	21.8	21.4
470	F1	F	B	AA	11	CC	11	GG	11	TT	22	GG	11						22.7	4								5.8	25.6	23.1
471	F1	F	B	AA	11	CC	11	GG	11	TT	22	GG	11						21.3	4.4								3.7	17.4	20.1
472	F1	F	B	GA	12	CT	12	AG	12	AT	12	GT	12						23.5	2.75								5.6	23.9	23.4
473	F1	F	B	GA	12	TT	22	GG	11	AA	11	GG	11						22.7	3.7								6	26.3	23.2
474	F1	F	B	AA	11	TT	22	GG	11	AA	11	GT	12						21.8	3.3								5.3	24.4	21.8
475	F1	F	B	GG	22	TT	22	AA	22	AA	11	TT	22							4.45
476	F1	F	B	AA	11	CT	12	GG	11	AT	12	GG	11						22.9	4.45								6	26	23.3
477	F1	F	B	AA	11	CT	12	AG	12	AT	12	GT	12						19.6	4.95								4.1	21	19.1
478	F1	F	B	GA	12	CT	12	AG	12	AT	12	GT	12						25.3	3.35								5.4	21.3	24.7
479	F1	F	B	AA	11	CC	11	GG	11	TT	22	GG	11						19.8	3.5								6.1	30.8	21.1
480	F1	F	B	AA	11	CT	12	GG	11	AT	12	GT	12						21.1	4.25								4.6	21.8	20.7
481	F1	F	B	GA	12	CT	12	AG	12	AT	12	GT	12						17.7	5.5								3.7	20.9	17.2
482	F1	F	B	AA	11	CT	12	GG	11	AT	12	GG	11						18.7	4.95								5.6	30.1	19.9
483	F1	F	B	AA	11	CT	12	GG	11	AT	12	GT	12						19.9	3.5								5.2	26.4	20.3
484	F1	F	B	AA	11	CC	11	GG	11	TT	22	GG	11						21.3	4.15								5	23.4	21.2
485	F1	F	B	AA	11	CC	11	GG	11	TT	22	GG	11						19.5	3.6								5	25.5	19.8
486	F1	F	B	AA	11	CC	11	GG	11	AT	12	GG	11						20.8	4.55								4.5	21.5	20.3
487	F1	F	B	AA	11	CC	11	GG	11	TT	22	GG	11						20.5	3.45								5.3	26	20.9
488	F1	F	B	AA	11	CT	12	AG	12	AT	12	GT	12						20.1	4.05								3.7	18.4	19.1
489	F1	F	B	AA	11	CT	12	GG	11	AT	12	GG	11						18.1	4.2								3.4	18.8	17.3
490	F1	F	B	GA	12	CT	12	AG	12	AA	11	TT	22						19.3	4.55								4.4	22.9	19.1
491	F1	F	B	AA	11	CT	12	AG	12	AT	12	GT	12						17	4.65								5	29.6	18
492	F1	F	B	GA	12	CT	12	AG	12	AT	12	GT	12						23.6	3.3								5.1	21.5	23.1
493	F1	F	B	AA	11	CC	11	GG	11	TT	22	GG	11						21.7	3.85								5	22.9	21.5
494	F1	F	B	AA	11	CT	12	AG	12	AT	12	GT	12						20.6	3.95								4.7	23	20.4
495	F1	F	B	GA	12	CT	12	GG	11	AT	12	GG	11						20.7	4.95								4.6	22.1	20.3
496	F1	F	B	GA	12	CT	12	AG	12	AT	12	GT	12						18.6	4.5								4.3	23	18.5
498	F1	F	B	GA	12	CT	12	AG	12	AT	12	GT	12							3.6
499	F1	F	B	GA	12	CT	12	AG	12	AT	12	GT	12						25.5	4.35								6.7	26.4	26.1
500	F1	F	B	AA	11	CC	11	GG	11	AT	12	GT	12						24	3.35								5.2	21.8	23.5
501	F1	F	B	GG	22	TT	22	AG	12	AA	11	GT	12						23.1	4.3								5.3	23	22.9
502	F1	F	B	AA	11	CC	11	GG	11	TT	22	GG	11						19.1	3.35								5.5	29	20
503	F1	F	B	GA	12	CT	12	GG	11	AT	12	GG	11						17.7	4.45								3.9	22.1	17.4
504	F1	F	B	GA	12	CT	12	GG	11	AT	12	GG	11						20.1	3.3								4.5	22.5	19.8
505	F1	F	B	AA	11	CC	11	GG	11	TT	22	GG	11						21.2	3.25								5.3	25.1	21.4
507	F1	F	B	AA	11	CC	11	GG	11	AT	12	GT	12						19.2	3.65								4.3	22.4	19
508	F1	F	B	GA	12	CT	12	AG	12	AT	12	GT	12						22	3.1								4.6	21	21.5
509	F1	F	B	GA	12	CT	12	AG	12	AT	12	GT	12						21.2	3.95								4.3	20.2	20.5
510	F1	F	B	GA	12	CT	12	AG	12	AT	12	GT	12						23.3	3.25								6.9	29.6	24.5
511	F1	F	B	AA	11	CC	11	GG	11	TT	22	GG	11						21.9	3.8								4.9	22.2	21.6
512	F1	F	B	AA	11	CT	12	GG	11	AT	12	GG	11						18.4	3.55								4.4	23.8	18.4
513	F1	F	B	AA	11	CC	11	GG	11	TT	22	GG	11						20.8	4.2								5.4	26.1	21.2
514	F1	F	B	AA	11	CT	12	AG	12	AT	12	GT	12							2.65
515	F1	F	B	AA	11	TT	22	GG	11	AA	11	GG	11						21.3	3.5								4	19	20.4
516	F1	F	B	GA	12	CT	12	AG	12	AT	12	GT	12						19.6	4.05								5.5	28	20.4
517	F1	F	B	GA	12	CT	12	AG	12	AT	12	GT	12						21.8	3.85								5.3	24.4	21.9
518	F1	F	B	GA	12	CT	12	AG	12	AT	12	GT	12						21.5	4.15								5.7	26.5	22
519	F1	F	B	GA	12	TT	22	AG	12	AA	11	GT	12						20.4	2.55								4.9	23.9	20.4
520	F1	F	B	AA	11	CT	12	GG	11	AT	12	GG	11						24.5	5.7								5.3	21.6	24
521	F1	F	B	AA	11	CT	12	GG	11	AT	12	GT	12						23.2	4.65								5	21.7	22.7
522	F1	F	B	GA	12	TT	22	AA	22	AT	12	GT	12						21.3	4.7								4.4	20.6	20.7
523	F1	F	B	AA	11	TT	22	GG	11	AA	11	GG	11						19.2	3.15								4.9	25.6	19.5
524	F1	F	B	GA	12	TT	22	AG	12	AA	11	TT	22						24.6	4.2								5.7	23	24.4
525	F1	F	B	AA	11	TT	22	AG	12	AT	12	GG	11						20.6	3.1								5.6	27.4	21.2
526	F1	F	B	AA	11	CT	12	GG	11	AT	12	GG	11						26.6	3.35								5.4	20.5	25.7
527	F1	F	B	GG	22	TT	22	AA	22	AA	11	TT	22						19.4	4.35								4.5	23	19.3
528	F1	F	B	AA	11	CT	12	GG	11	AT	12	GT	12						25.2	2.85								5.9	23.4	25
529	F1	F	B	AA	11	CC	11	GG	11	TT	22	GG	11						17.7	3.5								4.9	27.6	18.3
530	F1	F	B	AA	11	CC	11	GG	11	TT	22	GG	11						22.4	3.1								5.2	23.1	22.2
531	F1	F	B	AA	11	CT	12	GG	11	AT	12	GT	12						20	3.05								4.9	24.3	20.1
532	F1	F	B	AA	11	CC	11	GG	11	TT	22	GG	11						22.9	5								6.7	29.3	24.1
533	F1	F	B	AA	11	CC	11	GG	11	TT	22	GG	11						22.8	3.3								4.8	20.9	22.2
534	F1	F	B	AA	11	CT	12	GG	11	AT	12	GG	11						22.3	4.1								5.4	24.2	22.3
535	F1	F	B	AA	11	CC	11	GG	11	TT	22	GG	11						22.4	4.35								3.4	15.3	20.9
536	F1	F	B	GA	12	CT	12	GG	11	AT	12	GG	11						22.3	3.9								5.4	24	22.3
537	F1	F	B	GG	22	TT	22	AA	22	AA	11	TT	22						19	3.9								4.6	24.2	19.1
538	F1	F	B	AA	11	CT	12	GG	11	AT	12	GG	11						22.8	2.8								5	21.8	22.4
539	F1	F	B	GA	12	CT	12	AG	12	AT	12	GT	12						19.4	4.55								5.3	27.4	20.1
540	F1	F	B	GA	12	CT	12	AG	12	AA	11	GT	12						22	4.5								4.5	20.4	21.4
541	F1	F	B	AA	11	CC	11	GG	11	AT	12	GG	11						23.8	4.15								6.8	28.7	24.9
542	F1	F	B	AA	11	CT	12	GG	11	AT	12	GT	12						21.4	4.4								4.4	20.7	20.8
543	F1	F	B	AA	11	CC	11	GG	11	TT	22	GG	11						20.2	4								3.6	17.7	19.1
544	F1	F	B	AA	11	CT	12	GG	11	AT	12	GG	11						21.6	4.95								5.7	26.5	22.1
545	F1	F	B	GA	12	TT	22	AA	22	AA	11	TT	22						21	3.4								6	28.5	21.9
546	F1	F	B	AA	11	TT	22	AG	12	AT	12	GG	11						23.8	3.85								5.6	23.5	23.7
547	F1	F	B	GA	12	TT	22	AG	12	AA	11	TT	22						20.4	3.9								5.1	25	20.6
548	F1	F	B	AA	11	CT	12	AG	12	AT	12	GT	12						20.1	4.4								4.5	22.5	19.8
549	F1	F	B	AA	11	CC	11	GG	11	TT	22	GG	11						23.1	3.1								5.6	24.4	23.1
550	F1	F	B	AA	11	CC	11	GG	11	AT	12	GT	12						20	3.6								4.8	24.1	20
551	F1	F	B	GA	12	CT	12	AG	12	AT	12	GT	12						19.3	5.1								4.2	21.9	19
552	F1	F	B	AA	11	CC	11	GG	11	TT	22	GG	11						24.3	3.55								5.1	21.1	23.7
553	F1	F	B	GG	22	TT	22	AA	22	AA	11	TT	22						18.3	4.3								5	27.1	18.8
554	F1	F	B	AA	11	CT	12	GG	11	AT	12	GG	11						24	3.65								4.8	20	23.2
555	F1	F	B	GG	22	TT	22	AA	22	AA	11	TT	22						19.3	5.15								4.6	23.8	19.2
556	F1	F	B	GA	12	CT	12	AG	12	AA	11	GT	12						23.2	3.7								5	21.6	22.6
557	F1	F	B	GA	12	TT	22	AG	12	AA	11	TT	22						23.1	4.4								6.1	26.6	23.7
558	F1	F	B	AA	11	CC	11	GG	11	TT	22	GG	11
559	F1	F	B	AA	11	CC	11	GG	11	AT	12	GG	11						19.5	3.25								4.3	21.9	19.1
560	F1	F	B	GA	12	TT	22	AG	12	AA	11	TT	22						18.9									4	20.9	18.4
561	F1	F	B	GA	12	CT	12	AG	12	AT	12	GT	12						22	3.85								5	22.8	21.7
562	F1	F	B	AA	11	CC	11	GG	11	TT	22	GG	11						24.5	4.25								4.3	17.4	23.2
563	F1	F	B	GA	12	TT	22	AG	12	AA	11	GT	12						19.1	5.05								5.1	26.6	19.6
564	F1	F	B	AA	11	CC	11	GG	11	TT	22	GG	11
565	F1	F	B	GA	12	CT	12	AG	12	AT	12	GT	12						29.1	3.55								7.5	25.9	29.6
566	F1	F	B	GA	12	CT	12	AG	12	AA	11	GT	12
567	F1	F	B	AA	11	CC	11	GG	11	TT	22	GG	11						22.6	3.3								6.5	28.6	23.6
568	F1	F	B	GG	22	TT	22	AA	22	AA	11	TT	22						18.7	4.6								4.4	23.4	18.6
569	F1	F	B	GA	12	CT	12	AG	12	AT	12	GT	12						22	2.95								6.1	27.5	22.8
570	F1	F	B	GG	22	TT	22	AA	22	AA	11	TT	22						25.6	3.8								4.2	16.5	24
571	F1	F	B	AA	11	TT	22	GG	11	AA	11	GT	12						18.2	3.9								5	27.5	18.8
572	F1	F	B	AA	11	CC	11	GG	11	TT	22	GG	11						18.8	3.1								5.5	29	19.8
573	F1	F	B	AA	11	CC	11	GG	11	AT	12	GT	12						20	3.85								3.9	19.5	19.2
574	F1	F	B	AA	11	CC	11	AG	12	AT	12	GT	12						20.5	4.8								6	29.1	21.5
575	F1	F	B	AA	11	CC	11	GG	11	TT	22	GG	11						19.4	4.3								3.4	17.5	18.4
576	F1	F	B	GA	12	CT	12	AG	12	AT	12	GT	12						23.2	3.15								4.1	17.6	22
577	F1	F	B	AA	11	CC	11	GG	11	TT	22	GG	11						22.7	4.8								5.7	25.2	22.9
578	F1	F	B	AA	11	CT	12	GG	11	AT	12	GT	12						21.7									6.4	29.4	22.9
579	F1	F	B	AA	11	CC	11	GG	11	AT	12	GT	12						19.2									3.6	18.8	18.3
580	F1	F	B	AA	11	CC	11	GG	11	AT	12	GG	11						21.3	3.4								4.8	22.6	21
581	F1	F	B	AA	11	CC	11	GG	11	TT	22	GG	11						18.9	3.5								3.9	20.7	18.4
582	F1	F	B	GA	12	TT	22	AG	12	AA	11	GT	12						21.1	3.7								5.7	26.8	21.7
583	F1	F	B	AA	11	CT	12	GG	11	AT	12	GG	11						22.6	4								4.5	20.1	21.8
584	F1	F	B	GA	12	CT	12	AG	12	AT	12	GT	12						19	3.6								4	21.1	18.5
585	F1	F	B	AA	11	TT	22	GG	11	AA	11	GG	11						20.9	4.1								4	19.1	20.1
586	F1	F	B	AA	11	CT	12	AG	12	TT	22	GG	11						22.6	3.3								3.8	16.7	21.3
587	F1	F	B	GA	12	TT	22	GG	11	AA	11	GT	12						18.4	4.54								3.9	21.5	18
588	F1	F	B	GA	12	TT	22	AA	22	AA	11	TT	22						20.7	4.95								3.6	17.5	19.6
589	F1	F	B	AA	11	CC	11	GG	11	TT	22	GG	11						19.5	4.4								4.2	21.4	19
590	F1	F	B	AA	11	CC	11	GG	11	AT	12	GG	11						20.2	3.3								4	19.9	19.5
591	F1	F	B	GA	12	CT	12	AG	12	AT	12	GT	12						23.2	4.3								5.9	25.5	23.5
592	F1	F	B	GG	22	TT	22	AA	22	AA	11	TT	22
593	F1	F	B	AA	11	TT	22	GG	11	AA	11	GG	11						23	4.65								5.3	23	22.8
594	F1	F	B	AA	11	CC	11	GG	11	TT	22	GG	11						21.7	3.4								4.4	20.4	21
595	F1	F	B	GA	12	CT	12	AG	12	AT	12								16.7	4.05								4.7	27.9	17.4
596	F1	F	B	AA	11	CC	11	GG	11	AA	11	GG	11						24.9	4.65								4.7	18.7	23.8
597	F1	F	B	AA	11	CC	11	GG	11	TT	22	GG	11
598	F1	F	B	GA	12	TT	22	AG	12	AA	11	TT	22						22.8	3.45								5.7	25.1	23
599	F1	F	B	AA	11	CC	11	GG	11	TT	22	GG	11						21	4.1								4.4	20.9	20.4
600	F1	F	B	GG	22	TT	22	AA	22	AA	11	TT	22						19.8	3.05								4.9	24.7	20
601	F1	F	B	GA	12	TT	22	AG	12	AA	11	GT	12						20.1	3								4.3	21.2	19.6
602	F1	F	B	GA	12	TT	22	GG	11	AA	11	GT	12						21.4	5.25								6	28	22.2
603	F1	F	B	AA	11	CC	11	GG	11	TT	22	GG	11						17	3.7								3.8	22.1	16.7
604	F1	F	B	AA	11	TT	22	GG	11	AA	11	GG	11						20.7	5								5.3	25.8	21
605	F1	F	B	AA	11	CC	11	GG	11	TT	22	GG	11						25.2	3.6								4.9	19.3	24.2
606	F1	F	B	AA	11	CC	11	GG	11	TT	22	GG	11

## Sheet: 组合分析SG
Sample	品种	性别	场地	SNP1	SPSS1	SNP2	SPSS2	SNP3	SPSS3	SNP4	SPSS4	SNP5	SPSS5	组合结果	肩毛长	侧毛长	股毛长	背毛长	腹毛长	纤维直径	污毛量	体重	胸围	体高	体长	管围		睾丸周径	标准偏差	变异系数	理论直径	卷曲度	卷曲回复率	卷曲弹性率	断裂强力	断裂伸长	断裂强度	伸长率	断裂功
242	F1	F	C	AA	11	CC	11	GG	11	AT	12	GG	11	1	7.2	7.5	6.5	6.5	5.5	22.1		38.5	85	56	62	6			4.3	19.4	21.3
291	F1	F	C	AA	11	CC	11	GG	11	AT	12	GG	11	1	5.5	5.5	5.5	6.2	4.5	21.5		38.35	78	63	66	7			4.5	20.9	20.9
354	F1	F	C	AA	11	CC	11	GG	11	AT	12	GG	11	1	6.5	6.5	6.7	6.4	4.5	20.9		33.3	75	60	64	7			4.6	22.1	20.5
375	F1	F	C	AA	11	CC	11	GG	11	AT	12	GG	11	1	7	7	7	7	5	24.8	3.55	36.3	85	64	75	8			6.9	27.6	25.7
467	F1	F	B	AA	11	CC	11	GG	11	AT	12	GG	11	1						21.8	4.75								5.1	23.5	21.7
486	F1	F	B	AA	11	CC	11	GG	11	AT	12	GG	11	1						20.8	4.55								4.5	21.5	20.3
541	F1	F	B	AA	11	CC	11	GG	11	AT	12	GG	11	1						23.8	4.15								6.8	28.7	24.9
559	F1	F	B	AA	11	CC	11	GG	11	AT	12	GG	11	1						19.5	3.25								4.3	21.9	19.1
580	F1	F	B	AA	11	CC	11	GG	11	AT	12	GG	11	1						21.3	3.4								4.8	22.6	21
590	F1	F	B	AA	11	CC	11	GG	11	AT	12	GG	11	1						20.2	3.3								4	19.9	19.5
206	F1	F	C	AA	11	CC	11	GG	11	AT	12	GT	12	2	6.5	8.2	6.5	6.2	5.3	26.2	2.85	37	83	69	78	7			5.5	21	25.5
214	F1	F	C	AA	11	CC	11	GG	11	AT	12	GT	12	2	5.2	5.2	5.8	5.5	3.4	22.7	2.3	36.3	80	63	65	6			4.4	19.4	21.8
219	F1	F	C	AA	11	CC	11	GG	11	AT	12	GT	12	2	6.2	6.5	7.2	6.5	5.6	22.9	3.55	37.9	87	67	72	8			5.3	23	22.7
269	F1	F	C	AA	11	CC	11	GG	11	AT	12	GT	12	2								34.5	77	62	65	7
278	F1	F	C	AA	11	CC	11	GG	11	AT	12	GT	12	2	6.5	7.8	7.5	7.5	4.2	24.2	4.2	42.7	80	57	60	7			4.6	19	23.2
290	F1	F	C	AA	11	CC	11	GG	11	AT	12	GT	12	2								32.45	70	70	65	7
293	F1	F	C	AA	11	CC	11	GG	11	AT	12	GT	12	2	6.5	7.5	6.5	6.5	5.5	20.7	2.85	39.2	83	68	66	8			4.3	20.9	20.1
294	F1	F	C	AA	11	CC	11	GG	11	AT	12	GT	12	2	7.5	7.2	6.5	6.2	4.2	22.3	4	47.7	84	69	68	8			5.2	23.4	22.2
308	F1	F	C	AA	11	CC	11	GG	11	AT	12	GT	12	2								31.2	76	62	64	7
326	F1	F	C	AA	11	CC	11	GG	11	AT	12	GT	12	2	6	7.5	6	6.5	4	20	4.15	40.9	82	63	74	8			4.1	20.5	19.3
337	F1	F	C	AA	11	CC	11	GG	11	AT	12	GT	12	2								32.1	78	61	76	7.8
343	F1	F	C	AA	11	CC	11	GG	11	AT	12	GT	12	2	6.2	6.4	6.5	5.5	4.5	22.9	3.25	37.5	85	60	65	9			4.6	20	22.1
355	F1	F	C	AA	11	CC	11	GG	11	AT	12	GT	12	2	6.2	5.8	6.2	6.5	4.5	23.5	3.1	46	87	64	65	8			4.9	20.7	22.9
391	F1	F	C	AA	11	CC	11	GG	11	AT	12	GT	12	2	6.5	7.5	7.8	8.2	4.5	18.3	4.9	35.5	75	63	65	8			4.2	23.1	18.1
400	F1	F	C	AA	11	CC	11	GG	11	AT	12	GT	12	2	4.5	5.5	5.6	5.5	3.5	21.5	2.95	35.5	77	60	61	6			4.1	19	20.5
436	F1	F	C	AA	11	CC	11	GG	11	AT	12	GT	12	2	5.6	6.5	6.4	6.2	4.5	24		45	83	61	65	7			5.2	21.7	23.5
440	F1	F	C	AA	11	CC	11	GG	11	AT	12	GT	12	2	4.8	4.5	6.7	6.5	4.2	20.5	2.95	35.5	83	64	63	7			3.7	18.2	19.5
500	F1	F	B	AA	11	CC	11	GG	11	AT	12	GT	12	2						24	3.35								5.2	21.8	23.5
507	F1	F	B	AA	11	CC	11	GG	11	AT	12	GT	12	2						19.2	3.65								4.3	22.4	19
550	F1	F	B	AA	11	CC	11	GG	11	AT	12	GT	12	2						20	3.6								4.8	24.1	20
573	F1	F	B	AA	11	CC	11	GG	11	AT	12	GT	12	2						20	3.85								3.9	19.5	19.2
579	F1	F	B	AA	11	CC	11	GG	11	AT	12	GT	12	2						19.2									3.6	18.8	18.3
209	F1	F	C	AA	11	CC	11	GG	11	TT	22	GG	11	3	6.5	6.5	6.5	6.5	4.5	19.8	4.5	35.7	83	61	63	7			4	20.1	19.1
215	F1	F	C	AA	11	CC	11	GG	11	TT	22	GG	11	3	6.5	6.5	6.5	6.2	4.5	19.4	3.85	44.6	95	68	69	8			3.5	18.1	18.4
216	F1	F	C	AA	11	CC	11	GG	11	TT	22	GG	11	3	5.2	7.5	6.5	7.5	3.5	20.4	4.05	35.6	82	62	60	7			4	19.7	19.7
217	F1	F	C	AA	11	CC	11	GG	11	TT	22	GG	11	3	6.5	6.5	7.2	5.5	5.5	20.4		35.5	75	66	67	7			5	24.3	20.5
220	F1	F	C	AA	11	CC	11	GG	11	TT	22	GG	11	3	6.5	7.5	7.2	7.5	5.5	21.1	2.7	39.6	79	64	69	7			4.6	21.7	20.6
223	F1	F	C	AA	11	CC	11	GG	11	TT	22	GG	11	3	6.5	6.5	5.6	6.2	4.2	24.6	2.9	44.5	86	69	68	8			3.8	15.4	23
230	F1	F	C	AA	11	CC	11	GG	11	TT	22	GG	11	3	7.5	8.5	7.5	6.7	6.1	22.3		47.15	88	61	63	7			5.4	24.3	22.4
233	F1	F	C	AA	11	CC	11	GG	11	TT	22	GG	11	3	6.2	6.5	5.6	5.5	5.5	21.7		31.7	76	65	68	8			4.1	18.7	20.7
234	F1	F	C	AA	11	CC	11	GG	11	TT	22	GG	11	3	5.5	7.5	5.6	6.5	3.2	22.1	3	38	81	65	70	6			4.3	17.3	22.4
244	F1	F	C	AA	11	CC	11	GG	11	TT	22	GG	11	3	6.5	6.5	7.2	7.5	5.5	23.1	3.5	41	90	64	66	7			4.8	21	22.4
249	F1	F	C	AA	11	CC	11	GG	11	TT	22	GG	11	3	6.5	8.2	6.5	6.5	4.5	23.1	3	37.8	79	73	72	7			5.4	23.6	23
250	F1	F	C	AA	11	CC	11	GG	11	TT	22	GG	11	3	6.9	6.9	6.5	6.5	4.5	26.4	3.05	35.4	78	70	69	6			5.1	19.5	25.4
252	F1	F	C	AA	11	CC	11	GG	11	TT	22	GG	11	3	7.5	7.5	4.2	7.2	4.5	20.4	2.85	38.5	81	67	76	7			3.7	17.9	19.4
264	F1	F	C	AA	11	CC	11	GG	11	TT	22	GG	11	3	6.5	5.5	3.5	6.5	4.5	20.8	3.75	35.65	84	68	71	6			4.2	20.3	20.1
265	F1	F	C	AA	11	CC	11	GG	11	TT	22	GG	11	3	5.1	6.2	5.5	5.6	3.4	22	3.4	41.35	85	64	66	7			4.7	21.4	21.5
272	F1	F	C	AA	11	CC	11	GG	11	TT	22	GG	11	3	4.5	5.2	6.5	5.2	3.4	21.4		40.6	79	66	69	7			4.1	19	20.5
273	F1	F	C	AA	11	CC	11	GG	11	TT	22	GG	11	3	6.5	4.5	5.5	6.2	3.4	21.5	2.85	35.15	74	61	63	7			5.2	24.1	21.5
277	F1	F	C	AA	11	CC	11	GG	11	TT	22	GG	11	3	5.5	6.5	5.5	6.2	4.2	21.2	2.3	39.7	78	68	72	8			4.1	19.3	20.3
279	F1	F	C	AA	11	CC	11	GG	11	TT	22	GG	11	3	6.2	6.8	7.5	7.2	4.5	21.9	3	37.5	79	64	69	6			4.5	20.7	21.2
280	F1	F	C	AA	11	CC	11	GG	11	TT	22	GG	11	3	5.5	5.5	7.2	7.5	3.4	22.1	3.05	39.5	78	62	67	7			3.8	17.2	20.8
289	F1	F	C	AA	11	CC	11	GG	11	TT	22	GG	11	3	6.5	7.5	6.5	7.2	4.2	21.2	2.65	35.7	74	64	68	8			4	18.6	20.3
295	F1	F	C	AA	11	CC	11	GG	11	TT	22	GG	11	3	6.5	7.5	6.5	3.5	5.5	22.9	3.65	34.7	76	67	67	7			4.4	19.1	21.9
298	F1	F	C	AA	11	CC	11	GG	11	TT	22	GG	11	3	6.5	6.5	6.5	7.2	4.5	19.9	3.9	47.9	81	65	68	8			3.8	19.9	18.4
309	F1	F	C	AA	11	CC	11	GG	11	TT	22	GG	11	3	6	8	6.5	7	4.5	21.7	2.55	38.5	86	64	68	8			4.2	19.4	20.8
311	F1	F	C	AA	11	CC	11	GG	11	TT	22	GG	11	3	6	6	5.5	6.5	4.5	20.3	2.7	41.8	82	75	77	9			4	19.7	19.6
314	F1	F	C	AA	11	CC	11	GG	11	TT	22	GG	11	3	6	7.5	6	6.5	4	20.4	3	40.9	82	63	74	8			3.9	18.9	19.5
317	F1	F	C	AA	11	CC	11	GG	11	TT	22	GG	11	3	6.5	6	6	6	5	19	4.35	39.7	89	72	76	9			3.9	20.6	18.4
322	F1	F	C	AA	11	CC	11	GG	11	TT	22	GG	11	3	6	6.5	6	5.5	4.5	19.4	2.55	37.5	80	69	78	7			3.9	20.3	18.7
327	F1	F	C	AA	11	CC	11	GG	11	TT	22	GG	11	3	6	7	5	6.5	5	21.3	3.4	42.9	79	67	70	8			4.6	21.7	20.9
331	F1	F	C	AA	11	CC	11	GG	11	TT	22	GG	11	3								36.5	77	66	73	7.5
336	F1	F	C	AA	11	CC	11	GG	11	TT	22	GG	11	3	5.5	8	6	6	4.5	25.8	4.5	41.5	82	67	74	8			4.5	17.3	24.4
339	F1	F	C	AA	11	CC	11	GG	11	TT	22	GG	11	3	6	7	6	6.5	5	15.8	3.05	32.5	79	62	70	7			3.3	20.6	15.4
340	F1	F	C	AA	11	CC	11	GG	11	TT	22	GG	11	3	5.5	5.5	7.2	7.5	3.4	22.1	3.05	39.5	78	62	67	7			3.8	17.2	20.8
341	F1	F	C	AA	11	CC	11	GG	11	TT	22	GG	11	3	5.5	5.5	5.6	5.5	4.5	18.3	2.85	38.25	75	58	60	7			3.8	20.8	17.8
345	F1	F	C	AA	11	CC	11	GG	11	TT	22	GG	11	3	6.5	6.2	6.5	6.5	5.5	22.6	3.1	42.7	83	62	66	8			6.1	26.8	23.2
349	F1	F	C	AA	11	CC	11	GG	11	TT	22	GG	11	3	6.5	6.5	6.5	6	5.2	25.4	4.05	34.7	84	63	61	7			4.8	18.9	24.3
350	F1	F	C	AA	11	CC	11	GG	11	TT	22	GG	11	3	5	6	4.5	6	4	21.4	3	40.7	83	62	75	9			4.2	19.4	20.6
351	F1	F	C	AA	11	CC	11	GG	11	TT	22	GG	11	3	5.2	5.2	6.7	7.2	3.8	23	3.6	46	87	61	62	7			5.5	24	23
353	F1	F	C	AA	11	CC	11	GG	11	TT	22	GG	11	3
358	F1	F	C	AA	11	CC	11	GG	11	TT	22	GG	11	3	6.5	5.2	6.5	6.5	8.5	23.7		45	84	72	69	7			4.1	17.2	22.4
362	F1	F	C	AA	11	CC	11	GG	11	TT	22	GG	11	3	7.2	6.5	6.7	6.5	3.4	24.6	3.85	38.5	84	63	51	7			5	20.4	23.9
373	F1	F	C	AA	11	CC	11	GG	11	TT	22	GG	11	3	6.7	7.5	6.5	6.5	6.5	22.3	3.95	37.7	84	58	61	8			5.9	26.6	22.9
376	F1	F	C	AA	11	CC	11	GG	11	TT	22	GG	11	3	6.5	8.5	7.5	7.5	5.5	19.6	3.15	32.1	72	61	63	7			3.5	18	18.7
377	F1	F	C	AA	11	CC	11	GG	11	TT	22	GG	11	3	5.2	5.5	5.2	5.5	4.5	24	4.1	48.5	95	67	71	7			5.4	22.4	23.6
380	F1	F	C	AA	11	CC	11	GG	11	TT	22	GG	11	3	5.5	5.5	6.5	6.5	4.5	22.5	4.05	41.5	80	63	66	7			4.8	21.4	22
383	F1	F	C	AA	11	CC	11	GG	11	TT	22	GG	11	3	5.6	5.5	5.2	5.5	3.5			35.9	74	63	67	8
384	F1	F	C	AA	11	CC	11	GG	11	TT	22	GG	11	3	6.5	8.5	6.5	6.5	5.3	19.4	3.35	26	76	66	76	8			3.6	18.5	18.5
389	F1	F	C	AA	11	CC	11	GG	11	TT	22	GG	11	3	5.5	5.5	5.6	5.5	4.5	18.3	2.85	38.25	75	58	60	7			3.8	20.8	17.8
393	F1	F	C	AA	11	CC	11	GG	11	TT	22	GG	11	3								39.4	84	62	64	8
399	F1	F	C	AA	11	CC	11	GG	11	TT	22	GG	11	3	4.2	6.5	7.2	5.5	3.8	22.7	3.25	34.7	81	60	71	7			4.7	20.6	22
405	F1	F	C	AA	11	CC	11	GG	11	TT	22	GG	11	3	5.05	6.2	5.5	5.7	4.3	20.7		36	78	61	63	7			3	14.4	19.2
409	F1	F	C	AA	11	CC	11	GG	11	TT	22	GG	11	3	6.5	7.5	5.5	5.6	4.5	22.8	3	28.5	84	62	64	7			4.1	18.1	21.7
410	F1	F	C	AA	11	CC	11	GG	11	TT	22	GG	11	3								37.2	78	62	67	8
411	F1	F	C	AA	11	CC	11	GG	11	TT	22	GG	11	3	5.5	6.2	6.5	5.6	4.5	23	4.1	32.4	74	62	67	8			4	17.4	21.7
412	F1	F	C	AA	11	CC	11	GG	11	TT	22	GG	11	3								42.65	82	71	77	8
414	F1	F	C	AA	11	CC	11	GG	11	TT	22	GG	11	3	6.5	6.1	6.2	6.4	4.7	23.7	4.05	40.9	81	58	62	8			5.3	22.3	23.3
418	F1	F	C	AA	11	CC	11	GG	11	TT	22	GG	11	3								46	89	65	67	8
423	F1	F	C	AA	11	CC	11	GG	11	TT	22	GG	11	3	5.5	6.5	6.2	6.4	4.2	19.7	2.65	42.2	90	68	70	7			4.8	24.2	19.7
424	F1	F	C	AA	11	CC	11	GG	11	TT	22	GG	11	3	5.5	6.2	6.5	6.5	3.5	23.9	2.9	43.8	79	67	72	8			4.4	18.3	22.8
426	F1	F	C	AA	11	CC	11	GG	11	TT	22	GG	11	3	6.3	6.2	5.6	5.6	3.7	22.2	3.25	40	76	66	70	8			4.7	21.1	21.6
427	F1	F	C	AA	11	CC	11	GG	11	TT	22	GG	11	3	6.2	5.5	5.2	5.4	3.4	23.7	3.95	42	82	65	71	8			6.1	25.7	24.1
428	F1	F	C	AA	11	CC	11	GG	11	TT	22	GG	11	3	6.5	7.1	6.5	6.4	6.2	20	3.75	41	83	69	71	8			4.4	22	19.7
429	F1	F	C	AA	11	CC	11	GG	11	TT	22	GG	11	3	6.5	6.5	6.5	6.5	5.5	18.1	4.9	33.2	78	57	59	7			3.5	19.3	17.3
431	F1	F	C	AA	11	CC	11	GG	11	TT	22	GG	11	3	6.5	6.7	5.5	6.5	3.8			32.8	79	59	62	7
434	F1	F	C	AA	11	CC	11	GG	11	TT	22	GG	11	3	7.2	7.2	5.6	5.5	4.5	19.7	4.15	43.5	85	65	67	8			4.9	24.8	19.8
435	F1	F	C	AA	11	CC	11	GG	11	TT	22	GG	11	3	6.5	6.5	6.4	4.5	2.3	25.3	1.85	30.3	72	60	68	7			4.8	19	24.2
441	F1	F	C	AA	11	CC	11	GG	11	TT	22	GG	11	3	4.5	5.5	5.6	5.5	3.5	18.1	4.9	35.5	77	60	61	6			3.5	19.3	17.3
445	F1	F	C	AA	11	CC	11	GG	11	TT	22	GG	11	3	6.5	5.5	7.2	6.5	4.5	19.1		39.5	83	60	61	8			4.7	24.8	19.2
446	F1	F	C	AA	11	CC	11	GG	11	TT	22	GG	11	3	4.5	6.5	6.5	6.5	4.2	23.5	3.15	36.7	81	62	63	8			5.3	22.4	23.2
449	F1	F	B	AA	11	CC	11	GG	11	TT	22	GG	11	3						24.2	4.2								5.2	21.5	23.7
454	F1	F	B	AA	11	CC	11	GG	11	TT	22	GG	11	3						22.7	3.5								5	22.1	22.3
455	F1	F	B	AA	11	CC	11	GG	11	TT	22	GG	11	3						21.1	4.05								4.9	23	20.9
456	F1	F	B	AA	11	CC	11	GG	11	TT	22	GG	11	3						24.8	3.4								4.6	18.4	23.6
458	F1	F	B	AA	11	CC	11	GG	11	TT	22	GG	11	3						24.7	2.95								5.8	23.4	24.6
460	F1	F	B	AA	11	CC	11	GG	11	TT	22	GG	11	3						21.6	2.45								4.4	20.2	20.9
465	F1	F	B	AA	11	CC	11	GG	11	TT	22	GG	11	3						19.2	3								5.3	27.3	19.9
468	F1	F	B	AA	11	CC	11	GG	11	TT	22	GG	11	3						19.2	3								3.7	19	18.4
470	F1	F	B	AA	11	CC	11	GG	11	TT	22	GG	11	3						22.7	4								5.8	25.6	23.1
471	F1	F	B	AA	11	CC	11	GG	11	TT	22	GG	11	3						21.3	4.4								3.7	17.4	20.1
479	F1	F	B	AA	11	CC	11	GG	11	TT	22	GG	11	3						19.8	3.5								6.1	30.8	21.1
484	F1	F	B	AA	11	CC	11	GG	11	TT	22	GG	11	3						21.3	4.15								5	23.4	21.2
485	F1	F	B	AA	11	CC	11	GG	11	TT	22	GG	11	3						19.5	3.6								5	25.5	19.8
487	F1	F	B	AA	11	CC	11	GG	11	TT	22	GG	11	3						20.5	3.45								5.3	26	20.9
493	F1	F	B	AA	11	CC	11	GG	11	TT	22	GG	11	3						21.7	3.85								5	22.9	21.5
502	F1	F	B	AA	11	CC	11	GG	11	TT	22	GG	11	3						19.1	3.35								5.5	29	20
505	F1	F	B	AA	11	CC	11	GG	11	TT	22	GG	11	3						21.2	3.25								5.3	25.1	21.4
511	F1	F	B	AA	11	CC	11	GG	11	TT	22	GG	11	3						21.9	3.8								4.9	22.2	21.6
513	F1	F	B	AA	11	CC	11	GG	11	TT	22	GG	11	3						20.8	4.2								5.4	26.1	21.2
529	F1	F	B	AA	11	CC	11	GG	11	TT	22	GG	11	3						17.7	3.5								4.9	27.6	18.3
530	F1	F	B	AA	11	CC	11	GG	11	TT	22	GG	11	3						22.4	3.1								5.2	23.1	22.2
532	F1	F	B	AA	11	CC	11	GG	11	TT	22	GG	11	3						22.9	5								6.7	29.3	24.1
533	F1	F	B	AA	11	CC	11	GG	11	TT	22	GG	11	3						22.8	3.3								4.8	20.9	22.2
535	F1	F	B	AA	11	CC	11	GG	11	TT	22	GG	11	3						22.4	4.35								3.4	15.3	20.9
543	F1	F	B	AA	11	CC	11	GG	11	TT	22	GG	11	3						20.2	4								3.6	17.7	19.1
549	F1	F	B	AA	11	CC	11	GG	11	TT	22	GG	11	3						23.1	3.1								5.6	24.4	23.1
552	F1	F	B	AA	11	CC	11	GG	11	TT	22	GG	11	3						24.3	3.55								5.1	21.1	23.7
558	F1	F	B	AA	11	CC	11	GG	11	TT	22	GG	11	3
562	F1	F	B	AA	11	CC	11	GG	11	TT	22	GG	11	3						24.5	4.25								4.3	17.4	23.2
564	F1	F	B	AA	11	CC	11	GG	11	TT	22	GG	11	3
567	F1	F	B	AA	11	CC	11	GG	11	TT	22	GG	11	3						22.6	3.3								6.5	28.6	23.6
572	F1	F	B	AA	11	CC	11	GG	11	TT	22	GG	11	3						18.8	3.1								5.5	29	19.8
575	F1	F	B	AA	11	CC	11	GG	11	TT	22	GG	11	3						19.4	4.3								3.4	17.5	18.4
577	F1	F	B	AA	11	CC	11	GG	11	TT	22	GG	11	3						22.7	4.8								5.7	25.2	22.9
581	F1	F	B	AA	11	CC	11	GG	11	TT	22	GG	11	3						18.9	3.5								3.9	20.7	18.4
589	F1	F	B	AA	11	CC	11	GG	11	TT	22	GG	11	3						19.5	4.4								4.2	21.4	19
594	F1	F	B	AA	11	CC	11	GG	11	TT	22	GG	11	3						21.7	3.4								4.4	20.4	21
597	F1	F	B	AA	11	CC	11	GG	11	TT	22	GG	11	3
599	F1	F	B	AA	11	CC	11	GG	11	TT	22	GG	11	3						21	4.1								4.4	20.9	20.4
603	F1	F	B	AA	11	CC	11	GG	11	TT	22	GG	11	3						17	3.7								3.8	22.1	16.7
605	F1	F	B	AA	11	CC	11	GG	11	TT	22	GG	11	3						25.2	3.6								4.9	19.3	24.2
606	F1	F	B	AA	11	CC	11	GG	11	TT	22	GG	11	3
227	F1	F	C	AA	11	CT	12	GG	11	AT	12	GG	11	4	6.8	6.5	6.4	7.6	4.5	20.4	3.7	35.4	78	64	67	7			4.7	23.1	20.2
228	F1	F	C	AA	11	CT	12	GG	11	AT	12	GG	11	4	7.5	6.5	6.7	7.2	4.2	23	3.2	45.3	84	69	73	7			4	17.5	21.8
247	F1	F	C	AA	11	CT	12	GG	11	AT	12	GG	11	4								41.1	84	73	62	7
263	F1	F	C	AA	11	CT	12	GG	11	AT	12	GG	11	4	5.5	6.5	5.6	6.2	5.6	18.6	3.55	38.4	77	63	64	8			4	21.5	18.2
267	F1	F	C	AA	11	CT	12	GG	11	AT	12	GG	11	4	6.5	6.5	7.2	6.5	4.3	23.7	2.8	45.4	85	68	68	7			4	16.7	22.3
276	F1	F	C	AA	11	CT	12	GG	11	AT	12	GG	11	4	5.2	7.5	5.5	5.5	4.8	24.7	3.3	27.9	75	58	60	7			4.7	18.9	23.7
284	F1	F	C	AA	11	CT	12	GG	11	AT	12	GG	11	4	7.8	6.2	6.7	6.7	4.2	23.2	3.8	38.9	76	63	66	7			5.8	24.8	23.4
285	F1	F	C	AA	11	CT	12	GG	11	AT	12	GG	11	4	5.5	6.5	4.5	4.5	3.8	22.7	2.35	30.45	72	60	62	7			4.4	19.5	21.8
286	F1	F	C	AA	11	CT	12	GG	11	AT	12	GG	11	4								35.1	75	67	62	7
287	F1	F	C	AA	11	CT	12	GG	11	AT	12	GG	11	4	8.5	12.2	9.2	8.5	8.5	20.6	5.15	43.05	87	64	69	6			2.9	14	19.1
288	F1	F	C	AA	11	CT	12	GG	11	AT	12	GG	11	4	6.5	7.5	6.5	6.7	5.5	25	3.4	37.3	81	61	65	8			5.3	21	24.4
306	F1	F	C	AA	11	CT	12	GG	11	AT	12	GG	11	4								30.4	75	66	69	7
316	F1	F	C	AA	11	CT	12	GG	11	AT	12	GG	11	4	6.5	6.5	6.5	7	4	23.7	4.4	51.4	91	67	74	9			4.8	20.4	23
328	F1	F	C	AA	11	CT	12	GG	11	AT	12	GG	11	4	7.5	7.5	6	7.5	4.5	18.2	3.55	38.3	84	63	72	8			2.7	15.1	16.9
330	F1	F	C	AA	11	CT	12	GG	11	AT	12	GG	11	4	7	9	6.5	8	7	18.6	3.1	33.1	89	68	83	8			3.7	19.9	17.9
333	F1	F	C	AA	11	CT	12	GG	11	AT	12	GG	11	4	6.5	6	5	6.5	4	20.9	2.4	37.3	77	69	74	7			4.7	22.4	20.6
352	F1	F	C	AA	11	CT	12	GG	11	AT	12	GG	11	4	4.5	6.5	5.5	5.5	4.2	23.4	2.1	36.25	75	60	63	7			4.1	17.4	22.1
363	F1	F	C	AA	11	CT	12	GG	11	AT	12	GG	11	4	5	6	5	6	5	23.5	2	43.9	87	66	78	9			4.4	18.8	22.4
371	F1	F	C	AA	11	CT	12	GG	11	AT	12	GG	11	4	5.6	6.5	7.5	7.2	4.2	23.8	4.95	49.5	91	65	67	9			5.2	21.7	23.3
374	F1	F	C	AA	11	CT	12	GG	11	AT	12	GG	11	4	6.7	6.5	6.5	6.5	4.2	21.8	3	38.85	80	64	67	7			3.4	15.6	20.3
381	F1	F	C	AA	11	CT	12	GG	11	AT	12	GG	11	4	7.5	7.5	7.5	7.5	5.5	24.8	4.65	37.05	81	64	67	8			5	20.1	24
385	F1	F	C	AA	11	CT	12	GG	11	AT	12	GG	11	4	6.5	7.5	6.5	7.4	4.5	20.9	3.25	42.1	84	69	76	7			5.9	28.2	21.7
387	F1	F	C	AA	11	CT	12	GG	11	AT	12	GG	11	4	5.5	6.5	8.2	8.2	4.5	18.2	3.65	35.2	84	64	65	8			3.5	19.5	17.5
392	F1	F	C	AA	11	CT	12	GG	11	AT	12	GG	11	4	7.5	9.2	8.5	8.5	5.3	19.8	4	41.75	80	67	78	8			4	20.2	19.1
404	F1	F	C	AA	11	CT	12	GG	11	AT	12	GG	11	4	5.2	6.5	5.6	5.5	4.8	24	3.2	30.1	81	58	61	7			4.5	18.9	22.9
408	F1	F	C	AA	11	CT	12	GG	11	AT	12	GG	11	4	8.2	5.5	7.5	8.5	6.2	19.4	4.05	43.1	88	66	67	7			4.1	21.1	18.9
422	F1	F	C	AA	11	CT	12	GG	11	AT	12	GG	11	4								38.4	75	64	69	8
443	F1	F	C	AA	11	CT	12	GG	11	AT	12	GG	11	4	7	7.5	6.4	4.5	6.5	18.5		38.5	77	66	68	7			3.7	19.9	17.8
450	F1	F	B	AA	11	CT	12	GG	11	AT	12	GG	11	4						19.4	3.65								4.2	21.5	19
466	F1	F	B	AA	11	CT	12	GG	11	AT	12	GG	11	4						18.8	3.1								5.5	29	19.8
476	F1	F	B	AA	11	CT	12	GG	11	AT	12	GG	11	4						22.9	4.45								6	26	23.3
482	F1	F	B	AA	11	CT	12	GG	11	AT	12	GG	11	4						18.7	4.95								5.6	30.1	19.9
489	F1	F	B	AA	11	CT	12	GG	11	AT	12	GG	11	4						18.1	4.2								3.4	18.8	17.3
512	F1	F	B	AA	11	CT	12	GG	11	AT	12	GG	11	4						18.4	3.55								4.4	23.8	18.4
520	F1	F	B	AA	11	CT	12	GG	11	AT	12	GG	11	4						24.5	5.7								5.3	21.6	24
526	F1	F	B	AA	11	CT	12	GG	11	AT	12	GG	11	4						26.6	3.35								5.4	20.5	25.7
534	F1	F	B	AA	11	CT	12	GG	11	AT	12	GG	11	4						22.3	4.1								5.4	24.2	22.3
538	F1	F	B	AA	11	CT	12	GG	11	AT	12	GG	11	4						22.8	2.8								5	21.8	22.4
544	F1	F	B	AA	11	CT	12	GG	11	AT	12	GG	11	4						21.6	4.95								5.7	26.5	22.1
554	F1	F	B	AA	11	CT	12	GG	11	AT	12	GG	11	4						24	3.65								4.8	20	23.2
583	F1	F	B	AA	11	CT	12	GG	11	AT	12	GG	11	4						22.6	4								4.5	20.1	21.8
236	F1	F	C	AA	11	CT	12	GG	11	AT	12	GT	12	5	5.5	7.1	7.2	5.6	4.2	21.8		35.4	76	63	67	6			4.7	21.8	21.3
257	F1	F	C	AA	11	CT	12	GG	11	AT	12	GT	12	5	5.5	6.5	5.8	6.2	3.8	22.8	2.95	34.1	75	57	66	7			4.4	19.5	21.9
329	F1	F	C	AA	11	CT	12	GG	11	AT	12	GT	12	5	5.5	7	5.5	6	5.5	23	2.55	37.3	78	64	71	7.5			4.5	19.6	22.1
378	F1	F	C	AA	11	CT	12	GG	11	AT	12	GT	12	5	5.6	6.2	6.2	4.5	3.5	25.5	3.2	34.2	74	60	61	6			4.7	18.3	24.3
402	F1	F	C	AA	11	CT	12	GG	11	AT	12	GT	12	5	5.5	6.5	5.5	6.2	4.3	22.3	3.95	42.9	86	66	67	8			4.5	20.1	21.6
480	F1	F	B	AA	11	CT	12	GG	11	AT	12	GT	12	5						21.1	4.25								4.6	21.8	20.7
483	F1	F	B	AA	11	CT	12	GG	11	AT	12	GT	12	5						19.9	3.5								5.2	26.4	20.3
521	F1	F	B	AA	11	CT	12	GG	11	AT	12	GT	12	5						23.2	4.65								5	21.7	22.7
528	F1	F	B	AA	11	CT	12	GG	11	AT	12	GT	12	5						25.2	2.85								5.9	23.4	25
531	F1	F	B	AA	11	CT	12	GG	11	AT	12	GT	12	5						20	3.05								4.9	24.3	20.1
542	F1	F	B	AA	11	CT	12	GG	11	AT	12	GT	12	5						21.4	4.4								4.4	20.7	20.8
578	F1	F	B	AA	11	CT	12	GG	11	AT	12	GT	12	5						21.7									6.4	29.4	22.9
246	F1	F	C	AA	11	CT	12	AG	12	AT	12	GT	12	6	4.5	6.5	5.5	5.5	6.5	27.7	2.85	49	94	72	71	7			5.5	19.8	26.7
274	F1	F	C	AA	11	CT	12	AG	12	AT	12	GT	12	6	7.5	7.5	7.2	6.7	4.8	23.6	2.6	34.5	75	67	67	6			5.6	23.7	23.6
292	F1	F	C	AA	11	CT	12	AG	12	AT	12	GT	12	6	8.2	7.2	7.2	6.5	2.5	22.1	3.5	37	75	68	68	7			4.1	18.6	21.1
296	F1	F	C	AA	11	CT	12	AG	12	AT	12	GT	12	6	6.5	5.2	6.5	6.5	3.5	24.6	2.8	40.4	83	65	68	7			4.3	17.7	23.3
463	F1	F	B	AA	11	CT	12	AG	12	AT	12	GT	12	6						19.1	2.95								4.5	23.4	19
477	F1	F	B	AA	11	CT	12	AG	12	AT	12	GT	12	6						19.6	4.95								4.1	21	19.1
488	F1	F	B	AA	11	CT	12	AG	12	AT	12	GT	12	6						20.1	4.05								3.7	18.4	19.1
491	F1	F	B	AA	11	CT	12	AG	12	AT	12	GT	12	6						17	4.65								5	29.6	18
494	F1	F	B	AA	11	CT	12	AG	12	AT	12	GT	12	6						20.6	3.95								4.7	23	20.4
514	F1	F	B	AA	11	CT	12	AG	12	AT	12	GT	12	6							2.65
548	F1	F	B	AA	11	CT	12	AG	12	AT	12	GT	12	6						20.1	4.4								4.5	22.5	19.8
204	F1	F	C	AA	11	CT	12	AG	12	TT	22	GG	11	7	5.5	6.5	6.5	5.2	8.4	21.9	2.5	33.75	82	68	68	7			3.8	17.4	20.7
211	F1	F	C	AA	11	CT	12	AG	12	TT	22	GG	11	7	6.5	7.5	6.5	6.5	7.8	23.1	3.65	47.9	88	65	78	8			4.1	17.7	21.9
266	F1	F	C	AA	11	CT	12	AG	12	TT	22	GG	11	7	7.2	8.2	7.2	5.7	6.5	17.5	3.65	35.1	76	65	62	6			4.5	26	17.8
586	F1	F	B	AA	11	CT	12	AG	12	TT	22	GG	11	7						22.6	3.3								3.8	16.7	21.3
332	F1	F	C	AA	11	TT	22	GG	11	AA	11	GG	11	8	5	6.5	6	5	5	19.3	4.8	38.9	80	70	72	8			3.7	18.9	18.5
515	F1	F	B	AA	11	TT	22	GG	11	AA	11	GG	11	8						21.3	3.5								4	19	20.4
523	F1	F	B	AA	11	TT	22	GG	11	AA	11	GG	11	8						19.2	3.15								4.9	25.6	19.5
585	F1	F	B	AA	11	TT	22	GG	11	AA	11	GG	11	8						20.9	4.1								4	19.1	20.1
593	F1	F	B	AA	11	TT	22	GG	11	AA	11	GG	11	8						23	4.65								5.3	23	22.8
604	F1	F	B	AA	11	TT	22	GG	11	AA	11	GG	11	8						20.7	5								5.3	25.8	21
320	F1	F	C	AA	11	TT	22	GG	11	AA	11	GT	12	9	5.5	7	6	5.5	5	20.2	4.95	43.2	84	65	76	8			3.9	19.5	19.4
474	F1	F	B	AA	11	TT	22	GG	11	AA	11	GT	12	9						21.8	3.3								5.3	24.4	21.8
571	F1	F	B	AA	11	TT	22	GG	11	AA	11	GT	12	9						18.2	3.9								5	27.5	18.8
453	F1	F	B	GA	12	CT	12	GG	11	AT	12	GG	11	10						21	2.75								5	23.8	21
469	F1	F	B	GA	12	CT	12	GG	11	AT	12	GG	11	10						21.8	5.3								4.7	21.8	21.4
495	F1	F	B	GA	12	CT	12	GG	11	AT	12	GG	11	10						20.7	4.95								4.6	22.1	20.3
503	F1	F	B	GA	12	CT	12	GG	11	AT	12	GG	11	10						17.7	4.45								3.9	22.1	17.4
504	F1	F	B	GA	12	CT	12	GG	11	AT	12	GG	11	10						20.1	3.3								4.5	22.5	19.8
536	F1	F	B	GA	12	CT	12	GG	11	AT	12	GG	11	10						22.3	3.9								5.4	24	22.3
259	F1	F	C	GA	12	CT	12	AG	12	AA	11	GT	12	11	6.5	8.2	7.5	7.2	5.6	25.8	4.5	34.4	75	67	69	6			5.4	20.8	25
281	F1	F	C	GA	12	CT	12	AG	12	AA	11	GT	12	11	5.5	4.5	4.5	10.5	6.5	22	3.95	37.7	88	68	65	7			6.3	28.5	23
540	F1	F	B	GA	12	CT	12	AG	12	AA	11	GT	12	11						22	4.5								4.5	20.4	21.4
556	F1	F	B	GA	12	CT	12	AG	12	AA	11	GT	12	11						23.2	3.7								5	21.6	22.6
566	F1	F	B	GA	12	CT	12	AG	12	AA	11	GT	12	11
222	F1	F	C	GA	12	CT	12	AG	12	AA	11	TT	22	12	6.5	6.5	6.2	6.5	3.5	21	3.5	41.1	86	69	78	9			4.1	19.4	201
313	F1	F	C	GA	12	CT	12	AG	12	AA	11	TT	22	12	6.5	8	6.5	6.5	5	22.5	3.1	30.5	75	65	73	7			4.6	20.5	21.8
334	F1	F	C	GA	12	CT	12	AG	12	AA	11	TT	22	12	5	6	5	6	4	20.2	3.5	38.4	74	60	73	7			4.3	21.3	19.8
335	F1	F	C	GA	12	CT	12	AG	12	AA	11	TT	22	12	7.5	8	5	5.5	4.5	23.8	3.55	36.2	78	66	70	7			5.2	21.7	23.3
348	F1	F	C	GA	12	CT	12	AG	12	AA	11	TT	22	12	5	8	6	6	4.5	18.1	4.9	40.4	86	68	77	7			3.1	17.3	17.1
382	F1	F	C	GA	12	CT	12	AG	12	AA	11	TT	22	12								43.25	78	70	75	8
439	F1	F	C	GA	12	CT	12	AG	12	AA	11	TT	22	12	6.5	5.6	6.7	6.5	4.2	17.6	3.3	39.2	78	68	75	7			4.5	25.5	17.8
451	F1	F	B	GA	12	CT	12	AG	12	AA	11	TT	22	12						17.5	4.75								4.5	25.6	17.8
464	F1	F	B	GA	12	CT	12	AG	12	AA	11	TT	22	12						17.9	4								4.2	23.7	17.8
490	F1	F	B	GA	12	CT	12	AG	12	AA	11	TT	22	12						19.3	4.55								4.4	22.9	19.1
205	F1	F	C	GA	12	CT	12	AG	12	AT	12	GT	12	13	5.6	6.2	5.5	5.5	4.2	24.4	2.9	43.9	85	65	67	7			5	20.6	23.6
207	F1	F	C	GA	12	CT	12	AG	12	AT	12	GT	12	13	5.2	5.5	6.2	5.5	3.5	24.8	2.05	29.2	87	65	66	7			5.3	21.4	24.2
208	F1	F	C	GA	12	CT	12	AG	12	AT	12	GT	12	13	5.5	5.6	5.6	5.5	4.2	24.8	2.2	41.25	83	67	66	7			3.9	15.5	23.1
210	F1	F	C	GA	12	CT	12	AG	12	AT	12	GT	12	13	6.5	7.5	7.5	7.8	5.2	21.1	3.35	32.8	82	64	70	7			4.6	21.7	20.7
213	F1	F	C	GA	12	CT	12	AG	12	AT	12	GT	12	13	5.5	4.5	5.8	6.2	3.5	22.6	2	33.55	83	63	66	6			4.9	21.5	22.1
218	F1	F	C	GA	12	CT	12	AG	12	AT	12	GT	12	13	5.2	4.5	5.2	4.5	2.3	20.9	3.5	43.5	86	63	67	7			4.6	21.9	20.5
221	F1	F	C	GA	12	CT	12	AG	12	AT	12	GT	12	13	5.5	5.5	5.8	6.5	4.2	20.7	2.65	39.5	86	64	68	7			5.4	25.9	21.1
225	F1	F	C	GA	12	CT	12	AG	12	AT	12	GT	12	13	4.8	4.5	5.5	6.5	3.5	19.8	3.05	32.7	78	64	68	6			4.2	21.2	19.3
229	F1	F	C	GA	12	CT	12	AG	12	AT	12	GT	12	13	5.5	5.5	5.5	6.5	2.8	24.6		37	77	62	65	7			4.6	18.7	23.5
235	F1	F	C	GA	12	CT	12	AG	12	AT	12	GT	12	13	5.5	7.5	7.2	5.2	6.5	18.8	3.5	34.3	76	58	56	7			4	21.3	18.4
237	F1	F	C	GA	12	CT	12	AG	12	AT	12	GT	12	13	6.5	6.5	6.5	5.5	2.5	20.7	4.15	41.5	81	68	69	8			4.5	21.9	20.3
238	F1	F	C	GA	12	CT	12	AG	12	AT	12	GT	12	13								30.55	72	61	60	7
240	F1	F	C	GA	12	CT	12	AG	12	AT	12	GT	12	13	6.5	6.5	5.8	5.8	3.2	23.7	3.2	39.5	84	66	69	6			5	21.3	23.1
245	F1	F	C	GA	12	CT	12	AG	12	AT	12	GT	12	13	5.5	4.5	6.2	6.5	3.5	24.7	3.1	52.8	94	61	66	7			5	20.2	23.9
248	F1	F	C	GA	12	CT	12	AG	12	AT	12	GT	12	13	4.5	6.5	6.2	5.5	7.2	23.6		40.5	86	65	71	7			4.5	18.9	22.6
254	F1	F	C	GA	12	CT	12	AG	12	AT	12	GT	12	13	7.2	5.6	6.5	6.7	4.5			39.5	79	62	65	7
256	F1	F	C	GA	12	CT	12	AG	12	AT	12	GT	12	13	5.8	5.6	6.2	6.2	5.2	22.3	2.2	32.5	76	62	60	6			4.1	18.4	21.2
258	F1	F	C	GA	12	CT	12	AG	12	AT	12	GT	12	13								36.5	79	62	58	7
260	F1	F	C	GA	12	CT	12	AG	12	AT	12	GT	12	13	6.5	6.5	5.5	6.2	3.4	21.5	2.55	34	73	61	68	7			4	18.5	20.5
262	F1	F	C	GA	12	CT	12	AG	12	AT	12	GT	12	13	6.5	5.5	5.8	5.6	3.4	20.6	3.7	40.5	81	63	68	8			3.7	18.1	19.6
268	F1	F	C	GA	12	CT	12	AG	12	AT	12	GT	12	13	5.5	7.2	5.5	5.5	4.5	25.9	3.5	40	82	63	62	7			6.2	23.8	25.9
270	F1	F	C	GA	12	CT	12	AG	12	AT	12	GT	12	13	6.5	6.5	6.7	7.2	3.5	21.8	3.25	41	80	63	65	8			3.9	18.1	20.7
275	F1	F	C	GA	12	CT	12	AG	12	AT	12	GT	12	13	5.5	5.5	4.8	5.5	3.5	21.1		34.5	82	64	65	8			4.9	23.4	21
282	F1	F	C	GA	12	CT	12	AG	12	AT	12	GT	12	13	9.2	11	9.8	9.8	5.6			29	75	61	63	7
283	F1	F	C	GA	12	CT	12	AG	12	AT	12	GT	12	13	6.2	5.6	6.2	6.5	5.5			43.9	82	67	72	7
297	F1	F	C	GA	12	CT	12	AG	12	AT	12	GT	12	13	7.5	8.5	8.3	5.5	5.5	16.2	2.55	30.5	80	62	73	7			3.2	19.7	15.6
299	F1	F	C	GA	12	CT	12	AG	12	AT	12	GT	12	13	5.5	6.5	4.5	5.5	4.5	22.7	2.45	33.7	83	70	69	6			6	26.3	23.2
301	F1	F	C	GA	12	CT	12	AG	12	AT	12	GT	12	13	6.5	5.5	5.5	5.5	3.5	21.1	2.6	30.1	70	63	65	7			4.6	21.8	20.7
302	F1	F	C	GA	12	CT	12	AG	12	AT	12	GT	12	13	6.5	6.5	5.5	6.5	4.5	23.9	3.35	37	82	67	68	7			5.9	24.6	24
303	F1	F	C	GA	12	CT	12	AG	12	AT	12	GT	12	13	6.5	7.2	6.5	7.5	4.5	24.7	3.85	32.95	78	63	60	6			4.8	19.5	23.8
304	F1	F	C	GA	12	CT	12	AG	12	AT	12	GT	12	13	5.6	7.2	6.5	5.5	3.8	21.7	3.4	33.5	78	64	65	8			4.4	20.2	21
305	F1	F	C	GA	12	CT	12	AG	12	AT	12	GT	12	13	6.5	7	6	7	4.5	21.6	3.95	46.5	86	55	78	9			3.5	16.3	20.3
307	F1	F	C	GA	12	CT	12	AG	12	AT	12	GT	12	13								27	70	60	64	7
310	F1	F	C	GA	12	CT	12	AG	12	AT	12	GT	12	13	6	7	5.5	6	4	23.8	3.7	48.45	87	69	75	8			4.3	18.3	22.6
312	F1	F	C	GA	12	CT	12	AG	12	AT	12	GT	12	13	7	8	7	7.5	5.5	19.4	2.95	34.3	81	66	74	8			4.1	21.3	18.9
319	F1	F	C	GA	12	CT	12	AG	12	AT	12	GT	12	13	5.5	6	5.5	5.5	4	20.1	3.45	46	88	70	80	8			3.9	19.2	19.3
321	F1	F	C	GA	12	CT	12	AG	12	AT	12	GT	12	13								42.4	79	63	70	7
323	F1	F	C	GA	12	CT	12	AG	12	AT	12	GT	12	13	6	6	5	6.5	4	21.7	3.3	50.2	85	70	77	9			4.8	22	21.3
324	F1	F	C	GA	12	CT	12	AG	12	AT	12	GT	12	13	6.5	7.5	6	7	4.5	19	4.55	38.1	77	64	69	8			3.4	17.9	18.1
325	F1	F	C	GA	12	CT	12	AG	12	AT	12	GT	12	13	7.2	12.5	8	10	7	19.9	5.5	45.5	85	71	78	8			5.3	26.5	20.4
338	F1	F	C	GA	12	CT	12	AG	12	AT	12	GT	12	13	5.5	6	5	5	4	24.2	2.6	40.5	89	70	87	8			4.3	17.7	23
346	F1	F	C	GA	12	CT	12	AG	12	AT	12	GT	12	13	7.2	7.5	7.5	7.5	6.2	22.3		30.5	81	60	65	7			5.3	23.8	22.2
356	F1	F	C	GA	12	CT	12	AG	12	AT	12	GT	12	13	6.5	5.5	7.2	4.2	3.5	22.2	4.55	48.6	106	68	67	8			4.8	21.4	21.7
357	F1	F	C	GA	12	CT	12	AG	12	AT	12	GT	12	13	6	7	7	7	4	24.6	2.55	35.3	82	68	70	7			5.4	21.8	24.1
359	F1	F	C	GA	12	CT	12	AG	12	AT	12	GT	12	13	6.7	7.5	5.6	5.5	4.5	20.8	2.65	38.4	84	67	70	7			4.3	20.6	20.2
360	F1	F	C	GA	12	CT	12	AG	12	AT	12	GT	12	13	6.2	6.5	6.5	7.2	4.3	20.3		35.05	78	62	67	8			4.5	22.2	20
364	F1	F	C	GA	12	CT	12	AG	12	AT	12	GT	12	13	5.5	4.5	5.8	5.5	3.4			42.3	81	67	72	9
365	F1	F	C	GA	12	CT	12	AG	12	AT	12	GT	12	13	6.2	6.5	6.5	6.7	4	24.5		34.4	89	65	64	8			5.7	23.5	24.4
367	F1	F	C	GA	12	CT	12	AG	12	AT	12	GT	12	13	5	6	4.5	5.5	4			36.3	85	67	74	8
370	F1	F	C	GA	12	CT	12	AG	12	AT	12	GT	12	13	6.5	6.5	6.5	6.2	4.5	23.5	2.3	44.1	83	63	65	7			4.5	19.3	22.5
379	F1	F	C	GA	12	CT	12	AG	12	AT	12	GT	12	13	6.5	6.5	5.8	6.2	7.2	23.5	3	37.5	81	58	63	7			5.2	22.1	23.1
388	F1	F	C	GA	12	CT	12	AG	12	AT	12	GT	12	13	5.2	4.5	5.5	5.6	3.4	22.5	2.1	40.5	83	64	69	8			4.1	18.1	21.4
390	F1	F	C	GA	12	CT	12	AG	12	AT	12	GT	12	13	6.5	8.2	6.7	7.5	4.2	20.3	3.8	35.5	78	66	70	8			4.4	21.6	19.9
395	F1	F	C	GA	12	CT	12	AG	12	AT	12	GT	12	13	5.2	4.5	5.5	5.1	3.4	21.7		35.9	84	65	70	7			5.3	24.7	21.8
397	F1	F	C	GA	12	CT	12	AG	12	AT	12	GT	12	13	7.2	7.5	6.5	6.7	4.3	23	4.25	47.2	89	64	72	9			4.2	18.3	21.9
398	F1	F	C	GA	12	CT	12	AG	12	AT	12	GT	12	13	6.5	6.5	7.5	6.7	4.2	26.8	3	37.9	79	64	67	8			4.6	17.2	25.3
401	F1	F	C	GA	12	CT	12	AG	12	AT	12	GT	12	13	5.5	5.5	5.5	6.5	4.5			43.2	85	69	78	8
403	F1	F	C	GA	12	CT	12	AG	12	AT	12	GT	12	13	5.5	5.2	7.2	6.4	2.8			43.4	84	65	68	8
407	F1	F	C	GA	12	CT	12	AG	12	AT	12	GT	12	13	5.2	6.5	7.2	6.5	4.8	24	4.1	42.4	86	66	72	7			5.3	22.2	23.6
413	F1	F	C	GA	12	CT	12	AG	12	AT	12	GT	12	13	6.2	6.5	6.5	7.5	4.3	19.5		39.2	80	66	69	8			4.5	23.1	19.3
415	F1	F	C	GA	12	CT	12	AG	12	AT	12	GT	12	13	6.7	6.5	6.4	5.5	3.2	20.2	2.4	46.3	81	59	60	8			3.5	17.6	19.1
416	F1	F	C	GA	12	CT	12	AG	12	AT	12	GT	12	13	6.5	5.8	6.2	5.6	4.2			36.3	76	64	67	7
421	F1	F	C	GA	12	CT	12	AG	12	AT	12	GT	12	13	6.2	6.5	5.9	6.5	3.4	21.4	3.6	35.4	79	66	71	7			5.8	27	22
425	F1	F	C	GA	12	CT	12	AG	12	AT	12	GT	12	13								34	76	62	67	7
432	F1	F	C	GA	12	CT	12	AG	12	AT	12	GT	12	13	5.5	6.5	6.5	7.2	3.4	22.5	3.4	45.15	89	67	63	8			5	22.4	22.2
433	F1	F	C	GA	12	CT	12	AG	12	AT	12	GT	12	13	6.5	6.2	7.2	6.6	4.5	25.2	3.55	43.1	84	63	65	8			5.7	22.4	24.9
437	F1	F	C	GA	12	CT	12	AG	12	AT	12	GT	12	13								39.2	77	60	63	7
442	F1	F	C	GA	12	CT	12	AG	12	AT	12	GT	12	13	6.5	5.5	7.2	6.2	4.5	21.6	3.05	34.2	78	64	67	7			4.7	21.9	21.2
448	F1	F	B	GA	12	CT	12	AG	12	AT	12	GT	12	13							4.35
452	F1	F	B	GA	12	CT	12	AG	12	AT	12	GT	12	13						20.2	2.9								4.8	23.6	20.1
457	F1	F	B	GA	12	CT	12	AG	12	AT	12	GT	12	13						23	2.85								5.3	23.1	22.8
459	F1	F	B	GA	12	CT	12	AG	12	AT	12	GT	12	13						21.7	3.55								5.1	23.7	21.6
461	F1	F	B	GA	12	CT	12	AG	12	AT	12	GT	12	13						25.1	2.78								5.4	21.4	24.5
462	F1	F	B	GA	12	CT	12	AG	12	AT	12	GT	12	13						23	4.25								5.3	23	22.8
472	F1	F	B	GA	12	CT	12	AG	12	AT	12	GT	12	13						23.5	2.75								5.6	23.9	23.4
478	F1	F	B	GA	12	CT	12	AG	12	AT	12	GT	12	13						25.3	3.35								5.4	21.3	24.7
481	F1	F	B	GA	12	CT	12	AG	12	AT	12	GT	12	13						17.7	5.5								3.7	20.9	17.2
492	F1	F	B	GA	12	CT	12	AG	12	AT	12	GT	12	13						23.6	3.3								5.1	21.5	23.1
496	F1	F	B	GA	12	CT	12	AG	12	AT	12	GT	12	13						18.6	4.5								4.3	23	18.5
498	F1	F	B	GA	12	CT	12	AG	12	AT	12	GT	12	13							3.6
499	F1	F	B	GA	12	CT	12	AG	12	AT	12	GT	12	13						25.5	4.35								6.7	26.4	26.1
508	F1	F	B	GA	12	CT	12	AG	12	AT	12	GT	12	13						22	3.1								4.6	21	21.5
509	F1	F	B	GA	12	CT	12	AG	12	AT	12	GT	12	13						21.2	3.95								4.3	20.2	20.5
510	F1	F	B	GA	12	CT	12	AG	12	AT	12	GT	12	13						23.3	3.25								6.9	29.6	24.5
516	F1	F	B	GA	12	CT	12	AG	12	AT	12	GT	12	13						19.6	4.05								5.5	28	20.4
517	F1	F	B	GA	12	CT	12	AG	12	AT	12	GT	12	13						21.8	3.85								5.3	24.4	21.9
518	F1	F	B	GA	12	CT	12	AG	12	AT	12	GT	12	13						21.5	4.15								5.7	26.5	22
539	F1	F	B	GA	12	CT	12	AG	12	AT	12	GT	12	13						19.4	4.55								5.3	27.4	20.1
551	F1	F	B	GA	12	CT	12	AG	12	AT	12	GT	12	13						19.3	5.1								4.2	21.9	19
561	F1	F	B	GA	12	CT	12	AG	12	AT	12	GT	12	13						22	3.85								5	22.8	21.7
565	F1	F	B	GA	12	CT	12	AG	12	AT	12	GT	12	13						29.1	3.55								7.5	25.9	29.6
569	F1	F	B	GA	12	CT	12	AG	12	AT	12	GT	12	13						22	2.95								6.1	27.5	22.8
576	F1	F	B	GA	12	CT	12	AG	12	AT	12	GT	12	13						23.2	3.15								4.1	17.6	22
584	F1	F	B	GA	12	CT	12	AG	12	AT	12	GT	12	13						19	3.6								4	21.1	18.5
591	F1	F	B	GA	12	CT	12	AG	12	AT	12	GT	12	13						23.2	4.3								5.9	25.5	23.5
300	F1	F	C	GA	12	TT	22	AG	12	AA	11	GT	12	14	7.2	4.5	6.5	6.7	4.5	24.3	2.85	41	82	66	67	6			4.5	18.4	23.1
519	F1	F	B	GA	12	TT	22	AG	12	AA	11	GT	12	14						20.4	2.55								4.9	23.9	20.4
563	F1	F	B	GA	12	TT	22	AG	12	AA	11	GT	12	14						19.1	5.05								5.1	26.6	19.6
582	F1	F	B	GA	12	TT	22	AG	12	AA	11	GT	12	14						21.1	3.7								5.7	26.8	21.7
601	F1	F	B	GA	12	TT	22	AG	12	AA	11	GT	12	14						20.1	3								4.3	21.2	19.6
366	F1	F	C	GA	12	TT	22	AG	12	AA	11	TT	22	15	7.8	7.2	7.2	8.2	4.5	21.69	3.95	32.2	79	61	64	7			6	27.3	22.7
394	F1	F	C	GA	12	TT	22	AG	12	AA	11	TT	22	15	6.5	7.5	6.5	6.2	4.5	20.8	4.2	39.1	82	58	71	7			5.1	24.5	20.9
420	F1	F	C	GA	12	TT	22	AG	12	AA	11	TT	22	15	7.5	6.2	6.5	6.8	5.8	20.2		37	81	62	63	7			5	24.7	20.3
524	F1	F	B	GA	12	TT	22	AG	12	AA	11	TT	22	15						24.6	4.2								5.7	23	24.4
547	F1	F	B	GA	12	TT	22	AG	12	AA	11	TT	22	15						20.4	3.9								5.1	25	20.6
557	F1	F	B	GA	12	TT	22	AG	12	AA	11	TT	22	15						23.1	4.4								6.1	26.6	23.7
560	F1	F	B	GA	12	TT	22	AG	12	AA	11	TT	22	15						18.9									4	20.9	18.4
598	F1	F	B	GA	12	TT	22	AG	12	AA	11	TT	22	15						22.8	3.45								5.7	25.1	23
239	F1	F	C	GA	12	TT	22	AA	22	AA	11	TT	22	15	6.2	6.5	6.2	6.2	4.2	24.6	3	45	92	69	66	8			4.9	20.1	23.8
369	F1	F	C	GA	12	TT	22	AA	22	AA	11	TT	22	15
386	F1	F	C	GA	12	TT	22	AA	22	AA	11	TT	22	15	5.5	6.5	6.2	6.5	4.5	22	3.25	33.5	85	74	67	7			4.7	21.5	21.5
406	F1	F	C	GA	12	TT	22	AA	22	AA	11	TT	22	15	6.5	5.5	5.5	5.5	3.5	24		39.55	82	67	71	8			4	16.5	22.6
545	F1	F	B	GA	12	TT	22	AA	22	AA	11	TT	22	15						21	3.4								6	28.5	21.9
588	F1	F	B	GA	12	TT	22	AA	22	AA	11	TT	22	15						20.7	4.95								3.6	17.5	19.6
255	F1	F	C	GA	12	TT	22	AA	22	AT	12	GT	12	16	6.2	6.5	6.2	5.4	3.5	24.8	3.1	33.2	79	64	65	9			5.3	21.3	24.1
438	F1	F	C	GA	12	TT	22	AA	22	AT	12	GT	12	16								29.45	74	61	64	7
444	F1	F	C	GA	12	TT	22	AA	22	AT	12	GT	12	16	5.4	5.8	5.5	6.5	3.8	19.4	3.35	34.7	79	63	66	8			3.4	16.9	18.7
522	F1	F	B	GA	12	TT	22	AA	22	AT	12	GT	12	16						21.3	4.7								4.4	20.6	20.7
232	F1	F	C	GG	22	TT	22	AG	12	AA	11	TT	22	17	4.5	4.5	6.2	5.2	4.2	21.3	2.7	39.8	77	61	64	7			4.2	19.8	20.5
251	F1	F	C	GG	22	TT	22	AG	12	AA	11	TT	22	17	6.5	6.5	6.5	5.5	4.2			44.9	82	71	70	8
372	F1	F	C	GG	22	TT	22	AG	12	AA	11	TT	22	17	6.5	6.5	6.5	7.5	4.5	25.7	3.8	45.2	74	61	64	8			4	15.5	23.9
212	F1	F	C	GG	22	TT	22	AA	22	AA	11	TT	22	17	6.5	5.5	6.5	5.6	4.5	22.6	3.25	39.35	81	62	66	7			4.5	20	21.8
224	F1	F	C	GG	22	TT	22	AA	22	AA	11	TT	22	17	6.5	6.2	5.58	6.7	4.2	21.7	2.75	39.4	83	62	70	7			4.7	21.5	21.3
226	F1	F	C	GG	22	TT	22	AA	22	AA	11	TT	22	17	7.2	7.5	6.7	6.7	6.2	19.9		38.5	84	64	68	7			4.5	22.6	19.6
241	F1	F	C	GG	22	TT	22	AA	22	AA	11	TT	22	17	6.2	6.5	6.5	6.5	5.5	20.9	5.5	34.2	77	64	68	8			4.6	22.2	20.5
253	F1	F	C	GG	22	TT	22	AA	22	AA	11	TT	22	17	5.5	6.5	5.5	5.5	8.5	24	3.3	34	79	70	63	7			4.9	20.4	23.2
261	F1	F	C	GG	22	TT	22	AA	22	AA	11	TT	22	17	6.7	7.2	6.2	6.7	4.2	23.1	4.55	42.5	83	72	71	9			5.3	23	22.9
271	F1	F	C	GG	22	TT	22	AA	22	AA	11	TT	22	17	7.2	6.5	6.8	6.7	4.5	24.5	3.15	42.3	80	63	61	6			4.6	18.7	23.4
342	F1	F	C	GG	22	TT	22	AA	22	AA	11	TT	22	17	5.5	6.5	5.5	6.5	5	23.7	3.55	44.7	89	68	77	8			4.1	17.3	22.4
344	F1	F	C	GG	22	TT	22	AA	22	AA	11	TT	22	17	4	6	5	5.5	4	20.5	2.65	38.7	89	68	82	8			4.9	23.9	20.4
347	F1	F	C	GG	22	TT	22	AA	22	AA	11	TT	22	17	5.5	6	5.5	5.5	4	27.4	3.7	45.6	90	72	72	8			5.5	20.2	26.5
361	F1	F	C	GG	22	TT	22	AA	22	AA	11	TT	22	17	6.5	5.6	6.2	6.5	3.2	24.2	2.55	31.9	91	68	72	8			5.7	23.4	24
368	F1	F	C	GG	22	TT	22	AA	22	AA	11	TT	22	17	7.2	4.5	5.5	6.7	3.2	23	1.95	48	86	62	54	7			5.8	25.1	23.3
396	F1	F	C	GG	22	TT	22	AA	22	AA	11	TT	22	17	6.4	6.2	5.6	6.5	4.1	21.6	3.65	43.9	81	62	66	7			4.4	20.3	20.9
417	F1	F	C	GG	22	TT	22	AA	22	AA	11	TT	22	17	6.5	6.5	6.2	6.5	3.2	21.7	2.85	42	82	66	72	8			4.3	20	21
475	F1	F	B	GG	22	TT	22	AA	22	AA	11	TT	22	17							4.45
527	F1	F	B	GG	22	TT	22	AA	22	AA	11	TT	22	17						19.4	4.35								4.5	23	19.3
537	F1	F	B	GG	22	TT	22	AA	22	AA	11	TT	22	17						19	3.9								4.6	24.2	19.1
553	F1	F	B	GG	22	TT	22	AA	22	AA	11	TT	22	17						18.3	4.3								5	27.1	18.8
555	F1	F	B	GG	22	TT	22	AA	22	AA	11	TT	22	17						19.3	5.15								4.6	23.8	19.2
568	F1	F	B	GG	22	TT	22	AA	22	AA	11	TT	22	17						18.7	4.6								4.4	23.4	18.6
570	F1	F	B	GG	22	TT	22	AA	22	AA	11	TT	22	17						25.6	3.8								4.2	16.5	24
592	F1	F	B	GG	22	TT	22	AA	22	AA	11	TT	22	17
600	F1	F	B	GG	22	TT	22	AA	22	AA	11	TT	22	17						19.8	3.05								4.9	24.7	20

## Sheet: 组合基因型SSG
Sample	品种	性别	场地	SNP1	SPSS1	SNP2	SPSS2	SNP3	SPSS3	SNP4	SPSS4	SNP5	SPSS5	组合	肩毛长	侧毛长	股毛长	背毛长	腹毛长	纤维直径	污毛量	体重	胸围	体高	体长	管围		睾丸周径	标准偏差	变异系数	理论直径	卷曲度	卷曲回复率	卷曲弹性率	断裂强力	断裂伸长	断裂强度	伸长率	断裂功
16	F2	M	A	AA	11	CC	11	GG	11	AT	12	GG	11	1	7.2	8.5	7.8	8.5	5.1			48	92	73	75	10		22
101	F2	M	B	AA	11	CC	11	GG	11	AT	12	GG	11	1	7.5	7.5	7.2	7.8	4.2	21.1		39.7	89	68	69	11		19	4.1	19.7	20.3	16.28	15.02	91.91	7.12	3.25	1.43	32.51	175.47
162	F2	M	B	AA	11	CC	11	GG	11	AT	12	GG	11	1	7.8	7.5	6.5	7.5	5.4	22.1		62	102	77	85	11		20	5.5	25	22.3	16.56	15.45	93.72	10.43	4.19	2.1	41.9	312.29
173	F2	M	B	AA	11	CC	11	GG	11	AT	12	GG	11	1	9.5	8.5	8.9	10.2	6.7	23.1		56.5	105	76	77	11		20	4.4	18.9	22.1	17.22	15.68	91.67	9.25	3.12	1.86	31.21	213.85
181	F2	M	B	AA	11	CC	11	GG	11	AT	12	GG	11	1	10.2	8.1	8.5	10.5	5.5	24		50	96	72	76	10		23	4.9	20.68	23.3	10.81	10.15	92.91	11.12	4.16	2.24	41.68	330.44
184	F2	M	B	AA	11	CC	11	GG	11	AT	12	GG	11	1	10.5	12.5	9.5	10.5	6.5	21.6		63	107	86	90	11		29	3.1	14.6	20	10.01	9.55	94.27	6.56	3.17	1.32	31.77	161.08
7	F2	M	A	AA	11	CC	11	GG	11	AT	12	GT	12	2	7.6	5.8	7.2	6.4	3.4			53	94	71	72	9		21
18	F2	M	A	AA	11	CC	11	GG	11	AT	12	GT	12	2	7	8	8	7	8			55.55	97	71	74	9		25
33	F2	M	A	AA	11	CC	11	GG	11	AT	12	GT	12	2	7.2	8.9	7.8	7.8	4.3			48.3	90	70	74	8.5		21
41	F2	M	A	AA	11	CC	11	GG	11	AT	12	GT	12	2	6.1	5.9	7.2	6.8	4.2			49.1	92	72	72	10		22
71	F2	M	A	AA	11	CC	11	GG	11	AT	12	GT	12	2	9.5	10.5	9.8	9.2	4.5			77	104	81	84	12		27
77	F2	M	A	AA	11	CC	11	GG	11	AT	12	GT	12	2								55.4	89	68	69	10		19
92	F2	M	A	AA	11	CC	11	GG	11	AT	12	GT	12	2	6.4	6.1	5.8	7	6.2			44.25	95	72	74	11.6		26
150	F2	M	B	AA	11	CC	11	GG	11	AT	12	GT	12	2	7.5	9.5	7.5	8.2	4.5	20.1		45.3	112	73	75	8.6		25	3.3	16.3	18.9	13.63	12.41	92.79	5.79	3.87	1.16	38.74	167.8
164	F2	M	B	AA	11	CC	11	GG	11	AT	12	GT	12	2	8.5	10.5	8.5	9.9	5.5	19.5		47.5	93	70	76	11		19	4.3	22.1	19.2	10.73	9.94	92.54	7.89	3.63	1.58	36.36	214.44
2	F2	M	A	AA	11	CC	11	GG	11	TT	22	GG	11	3	6.8	7.8	7.2	7.2	5.5			49.1	92	73	77	9		20
8	F2	M	A	AA	11	CC	11	GG	11	TT	22	GG	11	3	7.5	8.9	7.5	6.4	7.2			56.5	96	72	74	12		24
9	F2	M	A	AA	11	CC	11	GG	11	TT	22	GG	11	3	5.4	6	5.6	5.2	5.2			48.2	93	71	70	10		19
12	F2	M	A	AA	11	CC	11	GG	11	TT	22	GG	11	3	6.9	7.8	7.2	7.5	4.8			51.1	91	72	74	10		26
17	F2	M	A	AA	11	CC	11	GG	11	TT	22	GG	11	3	6.5	7.5	7.2	7.5	4.2			40	82	71	72	9		15
19	F2	M	A	AA	11	CC	11	GG	11	TT	22	GG	11	3	7.5	6.5	7.4	7.2	4.8			43.8	87	69	68	9		17
23	F2	M	A	AA	11	CC	11	GG	11	TT	22	GG	11	3	6.4	5.5	5.8	5.5	6.2			49.2	93	75	73	11		21
31	F2	M	A	AA	11	CC	11	GG	11	TT	22	GG	11	3	7.2	6.5	6.8	7.8	4.5			46.5	95	63	68	9		21
34	F2	M	A	AA	11	CC	11	GG	11	TT	22	GG	11	3	5.2	6.7	6.9	6.2	5.9			50.2	90	74	78	11		27
45	F2	M	A	AA	11	CC	11	GG	11	TT	22	GG	11	3	7.5	7.5	7.8	7.5	5.2			46.5	86	73	76	10		20
52	F2	M	A	AA	11	CC	11	GG	11	TT	22	GG	11	3	6.2	6.5	6.6	6.5	3.5			44	91	65	74	9		22
60	F2	M	A	AA	11	CC	11	GG	11	TT	22	GG	11	3	8.2	7.2	8.2	8.5	5.2			53.7	91	70	75	9.5		21
65	F2	M	A	AA	11	CC	11	GG	11	TT	22	GG	11	3	7.2	6.5	6.5	7.2	5.2			42.9	89	69	71	10		19
68	F2	M	A	AA	11	CC	11	GG	11	TT	22	GG	11	3	8.5	9.2	9.2	9.2	4.2			54.9	101	60	77	9.5		22
76	F2	M	A	AA	11	CC	11	GG	11	TT	22	GG	11	3	7.8	7.5	7.5	8.2	5.2			46.8	97	71	77	9		25
81	F2	M	A	AA	11	CC	11	GG	11	TT	22	GG	11	3								56.9	93	71	73	10		20
83	F2	M	A	AA	11	CC	11	GG	11	TT	22	GG	11	3	8.5	6.7	6.8	7.8	3.5			45.7	93	69	70	9		22
84	F2	M	A	AA	11	CC	11	GG	11	TT	22	GG	11	3								58.9	88	73	76	11		17
89	F2	M	A	AA	11	CC	11	GG	11	TT	22	GG	11	3	5.5	6.5	6.8	6.5	4.5			46.3	88	72	74	10		21
91	F2	M	A	AA	11	CC	11	GG	11	TT	22	GG	11	3	5.5	6.2	6.5	6.7	4.2			35.2	84	69	70	10		14
93	F2	M	A	AA	11	CC	11	GG	11	TT	22	GG	11	3	5.8	8.2	6.7	7.5	5.2			50.8	93	71	72	9		22
95	F2	M	A	AA	11	CC	11	GG	11	TT	22	GG	11	3	6.5	7.5	6.2	6.5	3.2			44.7	83	72	83	8.5		22
97	F2	M	A	AA	11	CC	11	GG	11	TT	22	GG	11	3	6.5	7.2	7.8	6.7	5.2			43.6	89	71	71	10		20
105	F2	M	B	AA	11	CC	11	GG	11	TT	22	GG	11	3	8.2	6.5	6.7	6.5	8.2	21		41.5	112	69	73	10		22	4.2	19.9	20.3	13.23	12.84	96.17	5.27	4.23	1.06	42.3	168.65
110	F2	M	B	AA	11	CC	11	GG	11	TT	22	GG	11	3	8.9	7.5	7.8	8.5	6.5	23.8		60.7	104	79	83	12		26	5.6	23.4	23.7	13.45	12.5	90.79	10.57	3.61	2.13	36.17	269.41
111	F2	M	B	AA	11	CC	11	GG	11	TT	22	GG	11	3	6.5	7.8	7.2	7.2	4.5	17.5		38.9	91	72	72	9		21	3.6	20.3	17	8.01	7.52	93.85	5.78	3.78	1.16	37.83	162.4
115	F2	M	B	AA	11	CC	11	GG	11	TT	22	GG	11	3	6.5	8.9	7.8	8.5	5.2	22.7		37.2	85	75	76	11		19	3.9	17.3	21.5	10.72	11.37	97.18	8.3	3.56	1.67	35.64	220.71
117	F2	M	B	AA	11	CC	11	GG	11	TT	22	GG	11	3	8.5	10.5	8.5	8.5	5.5	18.7		39	93	73	73	11		22	3	16.1	17.5	9.02	9.16	95.03	5.41	3.7	1.08	36.99	154.24
121	F2	M	B	AA	11	CC	11	GG	11	TT	22	GG	11	3	8.5	9.2	7.5	8.2	5.2	19		36.9	88	70	70	10		20	4.7	24.5	19.1	8.44	7.62	89.82	6.25	3.91	1.26	39.12	179.72
134	F2	M	B	AA	11	CC	11	GG	11	TT	22	GG	11	3	9.5	9.2	8.5	8.5	5.5	18.2		35.6	80	71	73	9		19	3.6	20	17.6	10.25	9.34	91.65	7.77	3.84	1.56	38.41	222.44
145	F2	M	B	AA	11	CC	11	GG	11	TT	22	GG	11	3	9.2	8.5	8.5	9.2	6.2	21.9		47.8	93	71	83	11		22	4.1	18.5	20.9	11.58	10.56	92.09	7.59	3.5	1.52	35.03	203.4
147	F2	M	B	AA	11	CC	11	GG	11	TT	22	GG	11	3	7.8	9.8	9.2	8.2	6.7	25.8		60.6	110	79	80	11		23	5.5	21.4	25.2	17.31	15.82	91.87	12.07	3.74	2.43	37.44	320.33
166	F2	M	B	AA	11	CC	11	GG	11	TT	22	GG	11	3	6.5	7.2	6.5	7.5	4.5	20.5		45.5	93	70	71	10		18	3.4	16.7	19.3	13.49	12.66	93.89	4.74	3.35	0.95	33.5	120.28
172	F2	M	B	AA	11	CC	11	GG	11	TT	22	GG	11	3	7.5	5.5	7.2	8.5	3.5	22		52.1	89	72	75	11		24	3.9	17.8	20.9	18.5	18.05	94.6	7.5	3.05	1.51	30.57	174.68
174	F2	M	B	AA	11	CC	11	GG	11	TT	22	GG	11	3	7.2	6.4	7.6	5.8	6.5	23.4		44.7	97	74	76	11		22	4.8	20.5	22.7	11.75	11.14	93.05	9.54	4.22	1.92	42.06	289.1
176	F2	M	B	AA	11	CC	11	GG	11	TT	22	GG	11	3	8.2	8.5	8.9	7.5	5.8	19.9		51.2	104	76	79	10		22	3.1	15.4	18.5	10.6	9.42	89.13	6.08	3.6	1.22	35.98	168.9
177	F2	M	B	AA	11	CC	11	GG	11	TT	22	GG	11	3	6.7	8.5	7.5	7.8	4.8	24		45.1	98	74	74	11		20	4.4	18.3	22.8	11.77	11.31	94.79	8.77	3.93	1.76	39.37	258.47
189	F2	M	B	AA	11	CC	11	GG	11	TT	22	GG	11	3	10.2	11.5	9.8	10.5	6.5	24.1		57.3	100	78	80	10		25	3.8	15.7	22.5	7.77	7.91	97.84	8.78	3.42	1.77	34.19	225.45
190	F2	M	B	AA	11	CC	11	GG	11	TT	22	GG	11	3	9.8	7.8	8.2	9.5	7.2	21.1		74.2	111	78	86	11		26	3.3	15.6	19.7	12.52	12.81	97.69	7.52	3.65	1.51	36.51	202.61
51	F2	M	A	AA	11	CT	12	GG	11	AA	11	GT	12	4	7.1	7.1	6.8	7.5	5.2			33	84	66	67	8		21
90	F2	M	A	AA	11	CT	12	GG	11	AA	11	GT	12	4	7.1	7.9	7.2	7.2	7.8			55.5	92	75	76	10		22
142	F2	M	B	AA	11	CT	12	GG	11	AA	11	GT	12	4	7.2	7.5	6.5	7.5	4.2	17.9		34.8	86	70	72	10		18	3.7	20.9	17.4	11.74	12.16	96.59	4.89	3.11	0.98	31.18	120.47
198	F2	M	B	AA	11	CT	12	GG	11	AA	11	GT	12	4	10.5	7.5	7.5	8.5	5.2	17.8		50.7	91	74	78	10		21	4.7	26.2	18.2	10.93	10.46	90.84	6.49	3.11	1.3	31.16	155.67
10	F2	M	A	AA	11	CT	12	GG	11	AT	12	GG	11	5	7.2	8.2	8.1	8.2	4.5			48.5	92	73	75	10		24
22	F2	M	A	AA	11	CT	12	GG	11	AT	12	GG	11	5	6.8	7.5	7.5	7.2	5.1			44.9	92	68	70	9		16
32	F2	M	A	AA	11	CT	12	GG	11	AT	12	GG	11	5	8.2	7.5	8.2	8.6	4.2			39.3	85	60	64	8		21
36	F2	M	A	AA	11	CT	12	GG	11	AT	12	GG	11	5	5.6	6.8	6.2	5.8	4.2			47	89	69	73	10		23
40	F2	M	A	AA	11	CT	12	GG	11	AT	12	GG	11	5	5.8	6.8	7.5	8.2	5.2			52.8	98	72	73	9		25
49	F2	M	A	AA	11	CT	12	GG	11	AT	12	GG	11	5	6.5	7.1	7.1	7	7.2			44.7	86	67	67	9		17.5
54	F2	M	A	AA	11	CT	12	GG	11	AT	12	GG	11	5	6.8	6.5	7.2	7.5	4.5			39	85	68	69	8.5		20
57	F2	M	A	AA	11	CT	12	GG	11	AT	12	GG	11	5	8.2	6.5	7.8	8.2	4.2			37	94	71	66	9		20
75	F2	M	A	AA	11	CT	12	GG	11	AT	12	GG	11	5								50	85	68	71	10		22
85	F2	M	A	AA	11	CT	12	GG	11	AT	12	GG	11	5	7.5	6.8	7.8	7.5	4.5			44.9	87	71	72	10		15
96	F2	M	A	AA	11	CT	12	GG	11	AT	12	GG	11	5	6.7	5.5	8.2	7.8	3.2			51.3	88	69	73	8		22
102	F2	M	B	AA	11	CT	12	GG	11	AT	12	GG	11	5	8.5	7.5	8.2	8.2	5.2	19.5		52	91	74	81	10		22	3.7	18.9	18.7	10.92	11.22	94.26	5.25	3.41	1.05	34.12	136.96
104	F2	M	B	AA	11	CT	12	GG	11	AT	12	GG	11	5	6.4	8.5	5.5	7.2	4.5	19.7		45.7		71	70	10		21	2.6	13	18.1	12.85	11.87	92.57	4.93	3.84	0.99	38.25	139.69
107	F2	M	B	AA	11	CT	12	GG	11	AT	12	GG	11	5	8.5	9.2	7.5	7.5	5.6	20.6		43.1	91	77	79	11		25	5	24.1	20.6	13.58	14.08	99.14	7.52	3.95	1.51	39.51	217.27
108	F2	M	B	AA	11	CT	12	GG	11	AT	12	GG	11	5	7.2	7.2	8.2	8.5	6.5	23.2		58.7	92	74	79	10		25	4.1	17.7	21.9	17.03	16.24	93.05	8.41	3.22	1.69	32.19	203.81
109	F2	M	B	AA	11	CT	12	GG	11	AT	12	GG	11	5	7.5	9.2	7.2	7.5	7.2	17.7		43.3	95	72	72	9		16	3.4	19.5	17	9.52	8.74	92.37	6.84	3.62	1.37	36.25	183.46
114	F2	M	B	AA	11	CT	12	GG	11	AT	12	GG	11	5	7.5	7.8	6.5	8.5	5.5	20.2		40	99	70	74	10		19	3.5	17.3	19.1	15.19	13.78	90.82	5.97	3.64	1.2	36.35	161.08
132	F2	M	B	AA	11	CT	12	GG	11	AT	12	GG	11	5	6.8	8.2	7.2	7.5	6.2	20.4		38.8	87	66	74	8.4		25	3.4	16.4	19.2	12.31	11.88	93.65	7.2	3.97	1.45	39.69	201.39
133	F2	M	B	AA	11	CT	12	GG	11	AT	12	GG	11	5	8.5	9.8	7.8	7.8	5.2	21		34.7	81	71	71	9		17	4.3	20.5	20.3	11.51	10.53	90.08	6.08	4.01	1.22	40.14	187.75
135	F2	M	B	AA	11	CT	12	GG	11	AT	12	GG	11	5	7.5	8.5	6.5	7.8	5.5	18		40.7	88	70	72	10		16	3.5	19.3	17.3	8.71	7.93	93.62	4.56	4.14	0.91	41.44	139.93
137	F2	M	B	AA	11	CT	12	GG	11	AT	12	GG	11	5	9.5	10.5	9.5	9.5	5.5	22		45.6	105	80	83	9		25	4	18.1	20.9	7.14	6.43	90.74	5.53	2.99	1.11	29.88	135.44
144	F2	M	B	AA	11	CT	12	GG	11	AT	12	GG	11	5	11.2	7.5	8.9	10.5	6.5	18.5		45.8	87	70	73	11		21	3.2	17.3	17.5	5.78	5.09	88.09	4.27	2.6	0.85	26.02	87.71
149	F2	M	B	AA	11	CT	12	GG	11	AT	12	GG	11	5	7.5	6.5	7.8	8.5	5.8	22.6		49.8	101	70	70	10		23	4.8	21.3	22	17.73	17.09	94.16	9.91	3.33	1.99	33.3	252.03
151	F2	M	B	AA	11	CT	12	GG	11	AT	12	GG	11	5	10.5	8.5	9.5	11.2	6.5	20.1		50	91	75	77	10		25	3.4	16.7	18.9	10.94	9.21	85.43	5.71	3.3	1.14	32.87	142.17
165	F2	M	B	AA	11	CT	12	GG	11	AT	12	GG	11	5	7.8	8.5	8.2	8.2	5.3	20.4		36.6	86	75	75	10		14	3.1	15.2	19	7.3	6.99	95.11	7.59	4.65	1.52	46.39	253.17
179	F2	M	B	AA	11	CT	12	GG	11	AT	12	GG	11	5	6.7	7.5	6.5	6.7	4.5	19		37.35	87	70	70	9		18	3.3	17.6	17.9	12.13	11.47	93.78	5.63	3.54	1.13	35.44	154.09
191	F2	M	B	AA	11	CT	12	GG	11	AT	12	GG	11	5	7.5	6.8	7.5	8.2	7.5	21.1		39.8	82	70	74	10		22	4.1	19.2	20.2	13.33	13.71	96.24	6.34	2.79	1.27	27.95	135.95
193	F2	M	B	AA	11	CT	12	GG	11	AT	12	GG	11	5	9.5	9.5	8.2	10.2	6.5	21.8		46	96	73	74	11		25	3.7	17.1	20.5	9.48	8.92	93.47	7.84	4.07	1.57	40.55	225.12
197	F2	M	B	AA	11	CT	12	GG	11	AT	12	GG	11	5	5.5	6.2	5.5	6.5	3.5	20.8		34.7	79	65	67	9		17	4	19.2	20	16.98	15.1	89.16	6.42	3.47	1.29	34.71	161.69
199	F2	M	B	AA	11	CT	12	GG	11	AT	12	GG	11	5	11.2	6.5	9.8	10.5	6.5	22.2		46.9	90	72	76	10		23	4.3	19.2	21.3	11.71	11.17	93.78	6.24	3.2	1.25	32.01	154.81
203	F2	M	B	AA	11	CT	12	GG	11	AT	12	GG	11	5	8.9	9.5	9.5	10.2	6.7	21.4		56.5	97	74	79	11		25	3.5	16.2	20.1	15.31	14.12	92.52	7.56	3.39	1.52	33.92	192.47
37	F2	M	A	AA	11	CT	12	GG	11	AT	12	GT	12	6	7.2	8.2	7.4	7.6	4.5			53.2	92	74	77	11		19
112	F2	M	B	AA	11	CT	12	GG	11	AT	12	GT	12	6	8.5	9.5	7.5	8.2	7.5	21.8		39.8	86	70	76	11		13	4	18.2	20.8	15.23	14.64	95.16	5.39	3.28	1.08	32.75	133.86
136	F2	M	B	AA	11	CT	12	GG	11	AT	12	GT	12	6	7.5	8.5	6.8	7.8	5.5	27.1		40.8	89	71	70	10		18	6.6	24.4	27.2	11.31	10.96	96.8	10.32	3.99	2.08	39.98	292.15
200	F2	M	B	AA	11	CT	12	GG	11	AT	12	GT	12	6	8.2	7.2	7.5	8.5	5.6	18.1		37	86	70	70	10		19	3.6	19.9	17.5	12.74	11.54	89.73	7.7	4.35	1.55	43.51	243.91
94	F2	M	A	AA	11	CT	12	AG	12	AT	12	GT	12	7	6.7	5.9	6.1	5.9	6.2			51.6	91	68	74	11		17
146	F2	M	B	AA	11	CT	12	AG	12	AT	12	GT	12	7	10.5	12.2	9.5	9.8	7.8	17.3		51.8	109	81	81	10		23	3	17.3	16.3	6.53	5.58	85.03	4.97	3.96	1	39.61	149.12
152	F2	M	B	AA	11	CT	12	AG	12	AT	12	GT	12	7	8.5	9.7	7.5	6.8	3.5	23.2		65.3	110	74	75	11		26	5.4	23.3	23.1	19.14	17.63	91.72	8.62	4.03	1.73	40.35	230.69
171	F2	M	B	AA	11	CT	12	AG	12	AT	12	GT	12	7	6.9	11.8	5.5	9.8	5.5	20.7		48.5	99	74	74	11		23	3.8	18.3	19.7	14.45	12.4	89.45	8.3	3.5	1.67	35	217.82
201	F2	M	B	AA	11	CT	12	AG	12	AT	12	GT	12	7	8.2	7.8	9.5	10.2	6.2	23.3		59	97	75	82	10		26	4.5	19.2	22.3	15.83	14.87	91.82	7.29	2.83	1.47	28.31	164.79
98	F2	M	A	AA	11	TT	22	GG	11	AA	11	GG	11	8	6.4	5.8	6.8	6.8	4.2			46.3	94	65	72	9		20
120	F2	M	B	AA	11	TT	22	GG	11	AA	11	GG	11	8	6.5	7.5	6.2	6.7	6.5	23.3		49.2	92	79	78	10		18	3.7	16	21.8	12.95	12.6	94.73	7.47	3.19	1.5	31.9	181.91
192	F2	M	B	AA	11	TT	22	GG	11	AA	11	GG	11	8	8.5	7.8	6.5	9.2	5.2	24.4		48.2	97	73	77	10		22	4.2	17.4	23	16.23	14.36	90.52	9.3	3.53	1.87	35.34	246.27
196	F2	M	B	AA	11	TT	22	GG	11	AA	11	GG	11	8	8.5	7.2	8.5	9.5	6.5	20.7		38.1	81	70	70	10		16	3.4	16.3	19.4	10.36	10.21	92.98	6.37	4.72	1.28	47.13	214.66
143	F2	M	B	GA	12	CT	12	GG	11	AT	12	GG	11	9	10.2	9.5	8.5	10.2	7.2	23.1		63.8	104	78	85	12		24	4.9	21.3	22.5	11.46	14.44	86.34	9.57	4.25	1.92	42.49	294.68
158	F2	M	B	GA	12	CT	12	GG	11	AT	12	GG	11	9	8.5	9.5	8.5	9.5	5.5	24.1		43.5	92	73	75	10		23	4.1	16.9	22.7	12.17	11.66	93.98	8.18	3.86	1.65	38.68	244.55
186	F2	M	B	GA	12	CT	12	GG	11	AT	12	GG	11	9	10.2	8.2	7.8	8.5	5.5	23.6		64.1	105	77	79	10		25	3.1	13.4	21.7	13.55	12.43	90.9	8.01	3.46	1.61	34.65	206.76
194	F2	M	B	GA	12	CT	12	GG	11	AT	12	GG	11	9	6.5	7.5	6.2	6.5	5.6	22.4		46.2	90	73	73	10		23	5	22.2	22.1	15.93	14.74	92.67	8.96	3.37	1.8	33.75	221.1
53	F2	M	A	GA	12	CT	12	AG	12	AA	11	GT	12	10	6.7	8.2	7.2	6.7	5.2			42	84	69	77	8		19
123	F2	M	B	GA	12	CT	12	AG	12	AA	11	GT	12	10	8.5	8.5	7.8	7.8	6.5	18.8		42.5	103	71	74	10		23	3.6	19	18	9.22	8.98	92.59	3.88	3.31	0.77	33.16	97.91
153	F2	M	B	GA	12	CT	12	AG	12	AA	11	GT	12	10	8.5	8.5	8.2	6.5	5.2	21.9		52.1	98	76	82	10		25	3.8	17.2	20.7	10.14	9.47	93.4	9.53	4.08	1.92	40.79	280.67
20	F2	M	A	GA	12	CT	12	AG	12	AA	11	TT	22	11	9.2	9.3	9	9.6	5.8			44.7	91	69	70	10		22
39	F2	M	A	GA	12	CT	12	AG	12	AA	11	TT	22	11	6.5	7.2	6.7	7.2	5.2			41.2	87	67	69	9		24
44	F2	M	A	GA	12	CT	12	AG	12	AA	11	TT	22	11	7.2	7.8	7.5	6.8	4.5			46.8	92	69	70	9		28
47	F2	M	A	GA	12	CT	12	AG	12	AA	11	TT	22	11	8.2	6.2	7.8	8.5	4.5			44.1	95	70	72	9.5		24
70	F2	M	A	GA	12	CT	12	AG	12	AA	11	TT	22	11	8.5	7.5	7.8	8.2	3.4			54	97	71	70	11		23
78	F2	M	A	GA	12	CT	12	AG	12	AA	11	TT	22	11	7	7.5	6.7	7.2	4			49.5	95	74	75	10		20
100	F2	M	B	GA	12	CT	12	AG	12	AA	11	TT	22	11	8.5	8.5	7.5	8.8	6.2	18.4		41.7	99	73	74	10		20	3.6	19.4	17.6	7.2	6.05	84.11	5.44	3.96	1.09	39.6	158.41
139	F2	M	B	GA	12	CT	12	AG	12	AA	11	TT	22	11	9.5	8.9	8.5	9.2	6.2	21.4		59.5	101	75	79	10		25	4.5	21.2	20.9	10.3	10.21	95.09	7.95	3.62	1.6	36.22	212.93
1	F2	M	A	GA	12	CT	12	AG	12	AT	12	GT	12	12	7.2	6.5	5.6	6.8	4.5			53.6	92	72	72	10		23
4	F2	M	A	GA	12	CT	12	AG	12	AT	12	GT	12	12	5.2	5.8	5.5	6.2	6.1			43.5	88	73	75	10		20
11	F2	M	A	GA	12	CT	12	AG	12	AT	12	GT	12	12	6.2	6.2	6.7	5.4	8.1			52	99	70	75	11		22
15	F2	M	A	GA	12	CT	12	AG	12	AT	12	GT	12	12	6.1	5.5	7.4	7.5	7.2			45	89	70	72	11		25
24	F2	M	A	GA	12	CT	12	AG	12	AT	12	GT	12	12	5.5	6.2	6.7	4.2	5.2			47.6	89	69	76	11		17
28	F2	M	A	GA	12	CT	12	AG	12	AT	12	GT	12	12	6.7	5.6	6.7	6.5	4.1			38	87	66	69	10		21
43	F2	M	A	GA	12	CT	12	AG	12	AT	12	GT	12	12	8.2	7.9	6.7	7.9	5.5			42.6	88	69	77	8.5		19
46	F2	M	A	GA	12	CT	12	AG	12	AT	12	GT	12	12	7.5	7.8	7.8	6.5	4.2			39	88	68	67	8.5		21
48	F2	M	A	GA	12	CT	12	AG	12	AT	12	GT	12	12	6.5	6.5	7.2	7.5	4.5			44.5	89	72	74	9		17
59	F2	M	A	GA	12	CT	12	AG	12	AT	12	GT	12	12								42.3	82	68	70	10		19
64	F2	M	A	GA	12	CT	12	AG	12	AT	12	GT	12	12	7.2	7.2	7.8	9.8	5.1			51	98	77	76	10		17
72	F2	M	A	GA	12	CT	12	AG	12	AT	12	GT	12	12	7.5	6.2	6.7	7.5	4.5			36.5	86	66	70	8		20
79	F2	M	A	GA	12	CT	12	AG	12	AT	12	GT	12	12	6.2	6.8	7.5	8.5	5.2			60	105	71	80	10		25
82	F2	M	A	GA	12	CT	12	AG	12	AT	12	GT	12	12	7.5	6.5	6.2	8.5	4.5			56.7	104	73	74	9		22
87	F2	M	A	GA	12	CT	12	AG	12	AT	12	GT	12	12	6.8	7.8	6.8	6.5	4.8			39.3	81	70	70	9		15
113	F2	M	B	GA	12	CT	12	AG	12	AT	12	GT	12	12	9.5	7.2	8.5	8.5	6.5	18.2		52.3	116	80	83	11		27	4.2	23.3	18.1	13.76	13.27	94.87	8.99	4.55	1.81	45.44	285.96
118	F2	M	B	GA	12	CT	12	AG	12	AT	12	GT	12	12	8.5	7.5	7.2	7.8	3.5	19.6		37.1	80	70	70	11		18	2.9	14.9	18.2	10.84	10.47	92.25	4.38	3.17	0.88	31.62	106.62
124	F2	M	B	GA	12	CT	12	AG	12	AT	12	GT	12	12	7.2	6.5	6.5	7.5	5.5	19.9		40.5	98	74	78	9.4		24	3.9	19.5	19.1	12.77	13.37	96.28	4.54	3.21	0.91	31.92	111.11
127	F2	M	B	GA	12	CT	12	AG	12	AT	12	GT	12	12	9.8	12.5	8.5	10.2	7.2	22.9		35.4	90	68	79	10		14	4.1	18	21.8	10.9	14.73	95.03	7.89	3.52	1.59	35.22	203.98
128	F2	M	B	GA	12	CT	12	AG	12	AT	12	GT	12	12	7.5	8.5	6.5	8.2	5.2	23.6		39.8	85	71	71.1	9		19	4.7	20.1	22.8	13.4	12.52	93.46	10.46	3.89	2.1	38.95	294.23
130	F2	M	B	GA	12	CT	12	AG	12	AT	12	GT	12	12	6.5	8.5	8.5	7.2	5.5	17.5		50.8	107	79	83	10		26	3.6	20.7	17	8.62	7.87	91.19	3.97	3.76	0.79	37.61	114.18
131	F2	M	B	GA	12	CT	12	AG	12	AT	12	GT	12	12	8.5	9.2	8.5	7.8	5.5	18.1		49.9	86	72	75	11		20	4.2	23.2	18	9.31	9.17	94.78	3.93	3.34	0.78	33.39	106.33
138	F2	M	B	GA	12	CT	12	AG	12	AT	12	GT	12	12	6.5	8.5	6.5	6.7	6.5	17.8		34.3	82	71	70	9		15	4.3	24.4	17.8	9.87	8.6	88.03	7.04	3.56	1.41	35.65	191.76
140	F2	M	B	GA	12	CT	12	AG	12	AT	12	GT	12	12	8.5	9.2	7.8	8.5	5.5	19.1		46.2	104	72	74	9		18	3	15.8	17.9	9.29	8.41	91.63	4.49	3.04	0.9	30.42	107.12
154	F2	M	B	GA	12	CT	12	AG	12	AT	12	GT	12	12	7.2	8.5	7.2	7.5	5.5	18.7		39.6	92	70	71	10		18	3.6	19.4	18	13.64	12.14	90.17	6.61	3.81	1.33	38.15	194
157	F2	M	B	GA	12	CT	12	AG	12	AT	12	GT	12	12	7.5	9.7	7.2	7.1	4.5	18.2		43.6	87	72	74	11		21	3.4	18.5	17.3	13.3	13.22	92.79	5.22	3.01	1.05	30.1	125.08
159	F2	M	B	GA	12	CT	12	AG	12	AT	12	GT	12	12	9.8	10.5	9.5	11.5	7.2	21.8		53	93	77	83	11		21	4.1	18.7	20.8	11.3	10.13	90.6	9.62	3.62	1.93	36.2	261.75
167	F2	M	B	GA	12	CT	12	AG	12	AT	12	GT	12	12	6.5	8.5	6.5	6.5	5.6	18.4		50	93		73	10		24	3.4	18.7	17.6	10.6	11.19	95.18	5.22	3.47	1.05	34.72	142.21
168	F2	M	B	GA	12	CT	12	AG	12	AT	12	GT	12	12	8.5	8.9	8.5	9.2	7.2	23.9		57.2	93	73	77	12.2		26	4.1	17.2	22.5	12.18	12.55	96.07	8.91	3.48	1.79	34.83	232.56
169	F2	M	B	GA	12	CT	12	AG	12	AT	12	GT	12	12	8.5	8.2	8.2	10.5	4.5	19.5		51.7	102	72	74	11		24	3.3	17	18.4	12.81	12.88	94.94	6.01	3.54	1.21	35.46	162.12
180	F2	M	B	GA	12	CT	12	AG	12	AT	12	GT	12	12	7.2	9.8	7.8	8.2	7.2	23.4		47.8	96	70	70	11		18	4.4	18.9	22.4	18.83	18.91	95.57	7.61	2.92	1.53	29.21	166.6
185	F2	M	B	GA	12	CT	12	AG	12	AT	12	GT	12	12	9.5	10.5	9.5	11.5	6.5	23.2		47.9	93	76	79	11		20	6.2	26.7	23.8	18.81	18.24	96.46	15.6	4.35	3.14	43.52	466.22
187	F2	M	B	GA	12	CT	12	AG	12	AT	12	GT	12	12	8.9	7.2	7.5	8.2	4.5	24.6		49.9	97	73	77	10		24	4.7	19.1	23.5	20.53	17.66	87.04	10.68	3.9	2.15	38.98	303.59
202	F2	M	B	GA	12	CT	12	AG	12	AT	12	GT	12	12	8.9	9.5	8.5	8.5	6.2	17.1		47.7	90	70	70	12		21	3.2	18.8	16.3	9.42	13.69	92.45	4.01	3.51	0.8	35.18	109.5
5	F2	M	A	GA	12	TT	22	AG	12	AA	11	GT	12	13	7.1	6.5	6.5	7.5	3.2			43.9	88	74	72	11		18
6	F2	M	A	GA	12	TT	22	AG	12	AA	11	GT	12	13	6.7	8.5	6.8	5.9	7.2			45.6	98	71	71	12		23
29	F2	M	A	GA	12	TT	22	AG	12	AA	11	GT	12	13	8.2	7.8	8.8	8.8	4.5			40	81	68	70	9		18
35	F2	M	A	GA	12	TT	22	AG	12	AA	11	GT	12	13	7.8	7.5	7.8	8.5	4.2			43	88	72	73	8		21
55	F2	M	A	GA	12	TT	22	AG	12	AA	11	GT	12	13	6.4	5.5	6.4	6.4	3.5			60.4	98	73	70.5	11		20
56	F2	M	A	GA	12	TT	22	AG	12	AA	11	GT	12	13	7.5	7.2	8.5	7.8	3.8			40.9	87	73	75	10		16
58	F2	M	A	GA	12	TT	22	AG	12	AA	11	GT	12	13	7.2	6.2	6.5	7.2	4.5			42.6	94	69	70	8.5		18
62	F2	M	A	GA	12	TT	22	AG	12	AA	11	GT	12	13	8.2	7.5	7.8	7.8	7.2			51.3	100	71	76	11		19
63	F2	M	A	GA	12	TT	22	AG	12	AA	11	GT	12	13	7.4	7.5	6.9	7.5	5.2			47.9	89	74	77	10		21
80	F2	M	A	GA	12	TT	22	AG	12	AA	11	GT	12	13	8.2	7.8	7.8	8.5	4.5			49.6	99	75	75	11		21
103	F2	M	B	GA	12	TT	22	AG	12	AA	11	GT	12	13	8.5	10.5	9.5	8.5	5.5	20		36.7	76	70	72	10.6		20	4.03	21.6	19.6	9.02	8.38	92.44	7.09	3.67	1.42	36.78	193.5
116	F2	M	B	GA	12	TT	22	AG	12	AA	11	GT	12	13	7.5	9.8	7.5	7.2	6.5	24.7		40.1	100	69	81	9.6		20	5.3	21.3	24.1	15.59	15.63	95.54	10.93	3.86	2.2	38.66	315.27
119	F2	M	B	GA	12	TT	22	AG	12	AA	11	GT	12	13	9.2	10.5	8.5	9.2	6.5	19.9		47	90	75	75	12		22	4.2	21	19.4	12.37	11.39	91.92	7.49	4.71	1.5	47.17	248.97
122	F2	M	A	GA	12	TT	22	AG	12	AA	11	GT	12	13	5.5	6.2	5.5	6.5	3.5	20.8		34.7	79	65	67	9		17	4	19.2	20	16.98	15.1	89.16	6.42	3.47	1.29	34.71	161.69
129	F2	M	B	GA	12	TT	22	AG	12	AA	11	GT	12	13	7.5	7.5	6.8	6.5	6.5	20.9		46.1	102	74	72	9.2		27	3.6	17.2	19.7	15.1	14.31	91.97	4.79	3.43	0.96	34.36	127.86
178	F2	M	B	GA	12	TT	22	AG	12	AA	11	GT	12	13	8.5	8.2	7.5	8.2	6.5	17.1		40.1	90	70	70	9		14	3.7	21.7	16.8	11.32	10.03	87.51	5.08	3.65	1.02	36.56	139.81
195	F2	M	B	GA	12	TT	22	AG	12	AA	11	GT	12	13	7.2	6.7	9.2	7.5	4.6	21.8		40.4	87	73	75	11		18	4.4	20.3	21.1	16.58	15.36	92.71	10.1	3.91	2.03	39.09	279.88
3	F2	M	A	GG	22	TT	22	AA	22	AA	11	TT	22	14	7.2	7.2	7.2	6.8	4.5			46.5	87	73	76	9		14
42	F2	M	A	GG	22	TT	22	AA	22	AA	11	TT	22	14	6.8	6.2	6.2	6.5	3.2				86	73	74	9		隐睾
66	F2	M	A	GG	22	TT	22	AA	22	AA	11	TT	22	14	9.2	7.8	8.5	8.5	4.5			49	104	71	75	9		23
67	F2	M	A	GG	22	TT	22	AA	22	AA	11	TT	22	14	7.8	7.5	7.6	7.2	4.8			45.2	85	72	71	10		20
73	F2	M	A	GG	22	TT	22	AA	22	AA	11	TT	22	14	10.5	12.5	10.5	11.5	5.6			64.8	105	78	81	11		21
88	F2	M	A	GG	22	TT	22	AA	22	AA	11	TT	22	14								45	82	69	71	10		24
