# Supplementary material for: Five SNPs Within the FGF5 Gene Significantly Affect Both Wool Traits and Growth Performance in Fine-Wool Sheep (Ovis aries)
Source: Front Genet. 2021 Sep 29;12:732097. doi: 10.3389/fgene.2021.732097 (PMC8511484; doi:10.3389/fgene.2021.732097)
Supplement: Supplementary file 5 [file Table_5.XLSX]

## Sheet: Sample information
No.	Breed	Sex	Age	shoulder (cm)	side (cm)	thigh (cm)	notum (cm)	abdomen (cm)	mean fiber diameter (μm)	greasy wool weight (kg)	body weight (kg)	chest girth (cm)	body height (cm)	body length (cm)	shin circumference (cm)
1	F2	Male	Yearling	7.2	6.5	5.6	6.8	4.5			53.6	92	72	72	10
2	F2	Male	Yearling	6.8	7.8	7.2	7.2	5.5			49.1	92	73	77	9
3	F2	Male	Yearling	7.2	7.2	7.2	6.8	4.5			46.5	87	73	76	9
4	F2	Male	Yearling	5.2	5.8	5.5	6.2	6.1			43.5	88	73	75	10
5	F2	Male	Yearling	7.1	6.5	6.5	7.5	3.2			43.9	88	74	72	11
6	F2	Male	Yearling	6.7	8.5	6.8	5.9	7.2			45.6	98	71	71	12
7	F2	Male	Yearling	7.6	5.8	7.2	6.4	3.4			53	94	71	72	9
8	F2	Male	Yearling	7.5	8.9	7.5	6.4	7.2			56.5	96	72	74	12
9	F2	Male	Yearling	5.4	6	5.6	5.2	5.2			48.2	93	71	70	10
10	F2	Male	Yearling	7.2	8.2	8.1	8.2	4.5			48.5	92	73	75	10
11	F2	Male	Yearling	6.2	6.2	6.7	5.4	8.1			52	99	70	75	11
12	F2	Male	Yearling	6.9	7.8	7.2	7.5	4.8			51.1	91	72	74	10
13	F2	Male	Yearling	5.2	6.7	4.8	4.5	2.8			48.9	87	71	76	11
14	F2	Male	Yearling	6.2	6.5	6.2	6.3	4.5			48.8	94	74	74	10
15	F2	Male	Yearling	6.1	5.5	7.4	7.5	7.2			45	89	70	72	11
16	F2	Male	Yearling	7.2	8.5	7.8	8.5	5.1			48	92	73	75	10
17	F2	Male	Yearling	6.5	7.5	7.2	7.5	4.2			40	82	71	72	9
18	F2	Male	Yearling	7	8	8	7	8			55.55	97	71	74	9
19	F2	Male	Yearling	7.5	6.5	7.4	7.2	4.8			43.8	87	69	68	9
20	F2	Male	Yearling	9.2	9.3	9	9.6	5.8			44.7	91	69	70	10
21	F2	Male	Yearling	6.2	8.2	4.8	6.3	5.6			48.6	95	74	76	12
22	F2	Male	Yearling	6.8	7.5	7.5	7.2	5.1			44.9	92	68	70	9
23	F2	Male	Yearling	6.4	5.5	5.8	5.5	6.2			49.2	93	75	73	11
24	F2	Male	Yearling	5.5	6.2	6.7	4.2	5.2			47.6	89	69	76	11
25	F2	Male	Yearling	5.9	7.2	7.2	6.8	5.2			51	95	71	78	10
26	F2	Male	Yearling	6.5	7.5	6.8	5.5	5.2			47.3	88	71	72	10
27	F2	Male	Yearling	7.8	5.5	6.1	4.5	6.2			47.5	92	73	76	10
28	F2	Male	Yearling	6.7	5.6	6.7	6.5	4.1			38	87	66	69	10
29	F2	Male	Yearling	8.2	7.8	8.8	8.8	4.5			40	81	68	70	9
30	F2	Male	Yearling								58	90	70	70	10
31	F2	Male	Yearling	7.2	6.5	6.8	7.8	4.5			46.5	95	63	68	9
32	F2	Male	Yearling	8.2	7.5	8.2	8.6	4.2			39.3	85	60	64	8
33	F2	Male	Yearling	7.2	8.9	7.8	7.8	4.3			48.3	90	70	74	8.5
34	F2	Male	Yearling	5.2	6.7	6.9	6.2	5.9			50.2	90	74	78	11
35	F2	Male	Yearling	7.8	7.5	7.8	8.5	4.2			43	88	72	73	8
36	F2	Male	Yearling	5.6	6.8	6.2	5.8	4.2			47	89	69	73	10
37	F2	Male	Yearling	7.2	8.2	7.4	7.6	4.5			53.2	92	74	77	11
38	F2	Male	Yearling	7.6	6.4	6.2	5.9	4.6			45.85	86	72	71	10
39	F2	Male	Yearling	6.5	7.2	6.7	7.2	5.2			41.2	87	67	69	9
40	F2	Male	Yearling	5.8	6.8	7.5	8.2	5.2			52.8	98	72	73	9
41	F2	Male	Yearling	6.1	5.9	7.2	6.8	4.2			49.1	92	72	72	10
42	F2	Male	Yearling	6.8	6.2	6.2	6.5	3.2				86	73	74	9
43	F2	Male	Yearling	8.2	7.9	6.7	7.9	5.5			42.6	88	69	77	8.5
44	F2	Male	Yearling	7.2	7.8	7.5	6.8	4.5			46.8	92	69	70	9
45	F2	Male	Yearling	7.5	7.5	7.8	7.5	5.2			46.5	86	73	76	10
46	F2	Male	Yearling	7.5	7.8	7.8	6.5	4.2			39	88	68	67	8.5
47	F2	Male	Yearling	8.2	6.2	7.8	8.5	4.5			44.1	95	70	72	9.5
48	F2	Male	Yearling	6.5	6.5	7.2	7.5	4.5			44.5	89	72	74	9
49	F2	Male	Yearling	6.5	7.1	7.1	7	7.2			44.7	86	67	67	9
50	F2	Male	Yearling	7.5	6.5	6.8	7.5	4.5			44.2	85	60	74	8
51	F2	Male	Yearling	7.1	7.1	6.8	7.5	5.2			33	84	66	67	8
52	F2	Male	Yearling	6.2	6.5	6.6	6.5	3.5			44	91	65	74	9
53	F2	Male	Yearling	6.7	8.2	7.2	6.7	5.2			42	84	69	77	8
54	F2	Male	Yearling	6.8	6.5	7.2	7.5	4.5			39	85	68	69	8.5
55	F2	Male	Yearling	6.4	5.5	6.4	6.4	3.5			60.4	98	73	70.5	11
56	F2	Male	Yearling	7.5	7.2	8.5	7.8	3.8			40.9	87	73	75	10
57	F2	Male	Yearling	8.2	6.5	7.8	8.2	4.2			37	94	71	66	9
58	F2	Male	Yearling	7.2	6.2	6.5	7.2	4.5			42.6	94	69	70	8.5
59	F2	Male	Yearling								42.3	82	68	70	10
60	F2	Male	Yearling	8.2	7.2	8.2	8.5	5.2			53.7	91	70	75	9.5
61	F2	Male	Yearling	7.2	6.5	5.6	6.8	4.5			53.6	92	72	72	10
62	F2	Male	Yearling	8.2	7.5	7.8	7.8	7.2			51.3	100	71	76	11
63	F2	Male	Yearling	7.4	7.5	6.9	7.5	5.2			47.9	89	74	77	10
64	F2	Male	Yearling	7.2	7.2	7.8	9.8	5.1			51	98	77	76	10
65	F2	Male	Yearling	7.2	6.5	6.5	7.2	5.2			42.9	89	69	71	10
66	F2	Male	Yearling	9.2	7.8	8.5	8.5	4.5			49	104	71	75	9
67	F2	Male	Yearling	7.8	7.5	7.6	7.2	4.8			45.2	85	72	71	10
68	F2	Male	Yearling	8.5	9.2	9.2	9.2	4.2			54.9	101	60	77	9.5
69	F2	Male	Yearling	8.5	8.2	9.2	9.2	4.2			52	90	67	68	8.5
70	F2	Male	Yearling	8.5	7.5	7.8	8.2	3.4			54	97	71	70	11
71	F2	Male	Yearling	9.5	10.5	9.8	9.2	4.5			77	104	81	84	12
72	F2	Male	Yearling	7.5	6.2	6.7	7.5	4.5			36.5	86	66	70	8
73	F2	Male	Yearling	10.5	12.5	10.5	11.5	5.6			64.8	105	78	81	11
74	F2	Male	Yearling								41.5	80	64	69	10
75	F2	Male	Yearling								50	85	68	71	10
76	F2	Male	Yearling	7.8	7.5	7.5	8.2	5.2			46.8	97	71	77	9
77	F2	Male	Yearling								55.4	89	68	69	10
78	F2	Male	Yearling	7	7.5	6.7	7.2	4			49.5	95	74	75	10
79	F2	Male	Yearling	6.2	6.8	7.5	8.5	5.2			60	105	71	80	10
80	F2	Male	Yearling	8.2	7.8	7.8	8.5	4.5			49.6	99	75	75	11
81	F2	Male	Yearling								56.9	93	71	73	10
82	F2	Male	Yearling	7.5	6.5	6.2	8.5	4.5			56.7	104	73	74	9
83	F2	Male	Yearling	8.5	6.7	6.8	7.8	3.5			45.7	93	69	70	9
84	F2	Male	Yearling								58.9	88	73	76	11
85	F2	Male	Yearling	7.5	6.8	7.8	7.5	4.5			44.9	87	71	72	10
86	F2	Male	Yearling	6.8	6.5	7.5	7.5	4.8			53	93	72	75	10
87	F2	Male	Yearling	6.8	7.8	6.8	6.5	4.8			39.3	81	70	70	9
88	F2	Male	Yearling								45	82	69	71	10
89	F2	Male	Yearling	5.5	6.5	6.8	6.5	4.5			46.3	88	72	74	10
90	F2	Male	Yearling	7.1	7.9	7.2	7.2	7.8			55.5	92	75	76	10
91	F2	Male	Yearling	5.5	6.2	6.5	6.7	4.2			35.2	84	69	70	10
92	F2	Male	Yearling	6.4	6.1	5.8	7	6.2			44.25	95	72	74	11.6
93	F2	Male	Yearling	5.8	8.2	6.7	7.5	5.2			50.8	93	71	72	9
94	F2	Male	Yearling	6.7	5.9	6.1	5.9	6.2			51.6	91	68	74	11
95	F2	Male	Yearling	6.5	7.5	6.2	6.5	3.2			44.7	83	72	83	8.5
96	F2	Male	Yearling	6.7	5.5	8.2	7.8	3.2			51.3	88	69	73	8
97	F2	Male	Yearling	6.5	7.2	7.8	6.7	5.2			43.6	89	71	71	10
98	F2	Male	Yearling	6.4	5.8	6.8	6.8	4.2			46.3	94	65	72	9
99	F2	Male	Yearling	6.2	7.2	6.2	6.2	4			42.5	91	68	69	8.5
100	F2	Male	Yearling	8.5	8.5	7.5	8.8	6.2	18.4		41.7	99	73	74	10
101	F2	Male	Yearling	7.5	7.5	7.2	7.8	4.2	21.1		39.7	89	68	69	11
102	F2	Male	Yearling	8.5	7.5	8.2	8.2	5.2	19.5		52	91	74	81	10
103	F2	Male	Yearling	8.5	10.5	9.5	8.5	5.5	20		36.7	76	70	72	10.6
104	F2	Male	Yearling	6.4	8.5	5.5	7.2	4.5	19.7		45.7		71	70	10
105	F2	Male	Yearling	8.2	6.5	6.7	6.5	8.2	21		41.5	112	69	73	10
106	F2	Male	Yearling	12.5	8.5	9.2	10.2	7.5	20.2		39	89	76	76	9
107	F2	Male	Yearling	8.5	9.2	7.5	7.5	5.6	20.6		43.1	91	77	79	11
108	F2	Male	Yearling	7.2	7.2	8.2	8.5	6.5	23.2		58.7	92	74	79	10
109	F2	Male	Yearling	7.5	9.2	7.2	7.5	7.2	17.7		43.3	95	72	72	9
110	F2	Male	Yearling	8.9	7.5	7.8	8.5	6.5	23.8		60.7	104	79	83	12
111	F2	Male	Yearling	6.5	7.8	7.2	7.2	4.5	17.5		38.9	91	72	72	9
112	F2	Male	Yearling	8.5	9.5	7.5	8.2	7.5	21.8		39.8	86	70	76	11
113	F2	Male	Yearling	9.5	7.2	8.5	8.5	6.5	18.2		52.3	116	80	83	11
114	F2	Male	Yearling	7.5	7.8	6.5	8.5	5.5	20.2		40	99	70	74	10
115	F2	Male	Yearling	6.5	8.9	7.8	8.5	5.2	22.7		37.2	85	75	76	11
116	F2	Male	Yearling	7.5	9.8	7.5	7.2	6.5	24.7		40.1	100	69	81	9.6
117	F2	Male	Yearling	8.5	10.5	8.5	8.5	5.5	18.7		39	93	73	73	11
118	F2	Male	Yearling	8.5	7.5	7.2	7.8	3.5	19.6		37.1	80	70	70	11
119	F2	Male	Yearling	9.2	10.5	8.5	9.2	6.5	19.9		47	90	75	75	12
120	F2	Male	Yearling	6.5	7.5	6.2	6.7	6.5	23.3		49.2	92	79	78	10
121	F2	Male	Yearling	8.5	9.2	7.5	8.2	5.2	19		36.9	88	70	70	10
122	F2	Male	Yearling	5.5	6.2	5.5	6.5	3.5	20.8		34.7	79	65	67	9
123	F2	Male	Yearling	8.5	8.5	7.8	7.8	6.5	18.8		42.5	103	71	74	10
124	F2	Male	Yearling	7.2	6.5	6.5	7.5	5.5	19.9		40.5	98	74	78	9.4
125	F2	Male	Yearling	8.5	9.5	8.5	9.2	6.5	17.1		42.3	86	72	75	12
126	F2	Male	Yearling	10.5	13.5	9.5	10.5	6.5	19.6		58.1	104	79	84	12
127	F2	Male	Yearling	9.8	12.5	8.5	10.2	7.2	22.9		35.4	90	68	79	10
128	F2	Male	Yearling	7.5	8.5	6.5	8.2	5.2	23.6		39.8	85	71	71.1	9
129	F2	Male	Yearling	7.5	7.5	6.8	6.5	6.5	20.9		46.1	102	74	72	9.2
130	F2	Male	Yearling	6.5	8.5	8.5	7.2	5.5	17.5		50.8	107	79	83	10
131	F2	Male	Yearling	8.5	9.2	8.5	7.8	5.5	18.1		49.9	86	72	75	11
132	F2	Male	Yearling	6.8	8.2	7.2	7.5	6.2	20.4		38.8	87	66	74	8.4
133	F2	Male	Yearling	8.5	9.8	7.8	7.8	5.2	21		34.7	81	71	71	9
134	F2	Male	Yearling	9.5	9.2	8.5	8.5	5.5	18.2		35.6	80	71	73	9
135	F2	Male	Yearling	7.5	8.5	6.5	7.8	5.5	18		40.7	88	70	72	10
136	F2	Male	Yearling	7.5	8.5	6.8	7.8	5.5	27.1		40.8	89	71	70	10
137	F2	Male	Yearling	9.5	10.5	9.5	9.5	5.5	22		45.6	105	80	83	9
138	F2	Male	Yearling	6.5	8.5	6.5	6.7	6.5	17.8		34.3	82	71	70	9
139	F2	Male	Yearling	9.5	8.9	8.5	9.2	6.2	21.4		59.5	101	75	79	10
140	F2	Male	Yearling	8.5	9.2	7.8	8.5	5.5	19.1		46.2	104	72	74	9
141	F2	Male	Yearling	8.5	11.5	10.5	11.8	7.5	24.1		68.8	104	80	85	12.2
142	F2	Male	Yearling	7.2	7.5	6.5	7.5	4.2	17.9		34.8	86	70	72	10
143	F2	Male	Yearling	10.2	9.5	8.5	10.2	7.2	23.1		63.8	104	78	85	12
144	F2	Male	Yearling	11.2	7.5	8.9	10.5	6.5	18.5		45.8	87	70	73	11
145	F2	Male	Yearling	9.2	8.5	8.5	9.2	6.2	21.9		47.8	93	71	83	11
146	F2	Male	Yearling	10.5	12.2	9.5	9.8	7.8	17.3		51.8	109	81	81	10
147	F2	Male	Yearling	7.8	9.8	9.2	8.2	6.7	25.8		60.6	110	79	80	11
148	F2	Male	Yearling	7.5	6.8	7.5	8.5	5.6	22.2		52.6	98	75	76	10
149	F2	Male	Yearling	7.5	6.5	7.8	8.5	5.8	22.6		49.8	101	70	70	10
150	F2	Male	Yearling	7.5	9.5	7.5	8.2	4.5	20.1		45.3	112	73	75	8.6
151	F2	Male	Yearling	10.5	8.5	9.5	11.2	6.5	20.1		50	91	75	77	10
152	F2	Male	Yearling	8.5	9.7	7.5	6.8	3.5	23.2		65.3	110	74	75	11
153	F2	Male	Yearling	8.5	8.5	8.2	6.5	5.2	21.9		52.1	98	76	82	10
154	F2	Male	Yearling	7.2	8.5	7.2	7.5	5.5	18.7		39.6	92	70	71	10
155	F2	Male	Yearling	9.2	8.5	10.5	11.5	5.5	22		38.2	87	74	75	9
156	F2	Male	Yearling	7.2	8.2	7.5	8.5	6.5	17.1		41.6	93	71	72	10
157	F2	Male	Yearling	7.5	9.7	7.2	7.1	4.5	18.2		43.6	87	72	74	11
158	F2	Male	Yearling	8.5	9.5	8.5	9.5	5.5	24.1		43.5	92	73	75	10
159	F2	Male	Yearling	9.8	10.5	9.5	11.5	7.2	21.8		53	93	77	83	11
160	F2	Male	Yearling	9.5	11.5	8.5	10.2	7.5	23.1		55.9	103	76	80	12
161	F2	Male	Yearling	8.5	7.8	7.2	8.2	4.5	23		60	97	78	80	9
162	F2	Male	Yearling	7.8	7.5	6.5	7.5	5.4	22.1		62	102	77	85	11
163	F2	Male	Yearling	6.7	9.5	8.2	7.8	7.2	20.5		50.6	106	72	78	11
164	F2	Male	Yearling	8.5	10.5	8.5	9.9	5.5	19.5		47.5	93	70	76	11
165	F2	Male	Yearling	7.8	8.5	8.2	8.2	5.3	20.4		36.6	86	75	75	10
166	F2	Male	Yearling	6.5	7.2	6.5	7.5	4.5	20.5		45.5	93	70	71	10
167	F2	Male	Yearling	6.5	8.5	6.5	6.5	5.6	18.4		50	93		73	10
168	F2	Male	Yearling	8.5	8.9	8.5	9.2	7.2	23.9		57.2	93	73	77	12.2
169	F2	Male	Yearling	8.5	8.2	8.2	10.5	4.5	19.5		51.7	102	72	74	11
170	F2	Male	Yearling	8.2	7.8	9.2	9.5	6.7	25.5		58.2	100	74	77	11
171	F2	Male	Yearling	6.9	11.8	5.5	9.8	5.5	20.7		48.5	99	74	74	11
172	F2	Male	Yearling	7.5	5.5	7.2	8.5	3.5	22		52.1	89	72	75	11
173	F2	Male	Yearling	9.5	8.5	8.9	10.2	6.7	23.1		56.5	105	76	77	11
174	F2	Male	Yearling	7.2	6.4	7.6	5.8	6.5	23.4		44.7	97	74	76	11
175	F2	Male	Yearling	9.2	9.5	8.5	9.2	4.8	20.4		54.9	103	78	84	11
176	F2	Male	Yearling	8.2	8.5	8.9	7.5	5.8	19.9		51.2	104	76	79	10
177	F2	Male	Yearling	6.7	8.5	7.5	7.8	4.8	24		45.1	98	74	74	11
178	F2	Male	Yearling	8.5	8.2	7.5	8.2	6.5	17.1		40.1	90	70	70	9
179	F2	Male	Yearling	6.7	7.5	6.5	6.7	4.5	19		37.35	87	70	70	9
180	F2	Male	Yearling	7.2	9.8	7.8	8.2	7.2	23.4		47.8	96	70	70	11
181	F2	Male	Yearling	10.2	8.1	8.5	10.5	5.5	24		50	96	72	76	10
182	F2	Male	Yearling	8.5	9.5	9.2	9.5	6.5	17.6		59.6	97	78	82	11
183	F2	Male	Yearling	8.5	8.2	8.5	9.2	6.2	21.7		46.8	91	72	80	10
184	F2	Male	Yearling	10.5	12.5	9.5	10.5	6.5	21.6		63	107	86	90	11
185	F2	Male	Yearling	9.5	10.5	9.5	11.5	6.5	23.2		47.9	93	76	79	11
186	F2	Male	Yearling	10.2	8.2	7.8	8.5	5.5	23.6		64.1	105	77	79	10
187	F2	Male	Yearling	8.9	7.2	7.5	8.2	4.5	24.6		49.9	97	73	77	10
188	F2	Male	Yearling	9.5	10.5	9.5	10.5	6.5	23.9		65.8	105	77	76	11
189	F2	Male	Yearling	10.2	11.5	9.8	10.5	6.5	24.1		57.3	100	78	80	10
190	F2	Male	Yearling	9.8	7.8	8.2	9.5	7.2	21.1		74.2	111	78	86	11
191	F2	Male	Yearling	7.5	6.8	7.5	8.2	7.5	21.1		39.8	82	70	74	10
192	F2	Male	Yearling	8.5	7.8	6.5	9.2	5.2	24.4		48.2	97	73	77	10
193	F2	Male	Yearling	9.5	9.5	8.2	10.2	6.5	21.8		46	96	73	74	11
194	F2	Male	Yearling	6.5	7.5	6.2	6.5	5.6	22.4		46.2	90	73	73	10
195	F2	Male	Yearling	7.2	6.7	9.2	7.5	4.6	21.8		40.4	87	73	75	11
196	F2	Male	Yearling	8.5	7.2	8.5	9.5	6.5	20.7		38.1	81	70	70	10
197	F2	Male	Yearling	5.5	6.2	5.5	6.5	3.5	20.8		34.7	79	65	67	9
198	F2	Male	Yearling	10.5	7.5	7.5	8.5	5.2	17.8		50.7	91	74	78	10
199	F2	Male	Yearling	11.2	6.5	9.8	10.5	6.5	22.2		46.9	90	72	76	10
200	F2	Male	Yearling	8.2	7.2	7.5	8.5	5.6	18.1		37	86	70	70	10
201	F2	Male	Yearling	8.2	7.8	9.5	10.2	6.2	23.3		59	97	75	82	10
202	F2	Male	Yearling	8.9	9.5	8.5	8.5	6.2	17.1		47.7	90	70	70	12
203	F2	Male	Yearling	8.9	9.5	9.5	10.2	6.7	21.4		56.5	97	74	79	11
204	F1	Female	Adult	5.5	6.5	6.5	5.2	8.4	21.9	2.5	33.75	82	68	68	7
205	F1	Female	Adult	5.6	6.2	5.5	5.5	4.2	24.4	2.9	43.9	85	65	67	7
206	F1	Female	Adult	6.5	8.2	6.5	6.2	5.3	26.2	2.85	37	83	69	78	7
207	F1	Female	Adult	5.2	5.5	6.2	5.5	3.5	24.8	2.05	29.2	87	65	66	7
208	F1	Female	Adult	5.5	5.6	5.6	5.5	4.2	24.8	2.2	41.25	83	67	66	7
209	F1	Female	Adult	6.5	6.5	6.5	6.5	4.5	19.8	4.5	35.7	83	61	63	7
210	F1	Female	Adult	6.5	7.5	7.5	7.8	5.2	21.1	3.35	32.8	82	64	70	7
211	F1	Female	Adult	6.5	7.5	6.5	6.5	7.8	23.1	3.65	47.9	88	65	78	8
212	F1	Female	Adult	6.5	5.5	6.5	5.6	4.5	22.6	3.25	39.35	81	62	66	7
213	F1	Female	Adult	5.5	4.5	5.8	6.2	3.5	22.6	2	33.55	83	63	66	6
214	F1	Female	Adult	5.2	5.2	5.8	5.5	3.4	22.7	2.3	36.3	80	63	65	6
215	F1	Female	Adult	6.5	6.5	6.5	6.2	4.5	19.4	3.85	44.6	95	68	69	8
216	F1	Female	Adult	5.2	7.5	6.5	7.5	3.5	20.4	4.05	35.6	82	62	60	7
217	F1	Female	Adult	6.5	6.5	7.2	5.5	5.5	20.4		35.5	75	66	67	7
218	F1	Female	Adult	5.2	4.5	5.2	4.5	2.3	20.9	3.5	43.5	86	63	67	7
219	F1	Female	Adult	6.2	6.5	7.2	6.5	5.6	22.9	3.55	37.9	87	67	72	8
220	F1	Female	Adult	6.5	7.5	7.2	7.5	5.5	21.1	2.7	39.6	79	64	69	7
221	F1	Female	Adult	5.5	5.5	5.8	6.5	4.2	20.7	2.65	39.5	86	64	68	7
222	F1	Female	Adult	6.5	6.5	6.2	6.5	3.5	21	3.5	41.1	86	69	78	9
223	F1	Female	Adult	6.5	6.5	5.6	6.2	4.2	24.6	2.9	44.5	86	69	68	8
224	F1	Female	Adult	6.5	6.2	5.58	6.7	4.2	21.7	2.75	39.4	83	62	70	7
225	F1	Female	Adult	4.8	4.5	5.5	6.5	3.5	19.8	3.05	32.7	78	64	68	6
226	F1	Female	Adult	7.2	7.5	6.7	6.7	6.2	19.9		38.5	84	64	68	7
227	F1	Female	Adult	6.8	6.5	6.4	7.6	4.5	20.4	3.7	35.4	78	64	67	7
228	F1	Female	Adult	7.5	6.5	6.7	7.2	4.2	23	3.2	45.3	84	69	73	7
229	F1	Female	Adult	5.5	5.5	5.5	6.5	2.8	24.6		37	77	62	65	7
230	F1	Female	Adult	7.5	8.5	7.5	6.7	6.1	22.3		47.15	88	61	63	7
232	F1	Female	Adult	4.5	4.5	6.2	5.2	4.2	21.3	2.7	39.8	77	61	64	7
233	F1	Female	Adult	6.2	6.5	5.6	5.5	5.5	21.7		31.7	76	65	68	8
234	F1	Female	Adult	5.5	7.5	5.6	6.5	3.2	22.1	3	38	81	65	70	6
235	F1	Female	Adult	5.5	7.5	7.2	5.2	6.5	18.8	3.5	34.3	76	58	56	7
236	F1	Female	Adult	5.5	7.1	7.2	5.6	4.2	21.8		35.4	76	63	67	6
237	F1	Female	Adult	6.5	6.5	6.5	5.5	2.5	20.7	4.15	41.5	81	68	69	8
238	F1	Female	Adult								30.55	72	61	60	7
239	F1	Female	Adult	6.2	6.5	6.2	6.2	4.2	24.6	3	45	92	69	66	8
240	F1	Female	Adult	6.5	6.5	5.8	5.8	3.2	23.7	3.2	39.5	84	66	69	6
241	F1	Female	Adult	6.2	6.5	6.5	6.5	5.5	20.9	5.5	34.2	77	64	68	8
242	F1	Female	Adult	7.2	7.5	6.5	6.5	5.5	22.1		38.5	85	56	62	6
243	F1	Female	Adult	6.5	5.5	5.5	6.2	3.2	23.3		44.5	76	64	68	7
244	F1	Female	Adult	6.5	6.5	7.2	7.5	5.5	23.1	3.5	41	90	64	66	7
245	F1	Female	Adult	5.5	4.5	6.2	6.5	3.5	24.7	3.1	52.8	94	61	66	7
246	F1	Female	Adult	4.5	6.5	5.5	5.5	6.5	27.7	2.85	49	94	72	71	7
247	F1	Female	Adult								41.1	84	73	62	7
248	F1	Female	Adult	4.5	6.5	6.2	5.5	7.2	23.6		40.5	86	65	71	7
249	F1	Female	Adult	6.5	8.2	6.5	6.5	4.5	23.1	3	37.8	79	73	72	7
250	F1	Female	Adult	6.9	6.9	6.5	6.5	4.5	26.4	3.05	35.4	78	70	69	6
251	F1	Female	Adult	6.5	6.5	6.5	5.5	4.2			44.9	82	71	70	8
252	F1	Female	Adult	7.5	7.5	4.2	7.2	4.5	20.4	2.85	38.5	81	67	76	7
253	F1	Female	Adult	5.5	6.5	5.5	5.5	8.5	24	3.3	34	79	70	63	7
254	F1	Female	Adult	7.2	5.6	6.5	6.7	4.5			39.5	79	62	65	7
255	F1	Female	Adult	6.2	6.5	6.2	5.4	3.5	24.8	3.1	33.2	79	64	65	9
256	F1	Female	Adult	5.8	5.6	6.2	6.2	5.2	22.3	2.2	32.5	76	62	60	6
257	F1	Female	Adult	5.5	6.5	5.8	6.2	3.8	22.8	2.95	34.1	75	57	66	7
258	F1	Female	Adult								36.5	79	62	58	7
259	F1	Female	Adult	6.5	8.2	7.5	7.2	5.6	25.8	4.5	34.4	75	67	69	6
260	F1	Female	Adult	6.5	6.5	5.5	6.2	3.4	21.5	2.55	34	73	61	68	7
261	F1	Female	Adult	6.7	7.2	6.2	6.7	4.2	23.1	4.55	42.5	83	72	71	9
262	F1	Female	Adult	6.5	5.5	5.8	5.6	3.4	20.6	3.7	40.5	81	63	68	8
263	F1	Female	Adult	5.5	6.5	5.6	6.2	5.6	18.6	3.55	38.4	77	63	64	8
264	F1	Female	Adult	6.5	5.5	3.5	6.5	4.5	20.8	3.75	35.65	84	68	71	6
265	F1	Female	Adult	5.1	6.2	5.5	5.6	3.4	22	3.4	41.35	85	64	66	7
266	F1	Female	Adult	7.2	8.2	7.2	5.7	6.5	17.5	3.65	35.1	76	65	62	6
267	F1	Female	Adult	6.5	6.5	7.2	6.5	4.3	23.7	2.8	45.4	85	68	68	7
268	F1	Female	Adult	5.5	7.2	5.5	5.5	4.5	25.9	3.5	40	82	63	62	7
269	F1	Female	Adult								34.5	77	62	65	7
270	F1	Female	Adult	6.5	6.5	6.7	7.2	3.5	21.8	3.25	41	80	63	65	8
271	F1	Female	Adult	7.2	6.5	6.8	6.7	4.5	24.5	3.15	42.3	80	63	61	6
272	F1	Female	Adult	4.5	5.2	6.5	5.2	3.4	21.4		40.6	79	66	69	7
273	F1	Female	Adult	6.5	4.5	5.5	6.2	3.4	21.5	2.85	35.15	74	61	63	7
274	F1	Female	Adult	7.5	7.5	7.2	6.7	4.8	23.6	2.6	34.5	75	67	67	6
275	F1	Female	Adult	5.5	5.5	4.8	5.5	3.5	21.1		34.5	82	64	65	8
276	F1	Female	Adult	5.2	7.5	5.5	5.5	4.8	24.7	3.3	27.9	75	58	60	7
277	F1	Female	Adult	5.5	6.5	5.5	6.2	4.2	21.2	2.3	39.7	78	68	72	8
278	F1	Female	Adult	6.5	7.8	7.5	7.5	4.2	24.2	4.2	42.7	80	57	60	7
279	F1	Female	Adult	6.2	6.8	7.5	7.2	4.5	21.9	3	37.5	79	64	69	6
280	F1	Female	Adult	5.5	5.5	7.2	7.5	3.4	22.1	3.05	39.5	78	62	67	7
281	F1	Female	Adult	5.5	4.5	4.5	10.5	6.5	22	3.95	37.7	88	68	65	7
282	F1	Female	Adult	9.2	11	9.8	9.8	5.6			29	75	61	63	7
283	F1	Female	Adult	6.2	5.6	6.2	6.5	5.5			43.9	82	67	72	7
284	F1	Female	Adult	7.8	6.2	6.7	6.7	4.2	23.2	3.8	38.9	76	63	66	7
285	F1	Female	Adult	5.5	6.5	4.5	4.5	3.8	22.7	2.35	30.45	72	60	62	7
286	F1	Female	Adult								35.1	75	67	62	7
287	F1	Female	Adult	8.5	12.2	9.2	8.5	8.5	20.6	5.15	43.05	87	64	69	6
288	F1	Female	Adult	6.5	7.5	6.5	6.7	5.5	25	3.4	37.3	81	61	65	8
289	F1	Female	Adult	6.5	7.5	6.5	7.2	4.2	21.2	2.65	35.7	74	64	68	8
290	F1	Female	Adult								32.45	70	70	65	7
291	F1	Female	Adult	5.5	5.5	5.5	6.2	4.5	21.5		38.35	78	63	66	7
292	F1	Female	Adult	8.2	7.2	7.2	6.5	2.5	22.1	3.5	37	75	68	68	7
293	F1	Female	Adult	6.5	7.5	6.5	6.5	5.5	20.7	2.85	39.2	83	68	66	8
294	F1	Female	Adult	7.5	7.2	6.5	6.2	4.2	22.3	4	47.7	84	69	68	8
295	F1	Female	Adult	6.5	7.5	6.5	3.5	5.5	22.9	3.65	34.7	76	67	67	7
296	F1	Female	Adult	6.5	5.2	6.5	6.5	3.5	24.6	2.8	40.4	83	65	68	7
297	F1	Female	Adult	7.5	8.5	8.3	5.5	5.5	16.2	2.55	30.5	80	62	73	7
298	F1	Female	Adult	6.5	6.5	6.5	7.2	4.5	19.9	3.9	47.9	81	65	68	8
299	F1	Female	Adult	5.5	6.5	4.5	5.5	4.5	22.7	2.45	33.7	83	70	69	6
300	F1	Female	Adult	7.2	4.5	6.5	6.7	4.5	24.3	2.85	41	82	66	67	6
301	F1	Female	Adult	6.5	5.5	5.5	5.5	3.5	21.1	2.6	30.1	70	63	65	7
302	F1	Female	Adult	6.5	6.5	5.5	6.5	4.5	23.9	3.35	37	82	67	68	7
303	F1	Female	Adult	6.5	7.2	6.5	7.5	4.5	24.7	3.85	32.95	78	63	60	6
304	F1	Female	Adult	5.6	7.2	6.5	5.5	3.8	21.7	3.4	33.5	78	64	65	8
305	F1	Female	Adult	6.5	7	6	7	4.5	21.6	3.95	46.5	86	55	78	9
306	F1	Female	Adult								30.4	75	66	69	7
307	F1	Female	Adult								27	70	60	64	7
308	F1	Female	Adult								31.2	76	62	64	7
309	F1	Female	Adult	6	8	6.5	7	4.5	21.7	2.55	38.5	86	64	68	8
310	F1	Female	Adult	6	7	5.5	6	4	23.8	3.7	48.45	87	69	75	8
311	F1	Female	Adult	6	6	5.5	6.5	4.5	20.3	2.7	41.8	82	75	77	9
312	F1	Female	Adult	7	8	7	7.5	5.5	19.4	2.95	34.3	81	66	74	8
313	F1	Female	Adult	6.5	8	6.5	6.5	5	22.5	3.1	30.5	75	65	73	7
314	F1	Female	Adult	6	7.5	6	6.5	4	20.4	3	40.9	82	63	74	8
315	F1	Female	Adult	6.5	7	5.5	6.5	4	18.6		30.3	75	67	70	7.5
316	F1	Female	Adult	6.5	6.5	6.5	7	4	23.7	4.4	51.4	91	67	74	9
317	F1	Female	Adult	6.5	6	6	6	5	19	4.35	39.7	89	72	76	9
318	F1	Female	Adult	7	7	6	6.5	6	23.8	2.85	44.5	80	67	74	8
319	F1	Female	Adult	5.5	6	5.5	5.5	4	20.1	3.45	46	88	70	80	8
320	F1	Female	Adult	5.5	7	6	5.5	5	20.2	4.95	43.2	84	65	76	8
321	F1	Female	Adult								42.4	79	63	70	7
322	F1	Female	Adult	6	6.5	6	5.5	4.5	19.4	2.55	37.5	80	69	78	7
323	F1	Female	Adult	6	6	5	6.5	4	21.7	3.3	50.2	85	70	77	9
324	F1	Female	Adult	6.5	7.5	6	7	4.5	19	4.55	38.1	77	64	69	8
325	F1	Female	Adult	7.2	12.5	8	10	7	19.9	5.5	45.5	85	71	78	8
326	F1	Female	Adult	6	7.5	6	6.5	4	20	4.15	40.9	82	63	74	8
327	F1	Female	Adult	6	7	5	6.5	5	21.3	3.4	42.9	79	67	70	8
328	F1	Female	Adult	7.5	7.5	6	7.5	4.5	18.2	3.55	38.3	84	63	72	8
329	F1	Female	Adult	5.5	7	5.5	6	5.5	23	2.55	37.3	78	64	71	7.5
330	F1	Female	Adult	7	9	6.5	8	7	18.6	3.1	33.1	89	68	83	8
331	F1	Female	Adult								36.5	77	66	73	7.5
332	F1	Female	Adult	5	6.5	6	5	5	19.3	4.8	38.9	80	70	72	8
333	F1	Female	Adult	6.5	6	5	6.5	4	20.9	2.4	37.3	77	69	74	7
334	F1	Female	Adult	5	6	5	6	4	20.2	3.5	38.4	74	60	73	7
335	F1	Female	Adult	7.5	8	5	5.5	4.5	23.8	3.55	36.2	78	66	70	7
336	F1	Female	Adult	5.5	8	6	6	4.5	25.8	4.5	41.5	82	67	74	8
337	F1	Female	Adult								32.1	78	61	76	7.8
338	F1	Female	Adult	5.5	6	5	5	4	24.2	2.6	40.5	89	70	87	8
339	F1	Female	Adult	6	7	6	6.5	5	15.8	3.05	32.5	79	62	70	7
340	F1	Female	Adult	5.5	5.5	7.2	7.5	3.4	22.1	3.05	39.5	78	62	67	7
341	F1	Female	Adult	5.5	5.5	5.6	5.5	4.5	18.3	2.85	38.25	75	58	60	7
342	F1	Female	Adult	5.5	6.5	5.5	6.5	5	23.7	3.55	44.7	89	68	77	8
343	F1	Female	Adult	6.2	6.4	6.5	5.5	4.5	22.9	3.25	37.5	85	60	65	9
344	F1	Female	Adult	4	6	5	5.5	4	20.5	2.65	38.7	89	68	82	8
345	F1	Female	Adult	6.5	6.2	6.5	6.5	5.5	22.6	3.1	42.7	83	62	66	8
346	F1	Female	Adult	7.2	7.5	7.5	7.5	6.2	22.3		30.5	81	60	65	7
347	F1	Female	Adult	5.5	6	5.5	5.5	4	27.4	3.7	45.6	90	72	72	8
348	F1	Female	Adult	5	8	6	6	4.5	18.1	4.9	40.4	86	68	77	7
349	F1	Female	Adult	6.5	6.5	6.5	6	5.2	25.4	4.05	34.7	84	63	61	7
350	F1	Female	Adult	5	6	4.5	6	4	21.4	3	40.7	83	62	75	9
351	F1	Female	Adult	5.2	5.2	6.7	7.2	3.8	23	3.6	46	87	61	62	7
352	F1	Female	Adult	4.5	6.5	5.5	5.5	4.2	23.4	2.1	36.25	75	60	63	7
353	F1	Female	Adult
354	F1	Female	Adult	6.5	6.5	6.7	6.4	4.5	20.9		33.3	75	60	64	7
355	F1	Female	Adult	6.2	5.8	6.2	6.5	4.5	23.5	3.1	46	87	64	65	8
356	F1	Female	Adult	6.5	5.5	7.2	4.2	3.5	22.2	4.55	48.6	106	68	67	8
357	F1	Female	Adult	6	7	7	7	4	24.6	2.55	35.3	82	68	70	7
358	F1	Female	Adult	6.5	5.2	6.5	6.5	8.5	23.7		45	84	72	69	7
359	F1	Female	Adult	6.7	7.5	5.6	5.5	4.5	20.8	2.65	38.4	84	67	70	7
360	F1	Female	Adult	6.2	6.5	6.5	7.2	4.3	20.3		35.05	78	62	67	8
361	F1	Female	Adult	6.5	5.6	6.2	6.5	3.2	24.2	2.55	31.9	91	68	72	8
362	F1	Female	Adult	7.2	6.5	6.7	6.5	3.4	24.6	3.85	38.5	84	63	51	7
363	F1	Female	Adult	5	6	5	6	5	23.5	2	43.9	87	66	78	9
364	F1	Female	Adult	5.5	4.5	5.8	5.5	3.4			42.3	81	67	72	9
365	F1	Female	Adult	6.2	6.5	6.5	6.7	4	24.5		34.4	89	65	64	8
366	F1	Female	Adult	7.8	7.2	7.2	8.2	4.5	21.69	3.95	32.2	79	61	64	7
367	F1	Female	Adult	5	6	4.5	5.5	4			36.3	85	67	74	8
368	F1	Female	Adult	7.2	4.5	5.5	6.7	3.2	23	1.95	48	86	62	54	7
369	F1	Female	Adult
370	F1	Female	Adult	6.5	6.5	6.5	6.2	4.5	23.5	2.3	44.1	83	63	65	7
371	F1	Female	Adult	5.6	6.5	7.5	7.2	4.2	23.8	4.95	49.5	91	65	67	9
372	F1	Female	Adult	6.5	6.5	6.5	7.5	4.5	25.7	3.8	45.2	74	61	64	8
373	F1	Female	Adult	6.7	7.5	6.5	6.5	6.5	22.3	3.95	37.7	84	58	61	8
374	F1	Female	Adult	6.7	6.5	6.5	6.5	4.2	21.8	3	38.85	80	64	67	7
375	F1	Female	Adult	7	7	7	7	5	24.8	3.55	36.3	85	64	75	8
376	F1	Female	Adult	6.5	8.5	7.5	7.5	5.5	19.6	3.15	32.1	72	61	63	7
377	F1	Female	Adult	5.2	5.5	5.2	5.5	4.5	24	4.1	48.5	95	67	71	7
378	F1	Female	Adult	5.6	6.2	6.2	4.5	3.5	25.5	3.2	34.2	74	60	61	6
379	F1	Female	Adult	6.5	6.5	5.8	6.2	7.2	23.5	3	37.5	81	58	63	7
380	F1	Female	Adult	5.5	5.5	6.5	6.5	4.5	22.5	4.05	41.5	80	63	66	7
381	F1	Female	Adult	7.5	7.5	7.5	7.5	5.5	24.8	4.65	37.05	81	64	67	8
382	F1	Female	Adult								43.25	78	70	75	8
383	F1	Female	Adult	5.6	5.5	5.2	5.5	3.5			35.9	74	63	67	8
384	F1	Female	Adult	6.5	8.5	6.5	6.5	5.3	19.4	3.35	26	76	66	76	8
385	F1	Female	Adult	6.5	7.5	6.5	7.4	4.5	20.9	3.25	42.1	84	69	76	7
386	F1	Female	Adult	5.5	6.5	6.2	6.5	4.5	22	3.25	33.5	85	74	67	7
387	F1	Female	Adult	5.5	6.5	8.2	8.2	4.5	18.2	3.65	35.2	84	64	65	8
388	F1	Female	Adult	5.2	4.5	5.5	5.6	3.4	22.5	2.1	40.5	83	64	69	8
389	F1	Female	Adult	5.5	5.5	5.6	5.5	4.5	18.3	2.85	38.25	75	58	60	7
390	F1	Female	Adult	6.5	8.2	6.7	7.5	4.2	20.3	3.8	35.5	78	66	70	8
391	F1	Female	Adult	6.5	7.5	7.8	8.2	4.5	18.3	4.9	35.5	75	63	65	8
392	F1	Female	Adult	7.5	9.2	8.5	8.5	5.3	19.8	4	41.75	80	67	78	8
393	F1	Female	Adult								39.4	84	62	64	8
394	F1	Female	Adult	6.5	7.5	6.5	6.2	4.5	20.8	4.2	39.1	82	58	71	7
395	F1	Female	Adult	5.2	4.5	5.5	5.1	3.4	21.7		35.9	84	65	70	7
396	F1	Female	Adult	6.4	6.2	5.6	6.5	4.1	21.6	3.65	43.9	81	62	66	7
397	F1	Female	Adult	7.2	7.5	6.5	6.7	4.3	23	4.25	47.2	89	64	72	9
398	F1	Female	Adult	6.5	6.5	7.5	6.7	4.2	26.8	3	37.9	79	64	67	8
399	F1	Female	Adult	4.2	6.5	7.2	5.5	3.8	22.7	3.25	34.7	81	60	71	7
400	F1	Female	Adult	4.5	5.5	5.6	5.5	3.5	21.5	2.95	35.5	77	60	61	6
401	F1	Female	Adult	5.5	5.5	5.5	6.5	4.5			43.2	85	69	78	8
402	F1	Female	Adult	5.5	6.5	5.5	6.2	4.3	22.3	3.95	42.9	86	66	67	8
403	F1	Female	Adult	5.5	5.2	7.2	6.4	2.8			43.4	84	65	68	8
404	F1	Female	Adult	5.2	6.5	5.6	5.5	4.8	24	3.2	30.1	81	58	61	7
405	F1	Female	Adult	5.05	6.2	5.5	5.7	4.3	20.7		36	78	61	63	7
406	F1	Female	Adult	6.5	5.5	5.5	5.5	3.5	24		39.55	82	67	71	8
407	F1	Female	Adult	5.2	6.5	7.2	6.5	4.8	24	4.1	42.4	86	66	72	7
408	F1	Female	Adult	8.2	5.5	7.5	8.5	6.2	19.4	4.05	43.1	88	66	67	7
409	F1	Female	Adult	6.5	7.5	5.5	5.6	4.5	22.8	3	28.5	84	62	64	7
410	F1	Female	Adult								37.2	78	62	67	8
411	F1	Female	Adult	5.5	6.2	6.5	5.6	4.5	23	4.1	32.4	74	62	67	8
412	F1	Female	Adult								42.65	82	71	77	8
413	F1	Female	Adult	6.2	6.5	6.5	7.5	4.3	19.5		39.2	80	66	69	8
414	F1	Female	Adult	6.5	6.1	6.2	6.4	4.7	23.7	4.05	40.9	81	58	62	8
415	F1	Female	Adult	6.7	6.5	6.4	5.5	3.2	20.2	2.4	46.3	81	59	60	8
416	F1	Female	Adult	6.5	5.8	6.2	5.6	4.2			36.3	76	64	67	7
417	F1	Female	Adult	6.5	6.5	6.2	6.5	3.2	21.7	2.85	42	82	66	72	8
418	F1	Female	Adult								46	89	65	67	8
419	F1	Female	Adult	8.9	5.2	9.2	8.9	4.5	27.5			74	66	72	7
420	F1	Female	Adult	7.5	6.2	6.5	6.8	5.8	20.2		37	81	62	63	7
421	F1	Female	Adult	6.2	6.5	5.9	6.5	3.4	21.4	3.6	35.4	79	66	71	7
422	F1	Female	Adult								38.4	75	64	69	8
423	F1	Female	Adult	5.5	6.5	6.2	6.4	4.2	19.7	2.65	42.2	90	68	70	7
424	F1	Female	Adult	5.5	6.2	6.5	6.5	3.5	23.9	2.9	43.8	79	67	72	8
425	F1	Female	Adult								34	76	62	67	7
426	F1	Female	Adult	6.3	6.2	5.6	5.6	3.7	22.2	3.25	40	76	66	70	8
427	F1	Female	Adult	6.2	5.5	5.2	5.4	3.4	23.7	3.95	42	82	65	71	8
428	F1	Female	Adult	6.5	7.1	6.5	6.4	6.2	20	3.75	41	83	69	71	8
429	F1	Female	Adult	6.5	6.5	6.5	6.5	5.5	18.1	4.9	33.2	78	57	59	7
430	F1	Female	Adult	3.2	8.2	7.8	6.5	4.2	19.9	3.6	33.2	75	62	66	7
431	F1	Female	Adult	6.5	6.7	5.5	6.5	3.8			32.8	79	59	62	7
432	F1	Female	Adult	5.5	6.5	6.5	7.2	3.4	22.5	3.4	45.15	89	67	63	8
433	F1	Female	Adult	6.5	6.2	7.2	6.6	4.5	25.2	3.55	43.1	84	63	65	8
434	F1	Female	Adult	7.2	7.2	5.6	5.5	4.5	19.7	4.15	43.5	85	65	67	8
435	F1	Female	Adult	6.5	6.5	6.4	4.5	2.3	25.3	1.85	30.3	72	60	68	7
436	F1	Female	Adult	5.6	6.5	6.4	6.2	4.5	24		45	83	61	65	7
437	F1	Female	Adult								39.2	77	60	63	7
438	F1	Female	Adult								29.45	74	61	64	7
439	F1	Female	Adult	6.5	5.6	6.7	6.5	4.2	17.6	3.3	39.2	78	68	75	7
440	F1	Female	Adult	4.8	4.5	6.7	6.5	4.2	20.5	2.95	35.5	83	64	63	7
441	F1	Female	Adult	4.5	5.5	5.6	5.5	3.5	18.1	4.9	35.5	77	60	61	6
442	F1	Female	Adult	6.5	5.5	7.2	6.2	4.5	21.6	3.05	34.2	78	64	67	7
443	F1	Female	Adult	7	7.5	6.4	4.5	6.5	18.5		38.5	77	66	68	7
444	F1	Female	Adult	5.4	5.8	5.5	6.5	3.8	19.4	3.35	34.7	79	63	66	8
445	F1	Female	Adult	6.5	5.5	7.2	6.5	4.5	19.1		39.5	83	60	61	8
446	F1	Female	Adult	4.5	6.5	6.5	6.5	4.2	23.5	3.15	36.7	81	62	63	8
447
448	F1	Female	Adult							4.35
449	F1	Female	Adult						24.2	4.2
450	F1	Female	Adult						19.4	3.65
451	F1	Female	Adult						17.5	4.75
452	F1	Female	Adult						20.2	2.9
453	F1	Female	Adult						21	2.75
454	F1	Female	Adult						22.7	3.5
455	F1	Female	Adult						21.1	4.05
456	F1	Female	Adult						24.8	3.4
457	F1	Female	Adult						23	2.85
458	F1	Female	Adult						24.7	2.95
459	F1	Female	Adult						21.7	3.55
460	F1	Female	Adult						21.6	2.45
461	F1	Female	Adult						25.1	2.78
462	F1	Female	Adult						23	4.25
463	F1	Female	Adult						19.1	2.95
464	F1	Female	Adult						17.9	4
465	F1	Female	Adult						19.2	3
466	F1	Female	Adult						18.8	3.1
467	F1	Female	Adult						21.8	4.75
468	F1	Female	Adult						19.2	3
469	F1	Female	Adult						21.8	5.3
470	F1	Female	Adult						22.7	4
471	F1	Female	Adult						21.3	4.4
472	F1	Female	Adult						23.5	2.75
473	F1	Female	Adult						22.7	3.7
474	F1	Female	Adult						21.8	3.3
475	F1	Female	Adult							4.45
476	F1	Female	Adult						22.9	4.45
477	F1	Female	Adult						19.6	4.95
478	F1	Female	Adult						25.3	3.35
479	F1	Female	Adult						19.8	3.5
480	F1	Female	Adult						21.1	4.25
481	F1	Female	Adult						17.7	5.5
482	F1	Female	Adult						18.7	4.95
483	F1	Female	Adult						19.9	3.5
484	F1	Female	Adult						21.3	4.15
485	F1	Female	Adult						19.5	3.6
486	F1	Female	Adult						20.8	4.55
487	F1	Female	Adult						20.5	3.45
488	F1	Female	Adult						20.1	4.05
489	F1	Female	Adult						18.1	4.2
490	F1	Female	Adult						19.3	4.55
491	F1	Female	Adult						17	4.65
492	F1	Female	Adult						23.6	3.3
493	F1	Female	Adult						21.7	3.85
494	F1	Female	Adult						20.6	3.95
495	F1	Female	Adult						20.7	4.95
496	F1	Female	Adult						18.6	4.5
497	F1	Female	Adult						19.6	4.2
498	F1	Female	Adult							3.6
499	F1	Female	Adult						25.5	4.35
500	F1	Female	Adult						24	3.35
501	F1	Female	Adult						23.1	4.3
502	F1	Female	Adult						19.1	3.35
503	F1	Female	Adult						17.7	4.45
504	F1	Female	Adult						20.1	3.3
505	F1	Female	Adult						21.2	3.25
506	F1	Female	Adult						19.5	4.35
507	F1	Female	Adult						19.2	3.65
508	F1	Female	Adult						22	3.1
509	F1	Female	Adult						21.2	3.95
510	F1	Female	Adult						23.3	3.25
511	F1	Female	Adult						21.9	3.8
512	F1	Female	Adult						18.4	3.55
513	F1	Female	Adult						20.8	4.2
514	F1	Female	Adult							2.65
515	F1	Female	Adult						21.3	3.5
516	F1	Female	Adult						19.6	4.05
517	F1	Female	Adult						21.8	3.85
518	F1	Female	Adult						21.5	4.15
519	F1	Female	Adult						20.4	2.55
520	F1	Female	Adult						24.5	5.7
521	F1	Female	Adult						23.2	4.65
522	F1	Female	Adult						21.3	4.7
523	F1	Female	Adult						19.2	3.15
524	F1	Female	Adult						24.6	4.2
525	F1	Female	Adult						20.6	3.1
526	F1	Female	Adult						26.6	3.35
527	F1	Female	Adult						19.4	4.35
528	F1	Female	Adult						25.2	2.85
529	F1	Female	Adult						17.7	3.5
530	F1	Female	Adult						22.4	3.1
531	F1	Female	Adult						20	3.05
532	F1	Female	Adult						22.9	5
533	F1	Female	Adult						22.8	3.3
534	F1	Female	Adult						22.3	4.1
535	F1	Female	Adult						22.4	4.35
536	F1	Female	Adult						22.3	3.9
537	F1	Female	Adult						19	3.9
538	F1	Female	Adult						22.8	2.8
539	F1	Female	Adult						19.4	4.55
540	F1	Female	Adult						22	4.5
541	F1	Female	Adult						23.8	4.15
542	F1	Female	Adult						21.4	4.4
543	F1	Female	Adult						20.2	4
544	F1	Female	Adult						21.6	4.95
545	F1	Female	Adult						21	3.4
546	F1	Female	Adult						23.8	3.85
547	F1	Female	Adult						20.4	3.9
548	F1	Female	Adult						20.1	4.4
549	F1	Female	Adult						23.1	3.1
550	F1	Female	Adult						20	3.6
551	F1	Female	Adult						19.3	5.1
552	F1	Female	Adult						24.3	3.55
553	F1	Female	Adult						18.3	4.3
554	F1	Female	Adult						24	3.65
555	F1	Female	Adult						19.3	5.15
556	F1	Female	Adult						23.2	3.7
557	F1	Female	Adult						23.1	4.4
558	F1	Female	Adult
559	F1	Female	Adult						19.5	3.25
560	F1	Female	Adult						18.9
561	F1	Female	Adult						22	3.85
562	F1	Female	Adult						24.5	4.25
563	F1	Female	Adult						19.1	5.05
564	F1	Female	Adult
565	F1	Female	Adult						29.1	3.55
566	F1	Female	Adult
567	F1	Female	Adult						22.6	3.3
568	F1	Female	Adult						18.7	4.6
569	F1	Female	Adult						22	2.95
570	F1	Female	Adult						25.6	3.8
571	F1	Female	Adult						18.2	3.9
572	F1	Female	Adult						18.8	3.1
573	F1	Female	Adult						20	3.85
574	F1	Female	Adult						20.5	4.8
575	F1	Female	Adult						19.4	4.3
576	F1	Female	Adult						23.2	3.15
577	F1	Female	Adult						22.7	4.8
578	F1	Female	Adult						21.7
579	F1	Female	Adult						19.2
580	F1	Female	Adult						21.3	3.4
581	F1	Female	Adult						18.9	3.5
582	F1	Female	Adult						21.1	3.7
583	F1	Female	Adult						22.6	4
584	F1	Female	Adult						19	3.6
585	F1	Female	Adult						20.9	4.1
586	F1	Female	Adult						22.6	3.3
587	F1	Female	Adult						18.4	4.54
588	F1	Female	Adult						20.7	4.95
589	F1	Female	Adult						19.5	4.4
590	F1	Female	Adult						20.2	3.3
591	F1	Female	Adult						23.2	4.3
592	F1	Female	Adult
593	F1	Female	Adult						23	4.65
594	F1	Female	Adult						21.7	3.4
595	F1	Female	Adult						16.7	4.05
596	F1	Female	Adult						24.9	4.65
597	F1	Female	Adult
598	F1	Female	Adult						22.8	3.45
599	F1	Female	Adult						21	4.1
600	F1	Female	Adult						19.8	3.05
601	F1	Female	Adult						20.1	3
602	F1	Female	Adult						21.4	5.25
603	F1	Female	Adult						17	3.7
604	F1	Female	Adult						20.7	5
605	F1	Female	Adult						25.2	3.6
606	F1	Female	Adult
Note: F1, SG, South African mutton merino (♂) and Gansu alpine fine wool (♀) crossbred sheep; F2, SSG, South African mutton merino (♂) and SG (♀) crossbred sheep.
