# Supplementary material for: Five SNPs Within the FGF5 Gene Significantly Affect Both Wool Traits and Growth Performance in Fine-Wool Sheep (Ovis aries)
Source: Front Genet. 2021 Sep 29;12:732097. doi: 10.3389/fgene.2021.732097 (PMC8511484; doi:10.3389/fgene.2021.732097)
Supplement: Supplementary file 7 [file Table_7.XLSX]

## Sheet: Genotyping information
Sample Name	SNP1 (g. 105914953 G>A)	SNP2 (g. 105922232 T>C)	SNP3 (g. 105922244 A>G)	SNP4 (g. 105922334 A>T)	SNP5 (g. 105922340 G>T)
1	GA	CT	AG	AT	GT
2	AA	CC	GG	TT	GG
3	GG	TT	AA	AA	TT
4	GA	CT	AG	AT	GT
5	GA	TT	AG	AA	GT
6	GA	TT	AG	AA	GT
7	AA	CC	GG	AT	GT
8	AA	CC	GG	TT	GG
9	AA	CC	GG	TT	GG
10	AA	CT	GG	AT	GG
11	GA	CT	AG	AT	GT
12	AA	CC	GG	TT	GG
13	GA	CT	AG		GT
14	GA	CT	GG	AT	GT
15	GA	CT	AG	AT	GT
16	AA	CC	GG	AT	GG
17	AA	CC	GG	TT	GG
18	AA	CC	GG	AT	GT
19	AA	CC	GG	TT	GG
20	GA	CT	AG	AA	TT
21	AA	CC	GG	AA	GT
22	AA	CT	GG	AT	GG
23	AA	CC	GG	TT	GG
24	GA	CT	AG	AT	GT
25	AA	CC	GG		GG
26	GA	CT	AG		GT
27	AA	TT	AG	AA	GT
28	GA	CT	AG	AT	GT
29	GA	TT	AG	AA	GT
30	AA	CC	GG	AA	TT
31	AA	CC	GG	TT	GG
32	AA	CT	GG	AT	GG
33	AA	CC	GG	AT	GT
34	AA	CC	GG	TT	GG
35	GA	TT	AG	AA	GT
36	AA	CT	GG	AT	GG
37	AA	CT	GG	AT	GT
38	GA	CT	AG		GT
39	GA	CT	AG	AA	TT
40	AA	CT	GG	AT	GG
41	AA	CC	GG	AT	GT
42	GG	TT	AA	AA	TT
43	GA	CT	AG	AT	GT
44	GA	CT	AG	AA	TT
45	AA	CC	GG	TT	GG
46	GA	CT	AG	AT	GT
47	GA	CT	AG	AA	TT
48	GA	CT	AG	AT	GT
49	AA	CT	GG	AT	GG
50	GA	TT	AG		GT
51	AA	CT	GG	AA	GT
52	AA	CC	GG	TT	GG
53	GA	CT	AG	AA	GT
54	AA	CT	GG	AT	GG
55	GA	TT	AG	AA	GT
56	GA	TT	AG	AA	GT
57	AA	CT	GG	AT	GG
58	GA	TT	AG	AA	GT
59	GA	CT	AG	AT	GT
60	AA	CC	GG	TT	GG
61	GA		AG		GT
62	GA	TT	AG	AA	GT
63	GA	TT	AG	AA	GT
64	GA	CT	AG	AT	GT
65	AA	CC	GG	TT	GG
66	GG	TT	AA	AA	TT
67	GG	TT	AA	AA	TT
68	AA	CC	GG	TT	GG
69	AA	TT	AG	AA	GT
70	GA	CT	AG	AA	TT
71	AA	CC	GG	AT	GT
72	GA	CT	AG	AT	GT
73	GG	TT	AA	AA	TT
74	AA	CT	AG	TT	GG
75	AA	CT	GG	AT	GG
76	AA	CC	GG	TT	GG
77	AA	CC	GG	AT	GT
78	GA	CT	AG	AA	TT
79	GA	CT	AG	AT	GT
80	GA	TT	AG	AA	GT
81	AA	CC	GG	TT	GG
82	GA	CT	AG	AT	GT
83	AA	CC	GG	TT	GG
84	AA	CC	GG	TT	GG
85	AA	CT	GG	AT	GG
86	AA	CT	GG		GG
87	GA	CT	AG	AT	GT
88	GG	TT	AA	AA	TT
89	AA	CC	GG	TT	GG
90	AA	CT	GG	AA	GT
91	AA	CC	GG	TT	GG
92	AA	CC	GG	AT	GT
93	AA	CC	GG	TT	GG
94	AA	CT	AG	AT	GT
95	AA	CC	GG	TT	GG
96	AA	CT	GG	AT	GG
97	AA	CC	GG	TT	GG
98	AA	TT	GG	AA	GG
99	AA	CT	AG	TT
100	GA	CT	AG	AA	TT
101	AA	CC	GG	AT	GG
102	AA	CT	GG	AT	GG
103	GA	TT	AG	AA	GT
104	AA	CT	GG	AT	GG
105	AA	CC	GG	TT	GG
106	AA	TT	GG	AA	GT
107	AA	CT	GG	AT	GG
108	AA	CT	GG	AT	GG
109	AA	CT	GG	AT	GG
110	AA	CC	GG	TT	GG
111	AA	CC	GG	TT	GG
112	AA	CT	GG	AT	GT
113	GA	CT	AG	AT	GT
114	AA	CT	GG	AT	GG
115	AA	CC	GG	TT	GG
116	GA	TT	AG	AA	GT
117	AA	CC	GG	TT	GG
118	GA	CT	AG	AT	GT
119	GA	TT	AG	AA	GT
120	AA	TT	GG	AA	GG
121	AA	CC	GG	TT	GG
122	GA	TT	AG	AA	GT
123	GA	CT	AG	AA	GT
124	GA	CT	AG	AT	GT
125	GA	CT	AA	AT	GT
126	AA	CT	GG	TT	GG
127	GA	CT	AG	AT	GT
128	GA	CT	AG	AT	GT
129	GA	TT	AG	AA	GT
130	GA	CT	AG	AT	GT
131	GA	CT	AG	AT	GT
132	AA	CT	GG	AT	GG
133	AA	CT	GG	AT	GG
134	AA	CC	GG	TT	GG
135	AA	CT	GG	AT	GG
136	AA	CT	GG	AT	GT
137	AA	CT	GG	AT	GG
138	GA	CT	AG	AT	GT
139	GA	CT	AG	AA	TT
140	GA	CT	AG	AT	GT
141	GG	TT	AG	AA	GT
142	AA	CT	GG	AA	GT
143	GA	CT	GG	AT	GG
144	AA	CT	GG	AT	GG
145	AA	CC	GG	TT	GG
146	AA	CT	AG	AT	GT
147	AA	CC	GG	TT	GG
148	GA	TT	AA	AA	TT
149	AA	CT	GG	AT	GG
150	AA	CC	GG	AT	GT
151	AA	CT	GG	AT	GG
152	AA	CT	AG	AT	GT
153	GA	CT	AG	AA	GT
154	GA	CT	AG	AT	GT
155	GA	CT	AA	AT	GT
156	AA	CT	GG	TT	GG
157	GA	CT	AG	AT	GT
158	GA	CT	GG	AT	GG
159	GA	CT	AG	AT	GT
160	GA	CC	AG	AT	GT
161	GA	CT	AG	TT	GT
162	AA	CC	GG	AT	GG
163	AA	TT	GG	AA	TT
164	AA	CC	GG	AT	GT
165	AA	CT	GG	AT	GG
166	AA	CC	GG	TT	GG
167	GA	CT	AG	AT	GT
168	GA	CT	AG	AT	GT
169	GA	CT	AG	AT	GT
170	GG	TT	AG	AA	GT
171	AA	CT	AG	AT	GT
172	AA	CC	GG	TT	GG
173	AA	CC	GG	AT	GG
174	AA	CC	GG	TT	GG
175	AA	CC	AG	TT	GG
176	AA	CC	GG	TT	GG
177	AA	CC	GG	TT	GG
178	GA	TT	AG	AA	GT
179	AA	CT	GG	AT	GG
180	GA	CT	AG	AT	GT
181	AA	CC	GG	AT	GG
182	AA	CT	GG	AA	GG
183	AA	CT	GG	AA	GG
184	AA	CC	GG	AT	GG
185	GA	CT	AG	AT	GT
186	GA	CT	GG	AT	GG
187	GA	CT	AG	AT	GT
188	GA	TT	GG	AA	GG
189	AA	CC	GG	TT	GG
190	AA	CC	GG	TT	GG
191	AA	CT	GG	AT	GG
192	AA	TT	GG	AA	GG
193	AA	CT	GG	AT	GG
194	GA	CT	GG	AT	GG
195	GA	TT	AG	AA	GT
196	AA	TT	GG	AA	GG
197	AA	CT	GG	AT	GG
198	AA	CT	GG	AA	GT
199	AA	CT	GG	AT	GG
200	AA	CT	GG	AT	GT
201	AA	CT	AG	AT	GT
202	GA	CT	AG	AT	GT
203	AA	CT	GG	AT	GG
204	AA	CT	AG	TT	GG
205	GA	CT	AG	AT	GT
206	AA	CC	GG	AT	GT
207	GA	CT	AG	AT	GT
208	GA	CT	AG	AT	GT
209	AA	CC	GG	TT	GG
210	GA	CT	AG	AT	GT
211	AA	CT	AG	TT	GG
212	GG	TT	AA	AA	TT
213	GA	CT	AG	AT	GT
214	AA	CC	GG	AT	GT
215	AA	CC	GG	TT	GG
216	AA	CC	GG	TT	GG
217	AA	CC	GG	TT	GG
218	GA	CT	AG	AT	GT
219	AA	CC	GG	AT	GT
220	AA	CC	GG	TT	GG
221	GA	CT	AG	AT	GT
222	GA	CT	AG	AA	TT
223	AA	CC	GG	TT	GG
224	GG	TT	AA	AA	TT
225	GA	CT	AG	AT	GT
226	GG	TT	AA	AA	TT
227	AA	CT	GG	AT	GG
228	AA	CT	GG	AT	GG
229	GA	CT	AG	AT	GT
230	AA	CC	GG	TT	GG
231	GG	TT	AG	AA	TT
232	AA	CC	GG	TT	GG
233	AA	CC	GG	TT	GG
234	GA	CT	AG	AT	GT
235	AA	CT	GG	AT	GT
236	GA	CT	AG	AT	GT
237	GA	CT	AG	AT	GT
238	GA	TT	AA	AA	TT
239	GA	CT	AG	AT	GT
240	GG	TT	AA	AA	TT
241	AA	CC	GG	AT	GG
242
243	AA	CC	GG	TT	GG
244	GA	CT	AG	AT	GT
245	AA	CT	AG	AT	GT
246	AA	CT	GG	AT	GG
247	GA	CT	AG	AT	GT
248	AA	CC	GG	TT	GG
249	AA	CC	GG	TT	GG
250	GG	TT	AG	AA	TT
251	AA	CC	GG	TT	GG
252	GG	TT	AA	AA	TT
253	GA	CT	AG	AT	GT
254	GA	TT	AA	AT	GT
255	GA	CT	AG	AT	GT
256	AA	CT	GG	AT	GT
257	GA	CT	AG	AT	GT
258	GA	CT	AG	AA	GT
259	GA	CT	AG	AT	GT
260	GG	TT	AA	AA	TT
261	GA	CT	AG	AT	GT
262	AA	CT	GG	AT	GG
263	AA	CC	GG	TT	GG
264	AA	CC	GG	TT	GG
265	AA	CT	AG	TT	GG
266	AA	CT	GG	AT	GG
267	GA	CT	AG	AT	GT
268	AA	CC	GG	AT	GT
269	GA	CT	AG	AT	GT
270	GG	TT	AA	AA	TT
271	AA	CC	GG	TT	GG
272	AA	CC	GG	TT	GG
273	AA	CT	AG	AT	GT
274	GA	CT	AG	AT	GT
275	AA	CT	GG	AT	GG
276	AA	CC	GG	TT	GG
277	AA	CC	GG	AT	GT
278	AA	CC	GG	TT	GG
279	AA	CC	GG	TT	GG
280	GA	CT	AG	AA	GT
281	GA	CT	AG	AT	GT
282	GA	CT	AG	AT	GT
283	AA	CT	GG	AT	GG
284	AA	CT	GG	AT	GG
285	AA	CT	GG	AT	GG
286	AA	CT	GG	AT	GG
287	AA	CT	GG	AT	GG
288	AA	CC	GG	TT	GG
289	AA	CC	GG	AT	GT
290	AA	CC	GG	AT	GG
291	AA	CT	AG	AT	GT
292	AA	CC	GG	AT	GT
293	AA	CC	GG	AT	GT
294	AA	CC	GG	TT	GG
295	AA	CT	AG	AT	GT
296	GA	CT	AG	AT	GT
297	AA	CC	GG	TT	GG
298	GA	CT	AG	AT	GT
299	GA	TT	AG	AA	GT
300	GA	CT	AG	AT	GT
301	GA	CT	AG	AT	GT
302	GA	CT	AG	AT	GT
303	GA	CT	AG	AT	GT
304	GA	CT	AG	AT	GT
305	AA	CT	GG	AT	GG
306	GA	CT	AG	AT	GT
307	AA	CC	GG	AT	GT
308	AA	CC	GG	TT	GG
309	GA	CT	AG	AT	GT
310	AA	CC	GG	TT	GG
311	GA	CT	AG	AT	GT
312	GA	CT	AG	AA	TT
313	AA	CC	GG	TT	GG
314
315	AA	CT	GG	AT	GG
316	AA	CC	GG	TT	GG
317	GG	TT	AA		TT
318	GA	CT	AG	AT	GT
319	AA	TT	GG	AA	GT
320	GA	CT	AG	AT	GT
321	AA	CC	GG	TT	GG
322	GA	CT	AG	AT	GT
323	GA	CT	AG	AT	GT
324	GA	CT	AG	AT	GT
325	AA	CC	GG	AT	GT
326	AA	CC	GG	TT	GG
327	AA	CT	GG	AT	GG
328	AA	CT	GG	AT	GT
329	AA	CT	GG	AT	GG
330	AA	CC	GG	TT	GG
331	AA	TT	GG	AA	GG
332	AA	CT	GG	AT	GG
333	GA	CT	AG	AA	TT
334	GA	CT	AG	AA	TT
335	AA	CC	GG	TT	GG
336	AA	CC	GG	AT	GT
337	GA	CT	AG	AT	GT
338	AA	CC	GG	TT	GG
339	AA	CC	GG	TT	GG
340	AA	CC	GG	TT	GG
341	GG	TT	AA	AA	TT
342	AA	CC	GG	AT	GT
343	GG	TT	AA	AA	TT
344	AA	CC	GG	TT	GG
345	GA	CT	AG	AT	GT
346	GG	TT	AA	AA	TT
347	GA	CT	AG	AA	TT
348	AA	CC	GG	TT	GG
349	AA	CC	GG	TT	GG
350	AA	CC	GG	TT	GG
351	AA	CT	GG	AT	GG
352	AA	CC	GG	TT	GG
353	AA	CC	GG	AT	GG
354	AA	CC	GG	AT	GT
355	GA	CT	AG	AT	GT
356	GA	CT	AG	AT	GT
357	AA	CC	GG	TT	GG
358	GA	CT	AG	AT	GT
359	GA	CT	AG	AT	GT
360	GG	TT	AA	AA	TT
361	AA	CC	GG	TT	GG
362	AA	CT	GG	AT	GG
363	GA	CT	AG	AT	GT
364	GA	CT	AG	AT	GT
365	GA	TT	AG	AA	TT
366	GA	CT	AG	AT	GT
367	GG	TT	AA	AA	TT
368	GA	TT	AA	AA	TT
369	GA	CT	AG	AT	GT
370	AA	CT	GG	AT	GG
371	GG	TT	AG	AA	TT
372	AA	CC	GG	TT	GG
373	AA	CT	GG	AT	GG
374	AA	CC	GG	AT	GG
375	AA	CC	GG	TT	GG
376	AA	CC	GG	TT	GG
377	AA	CT	GG	AT	GT
378	GA	CT	AG	AT	GT
379	AA	CC	GG	TT	GG
380	AA	CT	GG	AT	GG
381	GA	CT	AG	AA	TT
382	AA	CC	GG	TT	GG
383	AA	CC	GG	TT	GG
384	AA	CT	GG	AT	GG
385	GA	TT	AA	AA	TT
386	AA	CT	GG	AT	GG
387	GA	CT	AG	AT	GT
388	AA	CC	GG	TT	GG
389	GA	CT	AG	AT	GT
390	AA	CC	GG	AT	GT
391	AA	CT	GG	AT	GG
392	AA	CC	GG	TT	GG
393	GA	TT	AG	AA	TT
394	GA	CT	AG	AT	GT
395	GG	TT	AA	AA	TT
396	GA	CT	AG	AT	GT
397	GA	CT	AG	AT	GT
398	AA	CC	GG	TT	GG
399	AA	CC	GG	AT	GT
400	GA	CT	AG	AT	GT
401	AA	CT	GG	AT	GT
402	GA	CT	AG	AT	GT
403	AA	CT	GG	AT	GG
404	AA	CC	GG	TT	GG
405	GA	TT	AA	AA	TT
406	GA	CT	AG	AT	GT
407	AA	CT	GG	AT	GG
408	AA	CC	GG	TT	GG
409	AA	CC	GG	TT	GG
410	AA	CC	GG	TT	GG
411	AA	CC	GG	TT	GG
412	GA	CT	AG	AT	GT
413	AA	CC	GG	TT	GG
414	GA	CT	AG	AT	GT
415	GA	CT	AG	AT	GT
416	GG	TT	AA	AA	TT
417	AA	CC	GG	TT	GG
418	AA	TT	AG	AA	GT
419	GA	TT	AG	AA	TT
420	GA	CT	AG	AT	GT
421	AA	CT	GG	AT	GG
422	AA	CC	GG	TT	GG
423	AA	CC	GG	TT	GG
424	GA	CT	AG	AT	GT
425	AA	CC	GG	TT	GG
426	AA	CC	GG	TT	GG
427	AA	CC	GG	TT	GG
428	AA	CC	GG	TT	GG
429
430	AA	CC	GG	TT	GG
431	GA	CT	AG	AT	GT
432	GA	CT	AG	AT	GT
433	AA	CC	GG	TT	GG
434	AA	CC	GG	TT	GG
435	AA	CC	GG	AT	GT
436	GA	CT	AG	AT	GT
437	GA	TT	AA	AT	GT
438	GA	CT	AG	AA	TT
439	AA	CC	GG	AT	GT
440	AA	CC	GG	TT	GG
441	GA	CT	AG	AT	GT
442	AA	CT	GG	AT	GG
443	GA	TT	AA	AT	GT
444	AA	CC	GG	TT	GG
445	AA	CC	GG	TT	GG
446
447	GA	CT	AG	AT	GT
448	AA	CC	GG	TT	GG
449	AA	CT	GG	AT	GG
450	GA	CT	AG	AA	TT
451	GA	CT	AG	AT	GT
452	GA	CT	GG	AT	GG
453	AA	CC	GG	TT	GG
454	AA	CC	GG	TT	GG
455	AA	CC	GG	TT	GG
456	GA	CT	AG	AT	GT
457	AA	CC	GG	TT	GG
458	GA	CT	AG	AT	GT
459	AA	CC	GG	TT	GG
460	GA	CT	AG	AT	GT
461	GA	CT	AG	AT	GT
462	AA	CT	AG	AT	GT
463	GA	CT	AG	AA	TT
464	AA	CC	GG	TT	GG
465	AA	CT	GG	AT	GG
466	AA	CC	GG	AT	GG
467	AA	CC	GG	TT	GG
468	GA	CT	GG	AT	GG
469	AA	CC	GG	TT	GG
470	AA	CC	GG	TT	GG
471	GA	CT	AG	AT	GT
472	GA	TT	GG	AA	GG
473	AA	TT	GG	AA	GT
474	GG	TT	AA	AA	TT
475	AA	CT	GG	AT	GG
476	AA	CT	AG	AT	GT
477	GA	CT	AG	AT	GT
478	AA	CC	GG	TT	GG
479	AA	CT	GG	AT	GT
480	GA	CT	AG	AT	GT
481	AA	CT	GG	AT	GG
482	AA	CT	GG	AT	GT
483	AA	CC	GG	TT	GG
484	AA	CC	GG	TT	GG
485	AA	CC	GG	AT	GG
486	AA	CC	GG	TT	GG
487	AA	CT	AG	AT	GT
488	AA	CT	GG	AT	GG
489	GA	CT	AG	AA	TT
490	AA	CT	AG	AT	GT
491	GA	CT	AG	AT	GT
492	AA	CC	GG	TT	GG
493	AA	CT	AG	AT	GT
494	GA	CT	GG	AT	GG
495	GA	CT	AG	AT	GT
496
497	GA	CT	AG	AT	GT
498	GA	CT	AG	AT	GT
499	AA	CC	GG	AT	GT
500	GG	TT	AG	AA	GT
501	AA	CC	GG	TT	GG
502	GA	CT	GG	AT	GG
503	GA	CT	GG	AT	GG
504	AA	CC	GG	TT	GG
505
506	AA	CC	GG	AT	GT
507	GA	CT	AG	AT	GT
508	GA	CT	AG	AT	GT
509	GA	CT	AG	AT	GT
510	AA	CC	GG	TT	GG
511	AA	CT	GG	AT	GG
512	AA	CC	GG	TT	GG
513	AA	CT	AG	AT	GT
514	AA	TT	GG	AA	GG
515	GA	CT	AG	AT	GT
516	GA	CT	AG	AT	GT
517	GA	CT	AG	AT	GT
518	GA	TT	AG	AA	GT
519	AA	CT	GG	AT	GG
520	AA	CT	GG	AT	GT
521	GA	TT	AA	AT	GT
522	AA	TT	GG	AA	GG
523	GA	TT	AG	AA	TT
524	AA	TT	AG	AT	GG
525	AA	CT	GG	AT	GG
526	GG	TT	AA	AA	TT
527	AA	CT	GG	AT	GT
528	AA	CC	GG	TT	GG
529	AA	CC	GG	TT	GG
530	AA	CT	GG	AT	GT
531	AA	CC	GG	TT	GG
532	AA	CC	GG	TT	GG
533	AA	CT	GG	AT	GG
534	AA	CC	GG	TT	GG
535	GA	CT	GG	AT	GG
536	GG	TT	AA	AA	TT
537	AA	CT	GG	AT	GG
538	GA	CT	AG	AT	GT
539	GA	CT	AG	AA	GT
540	AA	CC	GG	AT	GG
541	AA	CT	GG	AT	GT
542	AA	CC	GG	TT	GG
543	AA	CT	GG	AT	GG
544	GA	TT	AA	AA	TT
545	AA	TT	AG	AT	GG
546	GA	TT	AG	AA	TT
547	AA	CT	AG	AT	GT
548	AA	CC	GG	TT	GG
549	AA	CC	GG	AT	GT
550	GA	CT	AG	AT	GT
551	AA	CC	GG	TT	GG
552	GG	TT	AA	AA	TT
553	AA	CT	GG	AT	GG
554	GG	TT	AA	AA	TT
555	GA	CT	AG	AA	GT
556	GA	TT	AG	AA	TT
557	AA	CC	GG	TT	GG
558	AA	CC	GG	AT	GG
559	GA	TT	AG	AA	TT
560	GA	CT	AG	AT	GT
561	AA	CC	GG	TT	GG
562	GA	TT	AG	AA	GT
563	AA	CC	GG	TT	GG
564	GA	CT	AG	AT	GT
565	GA	CT	AG	AA	GT
566	AA	CC	GG	TT	GG
567	GG	TT	AA	AA	TT
568	GA	CT	AG	AT	GT
569	GG	TT	AA	AA	TT
570	AA	TT	GG	AA	GT
571	AA	CC	GG	TT	GG
572	AA	CC	GG	AT	GT
573	AA	CC	AG	AT	GT
574	AA	CC	GG	TT	GG
575	GA	CT	AG	AT	GT
576	AA	CC	GG	TT	GG
577	AA	CT	GG	AT	GT
578	AA	CC	GG	AT	GT
579	AA	CC	GG	AT	GG
580	AA	CC	GG	TT	GG
581	GA	TT	AG	AA	GT
582	AA	CT	GG	AT	GG
583	GA	CT	AG	AT	GT
584	AA	TT	GG	AA	GG
585	AA	CT	AG	TT	GG
586	GA	TT	GG	AA	GT
587	GA	TT	AA	AA	TT
588	AA	CC	GG	TT	GG
589	AA	CC	GG	AT	GG
590	GA	CT	AG	AT	GT
591	GG	TT	AA	AA	TT
592	AA	TT	GG	AA	GG
593	AA	CC	GG	TT	GG
594	GA	CT	AG	AT
595	AA	CC	GG	AA	GG
596	AA	CC	GG	TT	GG
597	GA	TT	AG	AA	TT
598	AA	CC	GG	TT	GG
599	GG	TT	AA	AA	TT
600	GA	TT	AG	AA	GT
601	GA	TT	GG	AA	GT
602	AA	CC	GG	TT	GG
603	AA	TT	GG	AA	GG
604	AA	CC	GG	TT	GG
605	AA	CC	GG	TT	GG
606	GA	CT	GG	AT	GG
