# Supplementary material for: Five SNPs Within the FGF5 Gene Significantly Affect Both Wool Traits and Growth Performance in Fine-Wool Sheep (Ovis aries)
Source: Front Genet. 2021 Sep 29;12:732097. doi: 10.3389/fgene.2021.732097 (PMC8511484; doi:10.3389/fgene.2021.732097)
Supplement: Supplementary file 8 [file Table_8.XLSX]

## Sheet: 总数据1
Simple Name	品种	性别	场地	SNP1	SNP2	SNP3	SNP4	SNP5	体重	胸围	体高	体长	管围	睾丸周径	肩毛长	侧毛长	股毛长	背毛长	腹毛长	纤维直径	标准偏差	变异系数	理论直径	污毛量	卷曲度	卷曲回复率	卷曲弹性率	断裂强力	断裂伸长	断裂强度	伸长率	断裂功
1	F2	M	A	GA	CT	GT	GA	CT	53.6	92	72	72	10	23	7.2	6.5	5.6	6.8	4.5
2	F2	M	A	AA	CC	GG	GG	CC	49.1	92	73	77	9	20	6.8	7.8	7.2	7.2	5.5
3	F2	M	A	GG	TT	TT	AA	TT	46.5	87	73	76	9	14	7.2	7.2	7.2	6.8	4.5
4	F2	M	A	GA	CT	GT	GA	CT	43.5	88	73	75	10	20	5.2	5.8	5.5	6.2	6.1
5	F2	M	A	GA	TT	GT	AA	CT	43.9	88	74	72	11	18	7.1	6.5	6.5	7.5	3.2
6	F2	M	A	GA	TT	GT	AA	CT	45.6	98	71	71	12	23	6.7	8.5	6.8	5.9	7.2
7	F2	M	A	AA	CC	GG	GA	CT	53	94	71	72	9	21	7.6	5.8	7.2	6.4	3.4
8	F2	M	A	AA	CC	GG	GG	CC	56.5	96	72	74	12	24	7.5	8.9	7.5	6.4	7.2
9	F2	M	A	AA	CC	GG	GG	CC	48.2	93	71	70	10	19	5.4	6	5.6	5.2	5.2
10	F2	M	A	AA	CT	GG	GA	CC	48.5	92	73	75	10	24	7.2	8.2	8.1	8.2	4.5
11	F2	M	A	GA	CT	GT	GA	CT	52	99	70	75	11	22	6.2	6.2	6.7	5.4	8.1
12	F2	M	A	AA	CC	GG	GG	CC	51.1	91	72	74	10	26	6.9	7.8	7.2	7.5	4.8
13	F2	M	A	GA	CT	GT		CT	48.9	87	71	76	11	19	5.2	6.7	4.8	4.5	2.8
14	F2	M	A	GA	CT	GG	GA	CT	48.8	94	74	74	10	19	6.2	6.5	6.2	6.3	4.5
15	F2	M	A	GA	CT	GT	GA	CT	45	89	70	72	11	25	6.1	5.5	7.4	7.5	7.2
16	F2	M	A	AA	CC	GG	GA	CC	48	92	73	75	10	22	7.2	8.5	7.8	8.5	5.1
17	F2	M	A	AA	CC	GG	GG	CC	40	82	71	72	9	15	6.5	7.5	7.2	7.5	4.2
18	F2	M	A	AA	CC	GG	GA	CT	55.55	97	71	74	9	25	7	8	8	7	8
19	F2	M	A	AA	CC	GG	GG	CC	43.8	87	69	68	9	17	7.5	6.5	7.4	7.2	4.8
20	F2	M	A	GA	CT	GT	AA	TT	44.7	91	69	70	10	22	9.2	9.3	9	9.6	5.8
21	F2	M	A	AA	CC	GG	AA	CT	48.6	95	74	76	12	20	6.2	8.2	4.8	6.3	5.6
22	F2	M	A	AA	CT	GG	GA	CC	44.9	92	68	70	9	16	6.8	7.5	7.5	7.2	5.1
23	F2	M	A	AA	CC	GG	GG	CC	49.2	93	75	73	11	21	6.4	5.5	5.8	5.5	6.2
24	F2	M	A	GA	CT	GT	GA	CT	47.6	89	69	76	11	17	5.5	6.2	6.7	4.2	5.2
25	F2	M	A	AA	CC	GG		CC	51	95	71	78	10	19	5.9	7.2	7.2	6.8	5.2
26	F2	M	A	GA	CT	GT		CT	47.3	88	71	72	10	16	6.5	7.5	6.8	5.5	5.2
27	F2	M	A	AA	TT	GT	AA	CT	47.5	92	73	76	10	20	7.8	5.5	6.1	4.5	6.2
28	F2	M	A	GA	CT	GT	GA	CT	38	87	66	69	10	21	6.7	5.6	6.7	6.5	4.1
29	F2	M	A	GA	TT	GT	AA	CT	40	81	68	70	9	18	8.2	7.8	8.8	8.8	4.5
30	F2	M	A	AA	CC	GG	AA	TT	58	90	70	70	10	29
31	F2	M	A	AA	CC	GG	GG	CC	46.5	95	63	68	9	21	7.2	6.5	6.8	7.8	4.5
32	F2	M	A	AA	CT	GG	GA	CC	39.3	85	60	64	8	21	8.2	7.5	8.2	8.6	4.2
33	F2	M	A	AA	CC	GG	GA	CT	48.3	90	70	74	8.5	21	7.2	8.9	7.8	7.8	4.3
34	F2	M	A	AA	CC	GG	GG	CC	50.2	90	74	78	11	27	5.2	6.7	6.9	6.2	5.9
35	F2	M	A	GA	TT	GT	AA	CT	43	88	72	73	8	21	7.8	7.5	7.8	8.5	4.2
36	F2	M	A	AA	CT	GG	GA	CC	47	89	69	73	10	23	5.6	6.8	6.2	5.8	4.2
37	F2	M	A	AA	CT	GG	GA	CT	53.2	92	74	77	11	19	7.2	8.2	7.4	7.6	4.5
38	F2	M	A	GA	CT	GT		CT	45.85	86	72	71	10	19	7.6	6.4	6.2	5.9	4.6
39	F2	M	A	GA	CT	GT	AA	TT	41.2	87	67	69	9	24	6.5	7.2	6.7	7.2	5.2
40	F2	M	A	AA	CT	GG	GA	CC	52.8	98	72	73	9	25	5.8	6.8	7.5	8.2	5.2
41	F2	M	A	AA	CC	GG	GA	CT	49.1	92	72	72	10	22	6.1	5.9	7.2	6.8	4.2
42	F2	M	A	GG	TT	TT	AA	TT		86	73	74	9	隐睾	6.8	6.2	6.2	6.5	3.2
43	F2	M	A	GA	CT	GT	GA	CT	42.6	88	69	77	8.5	19	8.2	7.9	6.7	7.9	5.5
44	F2	M	A	GA	CT	GT	AA	TT	46.8	92	69	70	9	28	7.2	7.8	7.5	6.8	4.5
45	F2	M	A	AA	CC	GG	GG	CC	46.5	86	73	76	10	20	7.5	7.5	7.8	7.5	5.2
46	F2	M	A	GA	CT	GT	GA	CT	39	88	68	67	8.5	21	7.5	7.8	7.8	6.5	4.2
47	F2	M	A	GA	CT	GT	AA	TT	44.1	95	70	72	9.5	24	8.2	6.2	7.8	8.5	4.5
48	F2	M	A	GA	CT	GT	GA	CT	44.5	89	72	74	9	17	6.5	6.5	7.2	7.5	4.5
49	F2	M	A	AA	CT	GG	GA	CC	44.7	86	67	67	9	17.5	6.5	7.1	7.1	7	7.2
50	F2	M	A	GA	TT	GT		CT	44.2	85	60	74	8	23	7.5	6.5	6.8	7.5	4.5
51	F2	M	A	AA	CT	GG	AA	CT	33	84	66	67	8	21	7.1	7.1	6.8	7.5	5.2
52	F2	M	A	AA	CC	GG	GG	CC	44	91	65	74	9	22	6.2	6.5	6.6	6.5	3.5
53	F2	M	A	GA	CT	GT	AA	CT	42	84	69	77	8	19	6.7	8.2	7.2	6.7	5.2
54	F2	M	A	AA	CT	GG	GA	CC	39	85	68	69	8.5	20	6.8	6.5	7.2	7.5	4.5
55	F2	M	A	GA	TT	GT	AA	CT	60.4	98	73	70.5	11	20	6.4	5.5	6.4	6.4	3.5
56	F2	M	A	GA	TT	GT	AA	CT	40.9	87	73	75	10	16	7.5	7.2	8.5	7.8	3.8
57	F2	M	A	AA	CT	GG	GA	CC	37	94	71	66	9	20	8.2	6.5	7.8	8.2	4.2
58	F2	M	A	GA	TT	GT	AA	CT	42.6	94	69	70	8.5	18	7.2	6.2	6.5	7.2	4.5
59	F2	M	A	GA	CT	GT	GA	CT	42.3	82	68	70	10	19
60	F2	M	A	AA	CC	GG	GG	CC	53.7	91	70	75	9.5	21	8.2	7.2	8.2	8.5	5.2
61	F2	M	A	GA		GT		CT	53.6	92	72	72	10	23	7.2	6.5	5.6	6.8	4.5
62	F2	M	A	GA	TT	GT	AA	CT	51.3	100	71	76	11	19	8.2	7.5	7.8	7.8	7.2
63	F2	M	A	GA	TT	GT	AA	CT	47.9	89	74	77	10	21	7.4	7.5	6.9	7.5	5.2
64	F2	M	A	GA	CT	GT	GA	CT	51	98	77	76	10	17	7.2	7.2	7.8	9.8	5.1
65	F2	M	A	AA	CC	GG	GG	CC	42.9	89	69	71	10	19	7.2	6.5	6.5	7.2	5.2
66	F2	M	A	GG	TT	TT	AA	TT	49	104	71	75	9	23	9.2	7.8	8.5	8.5	4.5
67	F2	M	A	GG	TT	TT	AA	TT	45.2	85	72	71	10	20	7.8	7.5	7.6	7.2	4.8
68	F2	M	A	AA	CC	GG	GG	CC	54.9	101	60	77	9.5	22	8.5	9.2	9.2	9.2	4.2
69	F2	M	A	AA	TT	GT	AA	CT	52	90	67	68	8.5	22	8.5	8.2	9.2	9.2	4.2
70	F2	M	A	GA	CT	GT	AA	TT	54	97	71	70	11	23	8.5	7.5	7.8	8.2	3.4
71	F2	M	A	AA	CC	GG	GA	CT	77	104	81	84	12	27	9.5	10.5	9.8	9.2	4.5
72	F2	M	A	GA	CT	GT	GA	CT	36.5	86	66	70	8	20	7.5	6.2	6.7	7.5	4.5
73	F2	M	A	GG	TT	TT	AA	TT	64.8	105	78	81	11	21	10.5	12.5	10.5	11.5	5.6
74	F2	M	A	AA	CT	GT	GG	CC	41.5	80	64	69	10	18
75	F2	M	A	AA	CT	GG	GA	CC	50	85	68	71	10	22
76	F2	M	A	AA	CC	GG	GG	CC	46.8	97	71	77	9	25	7.8	7.5	7.5	8.2	5.2
77	F2	M	A	AA	CC	GG	GA	CT	55.4	89	68	69	10	19
78	F2	M	A	GA	CT	GT	AA	TT	49.5	95	74	75	10	20	7	7.5	6.7	7.2	4
79	F2	M	A	GA	CT	GT	GA	CT	60	105	71	80	10	25	6.2	6.8	7.5	8.5	5.2
80	F2	M	A	GA	TT	GT	AA	CT	49.6	99	75	75	11	21	8.2	7.8	7.8	8.5	4.5
81	F2	M	A	AA	CC	GG	GG	CC	56.9	93	71	73	10	20
82	F2	M	A	GA	CT	GT	GA	CT	56.7	104	73	74	9	22	7.5	6.5	6.2	8.5	4.5
83	F2	M	A	AA	CC	GG	GG	CC	45.7	93	69	70	9	22	8.5	6.7	6.8	7.8	3.5
84	F2	M	A	AA	CC	GG	GG	CC	58.9	88	73	76	11	17
85	F2	M	A	AA	CT	GG	GA	CC	44.9	87	71	72	10	15	7.5	6.8	7.8	7.5	4.5
86	F2	M	A	AA	CT	GG		CC	53	93	72	75	10	21	6.8	6.5	7.5	7.5	4.8
87	F2	M	A	GA	CT	GT	GA	CT	39.3	81	70	70	9	15	6.8	7.8	6.8	6.5	4.8
88	F2	M	A	GG	TT	TT	AA	TT	45	82	69	71	10	24
89	F2	M	A	AA	CC	GG	GG	CC	46.3	88	72	74	10	21	5.5	6.5	6.8	6.5	4.5
90	F2	M	A	AA	CT	GG	AA	CT	55.5	92	75	76	10	22	7.1	7.9	7.2	7.2	7.8
91	F2	M	A	AA	CC	GG	GG	CC	35.2	84	69	70	10	14	5.5	6.2	6.5	6.7	4.2
92	F2	M	A	AA	CC	GG	GA	CT	44.25	95	72	74	11.6	26	6.4	6.1	5.8	7	6.2
93	F2	M	A	AA	CC	GG	GG	CC	50.8	93	71	72	9	22	5.8	8.2	6.7	7.5	5.2
94	F2	M	A	AA	CT	GT	GA	CT	51.6	91	68	74	11	17	6.7	5.9	6.1	5.9	6.2
95	F2	M	A	AA	CC	GG	GG	CC	44.7	83	72	83	8.5	22	6.5	7.5	6.2	6.5	3.2
96	F2	M	A	AA	CT	GG	GA	CC	51.3	88	69	73	8	22	6.7	5.5	8.2	7.8	3.2
97	F2	M	A	AA	CC	GG	GG	CC	43.6	89	71	71	10	20	6.5	7.2	7.8	6.7	5.2
98	F2	M	A	AA	TT	GG	AA	CC	46.3	94	65	72	9	20	6.4	5.8	6.8	6.8	4.2
99	F2	M	A	AA	CT	GT	GG		42.5	91	68	69	8.5	25	6.2	7.2	6.2	6.2	4
100	F2	M	B	GA	CT	GT	AA	TT	41.7	99	73	74	10	20	8.5	8.5	7.5	8.8	6.2	18.4	3.6	19.4	17.6		7.2	6.05	84.11	5.44	3.96	1.09	39.6	158.41
101	F2	M	B	AA	CC	GG	GA	CC	39.7	89	68	69	11	19	7.5	7.5	7.2	7.8	4.2	21.1	4.1	19.7	20.3		16.28	15.02	91.91	7.12	3.25	1.43	32.51	175.47
102	F2	M	B	AA	CT	GG	GA	CC	52	91	74	81	10	22	8.5	7.5	8.2	8.2	5.2	19.5	3.7	18.9	18.7		10.92	11.22	94.26	5.25	3.41	1.05	34.12	136.96
103	F2	M	B	GA	TT	GT	AA	CT	36.7	76	70	72	10.6	20	8.5	10.5	9.5	8.5	5.5	20	4.03	21.6	19.6		9.02	8.38	92.44	7.09	3.67	1.42	36.78	193.5
104	F2	M	B	AA	CT	GG	GA	CC	45.7	9	71	70	10	21	6.4	8.5	5.5	7.2	4.5	19.7	2.6	13	18.1		12.85	11.87	92.57	4.93	3.84	0.99	38.25	139.69
105	F2	M	B	AA	CC	GG	GG	CC	41.5	112	69	73	10	22	8.2	6.5	6.7	6.5	8.2	21	4.2	19.9	20.3		13.23	12.84	96.17	5.27	4.23	1.06	42.3	168.65
106	F2	M	B	AA	TT	GG	AA	CT	39	89	76	76	9	21	12.5	8.5	9.2	10.2	7.5	20.2	3.9	19.9	19.4		11.35	11.11	94.53	8.13	4.45	1.63	44.57	257.74
107	F2	M	B	AA	CT	GG	GA	CC	43.1	91	77	79	11	25	8.5	9.2	7.5	7.5	5.6	20.6	5	24.1	20.6		13.58	14.08	99.14	7.52	3.95	1.51	39.51	217.27
108	F2	M	B	AA	CT	GG	GA	CC	58.7	92	74	79	10	25	7.2	7.2	8.2	8.5	6.5	23.2	4.1	17.7	21.9		17.03	16.24	93.05	8.41	3.22	1.69	32.19	203.81
109	F2	M	B	AA	CT	GG	GA	CC	43.3	95	72	72	9	16	7.5	9.2	7.2	7.5	7.2	17.7	3.4	19.5	17		9.52	8.74	92.37	6.84	3.62	1.37	36.25	183.46
110	F2	M	B	AA	CC	GG	GG	CC	60.7	104	79	83	12	26	8.9	7.5	7.8	8.5	6.5	23.8	5.6	23.4	23.7		13.45	12.5	90.79	10.57	3.61	2.13	36.17	269.41
111	F2	M	B	AA	CC	GG	GG	CC	38.9	91	72	72	9	21	6.5	7.8	7.2	7.2	4.5	17.5	3.6	20.3	17		8.01	7.52	93.85	5.78	3.78	1.16	37.83	162.4
112	F2	M	B	AA	CT	GG	GA	CT	39.8	86	70	76	11	13	8.5	9.5	7.5	8.2	7.5	21.8	4	18.2	20.8		15.23	14.64	95.16	5.39	3.28	1.08	32.75	133.86
113	F2	M	B	GA	CT	GT	GA	CT	52.3	116	80	83	11	27	9.5	7.2	8.5	8.5	6.5	18.2	4.2	23.3	18.1		13.76	13.27	94.87	8.99	4.55	1.81	45.44	285.96
114	F2	M	B	AA	CT	GG	GA	CC	40	99	70	74	10	19	7.5	7.8	6.5	8.5	5.5	20.2	3.5	17.3	19.1		15.19	13.78	90.82	5.97	3.64	1.2	36.35	161.08
115	F2	M	B	AA	CC	GG	GG	CC	37.2	85	75	76	11	19	6.5	8.9	7.8	8.5	5.2	22.7	3.9	17.3	21.5		10.72	11.37	97.18	8.3	3.56	1.67	35.64	220.71
116	F2	M	B	GA	TT	GT	AA	CT	40.1	100	69	81	9.6	20	7.5	9.8	7.5	7.2	6.5	24.7	5.3	21.3	24.1		15.59	15.63	95.54	10.93	3.86	2.2	38.66	315.27
117	F2	M	B	AA	CC	GG	GG	CC	39	93	73	73	11	22	8.5	10.5	8.5	8.5	5.5	18.7	3	16.1	17.5		9.02	9.16	95.03	5.41	3.7	1.08	36.99	154.24
118	F2	M	B	GA	CT	GT	GA	CT	37.1	80	70	70	11	18	8.5	7.5	7.2	7.8	3.5	19.6	2.9	14.9	18.2		10.84	10.47	92.25	4.38	3.17	0.88	31.62	106.62
119	F2	M	B	GA	TT	GT	AA	CT	47	90	75	75	12	22	9.2	10.5	8.5	9.2	6.5	19.9	4.2	21	19.4		12.37	11.39	91.92	7.49	4.71	1.5	47.17	248.97
120	F2	M	B	AA	TT	GG	AA	CC	49.2	92	79	78	10	18	6.5	7.5	6.2	6.7	6.5	23.3	3.7	16	21.8		12.95	12.6	94.73	7.47	3.19	1.5	31.9	181.91
121	F2	M	B	AA	CC	GG	GG	CC	36.9	88	70	70	10	20	8.5	9.2	7.5	8.2	5.2	19	4.7	24.5	19.1		8.44	7.62	89.82	6.25	3.91	1.26	39.12	179.72
122	F2	M	A	GA	TT	GT	AA	CT	34.7	79	65	67	9	17	5.5	6.2	5.5	6.5	3.5	20.8	4	19.2	20		16.98	15.1	89.16	6.42	3.47	1.29	34.71	161.69
123	F2	M	B	GA	CT	GT	AA	CT	42.5	103	71	74	10	23	8.5	8.5	7.8	7.8	6.5	18.8	3.6	19	18		9.22	8.98	92.59	3.88	3.31	0.77	33.16	97.91
124	F2	M	B	GA	CT	GT	GA	CT	40.5	98	74	78	9.4	24	7.2	6.5	6.5	7.5	5.5	19.9	3.9	19.5	19.1		12.77	13.37	96.28	4.54	3.21	0.91	31.92	111.11
125	F2	M	B	GA	CT	TT	GA	CT	42.3	86	72	75	12	18	8.5	9.5	8.5	9.2	6.5	17.1	2.8	16.4	16.1		9.75	9.44	94.56	4.65	4.19	0.93	41.92	147.02
126	F2	M	B	AA	CT	GG	GG	CC	58.1	104	79	84	12	26	10.5	13.5	9.5	10.5	6.5	19.6	3.6	18.4	18.7		9.75	8.95	91.5	6.1	3.08	1.22	30.8	143.73
127	F2	M	B	GA	CT	GT	GA	CT	35.4	90	68	79	10	14	9.8	12.5	8.5	10.2	7.2	22.9	4.1	18	21.8		10.9	14.73	95.03	7.89	3.52	1.59	35.22	203.98
128	F2	M	B	GA	CT	GT	GA	CT	39.8	85	71	71.1	9	19	7.5	8.5	6.5	8.2	5.2	23.6	4.7	20.1	22.8		13.4	12.52	93.46	10.46	3.89	2.1	38.95	294.23
129	F2	M	B	GA	TT	GT	AA	CT	46.1	102	74	72	9.2	27	7.5	7.5	6.8	6.5	6.5	20.9	3.6	17.2	19.7		15.1	14.31	91.97	4.79	3.43	0.96	34.36	127.86
130	F2	M	B	GA	CT	GT	GA	CT	50.8	107	79	83	10	26	6.5	8.5	8.5	7.2	5.5	17.5	3.6	20.7	17		8.62	7.87	91.19	3.97	3.76	0.79	37.61	114.18
131	F2	M	B	GA	CT	GT	GA	CT	49.9	86	72	75	11	20	8.5	9.2	8.5	7.8	5.5	18.1	4.2	23.2	18		9.31	9.17	94.78	3.93	3.34	0.78	33.39	106.33
132	F2	M	B	AA	CT	GG	GA	CC	38.8	87	66	74	8.4	25	6.8	8.2	7.2	7.5	6.2	20.4	3.4	16.4	19.2		12.31	11.88	93.65	7.2	3.97	1.45	39.69	201.39
133	F2	M	B	AA	CT	GG	GA	CC	34.7	81	71	71	9	17	8.5	9.8	7.8	7.8	5.2	21	4.3	20.5	20.3		11.51	10.53	90.08	6.08	4.01	1.22	40.14	187.75
134	F2	M	B	AA	CC	GG	GG	CC	35.6	80	71	73	9	19	9.5	9.2	8.5	8.5	5.5	18.2	3.6	20	17.6		10.25	9.34	91.65	7.77	3.84	1.56	38.41	222.44
135	F2	M	B	AA	CT	GG	GA	CC	40.7	88	70	72	10	16	7.5	8.5	6.5	7.8	5.5	18	3.5	19.3	17.3		8.71	7.93	93.62	4.56	4.14	0.91	41.44	139.93
136	F2	M	B	AA	CT	GG	GA	CT	40.8	89	71	70	10	18	7.5	8.5	6.8	7.8	5.5	27.1	6.6	24.4	27.2		11.31	10.96	96.8	10.32	3.99	2.08	39.98	292.15
137	F2	M	B	AA	CT	GG	GA	CC	45.6	105	80	83	9	25	9.5	10.5	9.5	9.5	5.5	22	4	18.1	20.9		7.14	6.43	90.74	5.53	2.99	1.11	29.88	135.44
138	F2	M	B	GA	CT	GT	GA	CT	34.3	82	71	70	9	15	6.5	8.5	6.5	6.7	6.5	17.8	4.3	24.4	17.8		9.87	8.6	88.03	7.04	3.56	1.41	35.65	191.76
139	F2	M	B	GA	CT	GT	AA	TT	59.5	101	75	79	10	25	9.5	8.9	8.5	9.2	6.2	21.4	4.5	21.2	20.9		10.3	10.21	95.09	7.95	3.62	1.6	36.22	212.93
140	F2	M	B	GA	CT	GT	GA	CT	46.2	104	72	74	9	18	8.5	9.2	7.8	8.5	5.5	19.1	3	15.8	17.9		9.29	8.41	91.63	4.49	3.04	0.9	30.42	107.12
141	F2	M	B	GG	TT	GT	AA	CT	68.8	104	80	85	12.2	23	8.5	11.5	10.5	11.8	7.5	24.1	4.6	19	23.1		8.56	8.04	92.44	10.77	3.34	2.17	33.41	275.03
142	F2	M	B	AA	CT	GG	AA	CT	34.8	86	70	72	10	18	7.2	7.5	6.5	7.5	4.2	17.9	3.7	20.9	17.4		11.74	12.16	96.59	4.89	3.11	0.98	31.18	120.47
143	F2	M	B	GA	CT	GG	GA	CC	63.8	104	78	85	12	24	10.2	9.5	8.5	10.2	7.2	23.1	4.9	21.3	22.5		11.46	14.44	86.34	9.57	4.25	1.92	42.49	294.68
144	F2	M	B	AA	CT	GG	GA	CC	45.8	87	70	73	11	21	11.2	7.5	8.9	10.5	6.5	18.5	3.2	17.3	17.5		5.78	5.09	88.09	4.27	2.6	0.85	26.02	87.71
145	F2	M	B	AA	CC	GG	GG	CC	47.8	93	71	83	11	22	9.2	8.5	8.5	9.2	6.2	21.9	4.1	18.5	20.9		11.58	10.56	92.09	7.59	3.5	1.52	35.03	203.4
146	F2	M	B	AA	CT	GT	GA	CT	51.8	109	81	81	10	23	10.5	12.2	9.5	9.8	7.8	17.3	3	17.3	16.3		6.53	5.58	85.03	4.97	3.96	1	39.61	149.12
147	F2	M	B	AA	CC	GG	GG	CC	60.6	110	79	80	11	23	7.8	9.8	9.2	8.2	6.7	25.8	5.5	21.4	25.2		17.31	15.82	91.87	12.07	3.74	2.43	37.44	320.33
148	F2	M	B	GA	TT	TT	AA	TT	52.6	98	75	76	10	25	7.5	6.8	7.5	8.5	5.6	22.2	4.5	20	21.5		10.8	10.6	93.08	6.41	3.25	1.29	32.53	156.41
149	F2	M	B	AA	CT	GG	GA	CC	49.8	101	70	70	10	23	7.5	6.5	7.8	8.5	5.8	22.6	4.8	21.3	22		17.73	17.09	94.16	9.91	3.33	1.99	33.3	252.03
150	F2	M	B	AA	CC	GG	GA	CT	45.3	112	73	75	8.6	25	7.5	9.5	7.5	8.2	4.5	20.1	3.3	16.3	18.9		13.63	12.41	92.79	5.79	3.87	1.16	38.74	167.8
151	F2	M	B	AA	CT	GG	GA	CC	50	91	75	77	10	25	10.5	8.5	9.5	11.2	6.5	20.1	3.4	16.7	18.9		10.94	9.21	85.43	5.71	3.3	1.14	32.87	142.17
152	F2	M	B	AA	CT	GT	GA	CT	65.3	110	74	75	11	26	8.5	9.7	7.5	6.8	3.5	23.2	5.4	23.3	23.1		19.14	17.63	91.72	8.62	4.03	1.73	40.35	230.69
153	F2	M	B	GA	CT	GT	AA	CT	52.1	98	76	82	10	25	8.5	8.5	8.2	6.5	5.2	21.9	3.8	17.2	20.7		10.14	9.47	93.4	9.53	4.08	1.92	40.79	280.67
154	F2	M	B	GA	CT	GT	GA	CT	39.6	92	70	71	10	18	7.2	8.5	7.2	7.5	5.5	18.7	3.6	19.4	18		13.64	12.14	90.17	6.61	3.81	1.33	38.15	194
155	F2	M	B	GA	CT	TT	GA	CT	38.2	87	74	75	9	22	9.2	8.5	10.5	11.5	5.5	22	4.8	21.7	21.5		16.2	14.63	89.48	9.01	3.88	1.81	38.8	251.55
156	F2	M	B	AA	CT	GG	GG	CC	41.6	93	71	72	10	23	7.2	8.2	7.5	8.5	6.5	17.1	3.5	20.3	16.5		8.32	7.75	93.02	4.45	3.1	0.89	31.06	107.56
157	F2	M	B	GA	CT	GT	GA	CT	43.6	87	72	74	11	21	7.5	9.7	7.2	7.1	4.5	18.2	3.4	18.5	17.3		13.3	13.22	92.79	5.22	3.01	1.05	30.1	125.08
158	F2	M	B	GA	CT	GG	GA	CC	43.5	92	73	75	10	23	8.5	9.5	8.5	9.5	5.5	24.1	4.1	16.9	22.7		12.17	11.66	93.98	8.18	3.86	1.65	38.68	244.55
159	F2	M	B	GA	CT	GT	GA	CT	53	93	77	83	11	21	9.8	10.5	9.5	11.5	7.2	21.8	4.1	18.7	20.8		11.3	10.13	90.6	9.62	3.62	1.93	36.2	261.75
160	F2	M	B	GA	CC	GT	GA	CT	55.9	103	76	80	12	23	9.5	11.5	8.5	10.2	7.5	23.1	4.7	20.2	22.4		14.89	18.18	92.9	10.58	3.74	2.13	37.47	295.37
161	F2	M	B	GA	CT	GT	GG	CT	60	97	78	80	9	24	8.5	7.8	7.2	8.2	4.5	23	4.2	18.3	21.9		12.28	1.25	90.33	7.31	3.61	1.47	36.14	197.88
162	F2	M	B	AA	CC	GG	GA	CC	62	102	77	85	11	20	7.8	7.5	6.5	7.5	5.4	22.1	5.5	25	22.3		16.56	15.45	93.72	10.43	4.19	2.1	41.9	312.29
163	F2	M	B	AA	TT	GG	AA	TT	50.6	106	72	78	11	22	6.7	9.5	8.2	7.8	7.2	20.5	4.3	20.7	20		17.13	16.51	93.77	8.62	3.24	1.37	32.4	212.22
164	F2	M	B	AA	CC	GG	GA	CT	47.5	93	70	76	11	19	8.5	10.5	8.5	9.9	5.5	19.5	4.3	22.1	19.2		10.73	9.94	92.54	7.89	3.63	1.58	36.36	214.44
165	F2	M	B	AA	CT	GG	GA	CC	36.6	86	75	75	10	14	7.8	8.5	8.2	8.2	5.3	20.4	3.1	15.2	19		7.3	6.99	95.11	7.59	4.65	1.52	46.39	253.17
166	F2	M	B	AA	CC	GG	GG	CC	45.5	93	70	71	10	18	6.5	7.2	6.5	7.5	4.5	20.5	3.4	16.7	19.3		13.49	12.66	93.89	4.74	3.35	0.95	33.5	120.28
167	F2	M	B	GA	CT	GT	GA	CT	50	93	3	73	10	24	6.5	8.5	6.5	6.5	5.6	18.4	3.4	18.7	17.6		10.6	11.19	95.18	5.22	3.47	1.05	34.72	142.21
168	F2	M	B	GA	CT	GT	GA	CT	57.2	93	73	77	12.2	26	8.5	8.9	8.5	9.2	7.2	23.9	4.1	17.2	22.5		12.18	12.55	96.07	8.91	3.48	1.79	34.83	232.56
169	F2	M	B	GA	CT	GT	GA	CT	51.7	102	72	74	11	24	8.5	8.2	8.2	10.5	4.5	19.5	3.3	17	18.4		12.81	12.88	94.94	6.01	3.54	1.21	35.46	162.12
170	F2	M	B	GG	TT	GT	AA	CT	58.2	100	74	77	11	19	8.2	7.8	9.2	9.5	6.7	25.5	5.1	19.8	24.6		22.34	21.16	93.57	8.39	3.26	1.69	32.1	204.93
171	F2	M	B	AA	CT	GT	GA	CT	48.5	99	74	74	11	23	6.9	11.8	5.5	9.8	5.5	20.7	3.8	18.3	19.7		14.45	12.4	89.45	8.3	3.5	1.67	35	217.82
172	F2	M	B	AA	CC	GG	GG	CC	52.1	89	72	75	11	24	7.5	5.5	7.2	8.5	3.5	22	3.9	17.8	20.9		18.5	18.05	94.6	7.5	3.05	1.51	30.57	174.68
173	F2	M	B	AA	CC	GG	GA	CC	56.5	105	76	77	11	20	9.5	8.5	8.9	10.2	6.7	23.1	4.4	18.9	22.1		17.22	15.68	91.67	9.25	3.12	1.86	31.21	213.85
174	F2	M	B	AA	CC	GG	GG	CC	44.7	97	74	76	11	22	7.2	6.4	7.6	5.8	6.5	23.4	4.8	20.5	22.7		11.75	11.14	93.05	9.54	4.22	1.92	42.06	289.1
175	F2	M	B	AA	CC	GT	GG	CC	54.9	103	78	84	11	26	9.2	9.5	8.5	9.2	4.8	20.4	3.2	15.5	19		8.66	7.79	89.69	5.87	3.79	1.18	37.91	164.69
176	F2	M	B	AA	CC	GG	GG	CC	51.2	104	76	79	10	22	8.2	8.5	8.9	7.5	5.8	19.9	3.1	15.4	18.5		10.6	9.42	89.13	6.08	3.6	1.22	35.98	168.9
177	F2	M	B	AA	CC	GG	GG	CC	45.1	98	74	74	11	20	6.7	8.5	7.5	7.8	4.8	24	4.4	18.3	22.8		11.77	11.31	94.79	8.77	3.93	1.76	39.37	258.47
178	F2	M	B	GA	TT	GT	AA	CT	40.1	90	70	70	9	14	8.5	8.2	7.5	8.2	6.5	17.1	3.7	21.7	16.8		11.32	10.03	87.51	5.08	3.65	1.02	36.56	139.81
179	F2	M	B	AA	CT	GG	GA	CC	37.35	87	70	70	9	18	6.7	7.5	6.5	6.7	4.5	19	3.3	17.6	17.9		12.13	11.47	93.78	5.63	3.54	1.13	35.44	154.09
180	F2	M	B	GA	CT	GT	GA	CT	47.8	96	70	70	11	18	7.2	9.8	7.8	8.2	7.2	23.4	4.4	18.9	22.4		18.83	18.91	95.57	7.61	2.92	1.53	29.21	166.6
181	F2	M	B	AA	CC	GG	GA	CC	50	96	72	76	10	23	10.2	8.1	8.5	10.5	5.5	24	4.9	20.68	23.3		10.81	10.15	92.91	11.12	4.16	2.24	41.68	330.44
182	F2	M	B	AA	CT	GG	AA	CC	59.6	97	78	82	11	22	8.5	9.5	9.2	9.5	6.5	17.6	5.9	33.4	19.4		17.65	14.89	85.71	17.89	4.12	3.61	41.09	522.42
183	F2	M	B	AA	CT	GG	AA	CC	46.8	91	72	80	10	21	8.5	8.2	8.5	9.2	6.2	21.7	4.4	20.3	21		11.95	12.28	95.04	7.15	3.21	1.44	32.14	172.23
184	F2	M	B	AA	CC	GG	GA	CC	63	107	86	90	11	29	10.5	12.5	9.5	10.5	6.5	21.6	3.1	14.6	20		10.01	9.55	94.27	6.56	3.17	1.32	31.77	161.08
185	F2	M	B	GA	CT	GT	GA	CT	47.9	93	76	79	11	20	9.5	10.5	9.5	11.5	6.5	23.2	6.2	26.7	23.8		18.81	18.24	96.46	15.6	4.35	3.14	43.52	466.22
186	F2	M	B	GA	CT	GG	GA	CC	64.1	105	77	79	10	25	10.2	8.2	7.8	8.5	5.5	23.6	3.1	13.4	21.7		13.55	12.43	90.9	8.01	3.46	1.61	34.65	206.76
187	F2	M	B	GA	CT	GT	GA	CT	49.9	97	73	77	10	24	8.9	7.2	7.5	8.2	4.5	24.6	4.7	19.1	23.5		20.53	17.66	87.04	10.68	3.9	2.15	38.98	303.59
188	F2	M	B	GA	TT	GG	AA	CC	65.8	105	77	76	11	24	9.5	10.5	9.5	10.5	6.5	23.9	4.6	19.18	22.9		12.54	11.58	90.84	7.94	3.19	1.59	31.9	184.74
189	F2	M	B	AA	CC	GG	GG	CC	57.3	100	78	80	10	25	10.2	11.5	9.8	10.5	6.5	24.1	3.8	15.7	22.5		7.77	7.91	97.84	8.78	3.42	1.77	34.19	225.45
190	F2	M	B	AA	CC	GG	GG	CC	74.2	111	78	86	11	26	9.8	7.8	8.2	9.5	7.2	21.1	3.3	15.6	19.7		12.52	12.81	97.69	7.52	3.65	1.51	36.51	202.61
191	F2	M	B	AA	CT	GG	GA	CC	39.8	82	70	74	10	22	7.5	6.8	7.5	8.2	7.5	21.1	4.1	19.2	20.2		13.33	13.71	96.24	6.34	2.79	1.27	27.95	135.95
192	F2	M	B	AA	TT	GG	AA	CC	48.2	97	73	77	10	22	8.5	7.8	6.5	9.2	5.2	24.4	4.2	17.4	23		16.23	14.36	90.52	9.3	3.53	1.87	35.34	246.27
193	F2	M	B	AA	CT	GG	GA	CC	46	96	73	74	11	25	9.5	9.5	8.2	10.2	6.5	21.8	3.7	17.1	20.5		9.48	8.92	93.47	7.84	4.07	1.57	40.55	225.12
194	F2	M	B	GA	CT	GG	GA	CC	46.2	90	73	73	10	23	6.5	7.5	6.2	6.5	5.6	22.4	5	22.2	22.1		15.93	14.74	92.67	8.96	3.37	1.8	33.75	221.1
195	F2	M	B	GA	TT	GT	AA	CT	40.4	87	73	75	11	18	7.2	6.7	9.2	7.5	4.6	21.8	4.4	20.3	21.1		16.58	15.36	92.71	10.1	3.91	2.03	39.09	279.88
196	F2	M	B	AA	TT	GG	AA	CC	38.1	81	70	70	10	16	8.5	7.2	8.5	9.5	6.5	20.7	3.4	16.3	19.4		10.36	10.21	92.98	6.37	4.72	1.28	47.13	214.66
197	F2	M	B	AA	CT	GG	GA	CC	34.7	79	65	67	9	17	5.5	6.2	5.5	6.5	3.5	20.8	4	19.2	20		16.98	15.1	89.16	6.42	3.47	1.29	34.71	161.69
198	F2	M	B	AA	CT	GG	AA	CT	50.7	91	74	78	10	21	10.5	7.5	7.5	8.5	5.2	17.8	4.7	26.2	18.2		10.93	10.46	90.84	6.49	3.11	1.3	31.16	155.67
199	F2	M	B	AA	CT	GG	GA	CC	46.9	90	72	76	10	23	11.2	6.5	9.8	10.5	6.5	22.2	4.3	19.2	21.3		11.71	11.17	93.78	6.24	3.2	1.25	32.01	154.81
200	F2	M	B	AA	CT	GG	GA	CT	37	86	70	70	10	19	8.2	7.2	7.5	8.5	5.6	18.1	3.6	19.9	17.5		12.74	11.54	89.73	7.7	4.35	1.55	43.51	243.91
201	F2	M	B	AA	CT	GT	GA	CT	59	97	75	82	10	26	8.2	7.8	9.5	10.2	6.2	23.3	4.5	19.2	22.3		15.83	14.87	91.82	7.29	2.83	1.47	28.31	164.79
202	F2	M	B	GA	CT	GT	GA	CT	47.7	90	70	70	12	21	8.9	9.5	8.5	8.5	6.2	17.1	3.2	18.8	16.3		9.42	13.69	92.45	4.01	3.51	0.8	35.18	109.5
203	F2	M	B	AA	CT	GG	GA	CC	56.5	97	74	79	11	25	8.9	9.5	9.5	10.2	6.7	21.4	3.5	16.2	20.1		15.31	14.12	92.52	7.56	3.39	1.52	33.92	192.47
204	F1	F	C	AA	CT	GT	GG	CC	33.75	82	68	68	7		5.5	6.5	6.5	5.2	8.4	21.9	3.8	17.4	20.7	2.5
205	F1	F	C	GA	CT	GT	GA	CT	43.9	85	65	67	7		5.6	6.2	5.5	5.5	4.2	24.4	5	20.6	23.6	2.9
206	F1	F	C	AA	CC	GG	GA	CT	37	83	69	78	7		6.5	8.2	6.5	6.2	5.3	26.2	5.5	21	25.5	2.85
207	F1	F	C	GA	CT	GT	GA	CT	29.2	87	65	66	7		5.2	5.5	6.2	5.5	3.5	24.8	5.3	21.4	24.2	2.05
208	F1	F	C	GA	CT	GT	GA	CT	41.25	83	67	66	7		5.5	5.6	5.6	5.5	4.2	24.8	3.9	15.5	23.1	2.2
209	F1	F	C	AA	CC	GG	GG	CC	35.7	83	61	63	7		6.5	6.5	6.5	6.5	4.5	19.8	4	20.1	19.1	4.5
210	F1	F	C	GA	CT	GT	GA	CT	32.8	82	64	70	7		6.5	7.5	7.5	7.8	5.2	21.1	4.6	21.7	20.7	3.35
211	F1	F	C	AA	CT	GT	GG	CC	47.9	88	65	78	8		6.5	7.5	6.5	6.5	7.8	23.1	4.1	17.7	21.9	3.65
212	F1	F	C	GG	TT	TT	AA	TT	39.35	81	62	66	7		6.5	5.5	6.5	5.6	4.5	22.6	4.5	20	21.8	3.25
213	F1	F	C	GA	CT	GT	GA	CT	33.55	83	63	66	6		5.5	4.5	5.8	6.2	3.5	22.6	4.9	21.5	22.1	2
214	F1	F	C	AA	CC	GG	GA	CT	36.3	80	63	65	6		5.2	5.2	5.8	5.5	3.4	22.7	4.4	19.4	21.8	2.3
215	F1	F	C	AA	CC	GG	GG	CC	44.6	95	68	69	8		6.5	6.5	6.5	6.2	4.5	19.4	3.5	18.1	18.4	3.85
216	F1	F	C	AA	CC	GG	GG	CC	35.6	82	62	60	7		5.2	7.5	6.5	7.5	3.5	20.4	4	19.7	19.7	4.05
217	F1	F	C	AA	CC	GG	GG	CC	35.5	75	66	67	7		6.5	6.5	7.2	5.5	5.5	20.4	5	24.3	20.5
218	F1	F	C	GA	CT	GT	GA	CT	43.5	86	63	67	7		5.2	4.5	5.2	4.5	2.3	20.9	4.6	21.9	20.5	3.5
219	F1	F	C	AA	CC	GG	GA	CT	37.9	87	67	72	8		6.2	6.5	7.2	6.5	5.6	22.9	5.3	23	22.7	3.55
220	F1	F	C	AA	CC	GG	GG	CC	39.6	79	64	69	7		6.5	7.5	7.2	7.5	5.5	21.1	4.6	21.7	20.6	2.7
221	F1	F	C	GA	CT	GT	GA	CT	39.5	86	64	68	7		5.5	5.5	5.8	6.5	4.2	20.7	5.4	25.9	21.1	2.65
222	F1	F	C	GA	CT	GT	AA	TT	41.1	86	69	78	9		6.5	6.5	6.2	6.5	3.5	21	4.1	19.4	201	3.5
223	F1	F	C	AA	CC	GG	GG	CC	44.5	86	69	68	8		6.5	6.5	5.6	6.2	4.2	24.6	3.8	15.4	23	2.9
224	F1	F	C	GG	TT	TT	AA	TT	39.4	83	62	70	7		6.5	6.2	5.58	6.7	4.2	21.7	4.7	21.5	21.3	2.75
225	F1	F	C	GA	CT	GT	GA	CT	32.7	78	64	68	6		4.8	4.5	5.5	6.5	3.5	19.8	4.2	21.2	19.3	3.05
226	F1	F	C	GG	TT	TT	AA	TT	38.5	84	64	68	7		7.2	7.5	6.7	6.7	6.2	19.9	4.5	22.6	19.6
227	F1	F	C	AA	CT	GG	GA	CC	35.4	78	64	67	7		6.8	6.5	6.4	7.6	4.5	20.4	4.7	23.1	20.2	3.7
228	F1	F	C	AA	CT	GG	GA	CC	45.3	84	69	73	7		7.5	6.5	6.7	7.2	4.2	23	4	17.5	21.8	3.2
229	F1	F	C	GA	CT	GT	GA	CT	37	77	62	65	7		5.5	5.5	5.5	6.5	2.8	24.6	4.6	18.7	23.5
230	F1	F	C	AA	CC	GG	GG	CC	47.15	88	61	63	7		7.5	8.5	7.5	6.7	6.1	22.3	5.4	24.3	22.4
231	F1	M	B	GA	CT	GT	AA	CT	42.5	103	71	74	10	23	8.5	8.5	7.8	7.8	6.5	18.8	3.6	19	18		9.22	8.98	92.59	3.88	3.31	0.77	33.16	97.91
232	F1	F	C	GG	TT	GT	AA	TT	39.8	77	61	64	7		4.5	4.5	6.2	5.2	4.2	21.3	4.2	19.8	20.5	2.7
233	F1	F	C	AA	CC	GG	GG	CC	31.7	76	65	68	8		6.2	6.5	5.6	5.5	5.5	21.7	4.1	18.7	20.7
234	F1	F	C	AA	CC	GG	GG	CC	38	81	65	70	6		5.5	7.5	5.6	6.5	3.2	22.1	4.3	17.3	22.4	3
235	F1	F	C	GA	CT	GT	GA	CT	34.3	76	58	56	7		5.5	7.5	7.2	5.2	6.5	18.8	4	21.3	18.4	3.5
236	F1	F	C	AA	CT	GG	GA	CT	35.4	76	63	67	6		5.5	7.1	7.2	5.6	4.2	21.8	4.7	21.8	21.3
237	F1	F	C	GA	CT	GT	GA	CT	41.5	81	68	69	8		6.5	6.5	6.5	5.5	2.5	20.7	4.5	21.9	20.3	4.15
238	F1	F	C	GA	CT	GT	GA	CT	30.55	72	61	60	7
239	F1	F	C	GA	TT	TT	AA	TT	45	92	69	66	8		6.2	6.5	6.2	6.2	4.2	24.6	4.9	20.1	23.8	3
240	F1	F	C	GA	CT	GT	GA	CT	39.5	84	66	69	6		6.5	6.5	5.8	5.8	3.2	23.7	5	21.3	23.1	3.2
241	F1	F	C	GG	TT	TT	AA	TT	34.2	77	64	68	8		6.2	6.5	6.5	6.5	5.5	20.9	4.6	22.2	20.5	5.5
242	F1	F	C	AA	CC	GG	GA	CC	38.5	85	56	62	6		7.2	7.5	6.5	6.5	5.5	22.1	4.3	19.4	21.3
243	F1	F	C						44.5	76	64	68	7		6.5	5.5	5.5	6.2	3.2	23.3	4.6	19.9	22.5
244	F1	F	C	AA	CC	GG	GG	CC	41	90	64	66	7		6.5	6.5	7.2	7.5	5.5	23.1	4.8	21	22.4	3.5
245	F1	F	C	GA	CT	GT	GA	CT	52.8	94	61	66	7		5.5	4.5	6.2	6.5	3.5	24.7	5	20.2	23.9	3.1
246	F1	F	C	AA	CT	GT	GA	CT	49	94	72	71	7		4.5	6.5	5.5	5.5	6.5	27.7	5.5	19.8	26.7	2.85
247	F1	F	C	AA	CT	GG	GA	CC	41.1	84	73	62	7
248	F1	F	C	GA	CT	GT	GA	CT	40.5	86	65	71	7		4.5	6.5	6.2	5.5	7.2	23.6	4.5	18.9	22.6
249	F1	F	C	AA	CC	GG	GG	CC	37.8	79	73	72	7		6.5	8.2	6.5	6.5	4.5	23.1	5.4	23.6	23	3
250	F1	F	C	AA	CC	GG	GG	CC	35.4	78	70	69	6		6.9	6.9	6.5	6.5	4.5	26.4	5.1	19.5	25.4	3.05
251	F1	F	C	GG	TT	GT	AA	TT	44.9	82	71	70	8		6.5	6.5	6.5	5.5	4.2
252	F1	F	C	AA	CC	GG	GG	CC	38.5	81	67	76	7		7.5	7.5	4.2	7.2	4.5	20.4	3.7	17.9	19.4	2.85
253	F1	F	C	GG	TT	TT	AA	TT	34	79	70	63	7		5.5	6.5	5.5	5.5	8.5	24	4.9	20.4	23.2	3.3
254	F1	F	C	GA	CT	GT	GA	CT	39.5	79	62	65	7		7.2	5.6	6.5	6.7	4.5
255	F1	F	C	GA	TT	TT	GA	CT	33.2	79	64	65	9		6.2	6.5	6.2	5.4	3.5	24.8	5.3	21.3	24.1	3.1
256	F1	F	C	GA	CT	GT	GA	CT	32.5	76	62	60	6		5.8	5.6	6.2	6.2	5.2	22.3	4.1	18.4	21.2	2.2
257	F1	F	C	AA	CT	GG	GA	CT	34.1	75	57	66	7		5.5	6.5	5.8	6.2	3.8	22.8	4.4	19.5	21.9	2.95
258	F1	F	C	GA	CT	GT	GA	CT	36.5	79	62	58	7
259	F1	F	C	GA	CT	GT	AA	CT	34.4	75	67	69	6		6.5	8.2	7.5	7.2	5.6	25.8	5.4	20.8	25	4.5
260	F1	F	C	GA	CT	GT	GA	CT	34	73	61	68	7		6.5	6.5	5.5	6.2	3.4	21.5	4	18.5	20.5	2.55
261	F1	F	C	GG	TT	TT	AA	TT	42.5	83	72	71	9		6.7	7.2	6.2	6.7	4.2	23.1	5.3	23	22.9	4.55
262	F1	F	C	GA	CT	GT	GA	CT	40.5	81	63	68	8		6.5	5.5	5.8	5.6	3.4	20.6	3.7	18.1	19.6	3.7
263	F1	F	C	AA	CT	GG	GA	CC	38.4	77	63	64	8		5.5	6.5	5.6	6.2	5.6	18.6	4	21.5	18.2	3.55
264	F1	F	C	AA	CC	GG	GG	CC	35.65	84	68	71	6		6.5	5.5	3.5	6.5	4.5	20.8	4.2	20.3	20.1	3.75
265	F1	F	C	AA	CC	GG	GG	CC	41.35	85	64	66	7		5.1	6.2	5.5	5.6	3.4	22	4.7	21.4	21.5	3.4
266	F1	F	C	AA	CT	GT	GG	CC	35.1	76	65	62	6		7.2	8.2	7.2	5.7	6.5	17.5	4.5	26	17.8	3.65
267	F1	F	C	AA	CT	GG	GA	CC	45.4	85	68	68	7		6.5	6.5	7.2	6.5	4.3	23.7	4	16.7	22.3	2.8
268	F1	F	C	GA	CT	GT	GA	CT	40	82	63	62	7		5.5	7.2	5.5	5.5	4.5	25.9	6.2	23.8	25.9	3.5
269	F1	F	C	AA	CC	GG	GA	CT	34.5	77	62	65	7
270	F1	F	C	GA	CT	GT	GA	CT	41	80	63	65	8		6.5	6.5	6.7	7.2	3.5	21.8	3.9	18.1	20.7	3.25
271	F1	F	C	GG	TT	TT	AA	TT	42.3	80	63	61	6		7.2	6.5	6.8	6.7	4.5	24.5	4.6	18.7	23.4	3.15
272	F1	F	C	AA	CC	GG	GG	CC	40.6	79	66	69	7		4.5	5.2	6.5	5.2	3.4	21.4	4.1	19	20.5
273	F1	F	C	AA	CC	GG	GG	CC	35.15	74	61	63	7		6.5	4.5	5.5	6.2	3.4	21.5	5.2	24.1	21.5	2.85
274	F1	F	C	AA	CT	GT	GA	CT	34.5	75	67	67	6		7.5	7.5	7.2	6.7	4.8	23.6	5.6	23.7	23.6	2.6
275	F1	F	C	GA	CT	GT	GA	CT	34.5	82	64	65	8		5.5	5.5	4.8	5.5	3.5	21.1	4.9	23.4	21
276	F1	F	C	AA	CT	GG	GA	CC	27.9	75	58	60	7		5.2	7.5	5.5	5.5	4.8	24.7	4.7	18.9	23.7	3.3
277	F1	F	C	AA	CC	GG	GG	CC	39.7	78	68	72	8		5.5	6.5	5.5	6.2	4.2	21.2	4.1	19.3	20.3	2.3
278	F1	F	C	AA	CC	GG	GA	CT	42.7	80	57	60	7		6.5	7.8	7.5	7.5	4.2	24.2	4.6	19	23.2	4.2
279	F1	F	C	AA	CC	GG	GG	CC	37.5	79	64	69	6		6.2	6.8	7.5	7.2	4.5	21.9	4.5	20.7	21.2	3
280	F1	F	C	AA	CC	GG	GG	CC	39.5	78	62	67	7		5.5	5.5	7.2	7.5	3.4	22.1	3.8	17.2	20.8	3.05
281	F1	F	C	GA	CT	GT	AA	CT	37.7	88	68	65	7		5.5	4.5	4.5	10.5	6.5	22	6.3	28.5	23	3.95
282	F1	F	C	GA	CT	GT	GA	CT	29	75	61	63	7		9.2	11	9.8	9.8	5.6
283	F1	F	C	GA	CT	GT	GA	CT	43.9	82	67	72	7		6.2	5.6	6.2	6.5	5.5
284	F1	F	C	AA	CT	GG	GA	CC	38.9	76	63	66	7		7.8	6.2	6.7	6.7	4.2	23.2	5.8	24.8	23.4	3.8
285	F1	F	C	AA	CT	GG	GA	CC	30.45	72	60	62	7		5.5	6.5	4.5	4.5	3.8	22.7	4.4	19.5	21.8	2.35
286	F1	F	C	AA	CT	GG	GA	CC	35.1	75	67	62	7
287	F1	F	C	AA	CT	GG	GA	CC	43.05	87	64	69	6		8.5	12.2	9.2	8.5	8.5	20.6	2.9	14	19.1	5.15
288	F1	F	C	AA	CT	GG	GA	CC	37.3	81	61	65	8		6.5	7.5	6.5	6.7	5.5	25	5.3	21	24.4	3.4
289	F1	F	C	AA	CC	GG	GG	CC	35.7	74	64	68	8		6.5	7.5	6.5	7.2	4.2	21.2	4	18.6	20.3	2.65
290	F1	F	C	AA	CC	GG	GA	CT	32.45	70	70	65	7
291	F1	F	C	AA	CC	GG	GA	CC	38.35	78	63	66	7		5.5	5.5	5.5	6.2	4.5	21.5	4.5	20.9	20.9
292	F1	F	C	AA	CT	GT	GA	CT	37	75	68	68	7		8.2	7.2	7.2	6.5	2.5	22.1	4.1	18.6	21.1	3.5
293	F1	F	C	AA	CC	GG	GA	CT	39.2	83	68	66	8		6.5	7.5	6.5	6.5	5.5	20.7	4.3	20.9	20.1	2.85
294	F1	F	C	AA	CC	GG	GA	CT	47.7	84	69	68	8		7.5	7.2	6.5	6.2	4.2	22.3	5.2	23.4	22.2	4
295	F1	F	C	AA	CC	GG	GG	CC	34.7	76	67	67	7		6.5	7.5	6.5	3.5	5.5	22.9	4.4	19.1	21.9	3.65
296	F1	F	C	AA	CT	GT	GA	CT	40.4	83	65	68	7		6.5	5.2	6.5	6.5	3.5	24.6	4.3	17.7	23.3	2.8
297	F1	F	C	GA	CT	GT	GA	CT	30.5	80	62	73	7		7.5	8.5	8.3	5.5	5.5	16.2	3.2	19.7	15.6	2.55
298	F1	F	C	AA	CC	GG	GG	CC	47.9	81	65	68	8		6.5	6.5	6.5	7.2	4.5	19.9	3.8	19.9	18.4	3.9
299	F1	F	C	GA	CT	GT	GA	CT	33.7	83	70	69	6		5.5	6.5	4.5	5.5	4.5	22.7	6	26.3	23.2	2.45
300	F1	F	C	GA	TT	GT	AA	CT	41	82	66	67	6		7.2	4.5	6.5	6.7	4.5	24.3	4.5	18.4	23.1	2.85
301	F1	F	C	GA	CT	GT	GA	CT	30.1	70	63	65	7		6.5	5.5	5.5	5.5	3.5	21.1	4.6	21.8	20.7	2.6
302	F1	F	C	GA	CT	GT	GA	CT	37	82	67	68	7		6.5	6.5	5.5	6.5	4.5	23.9	5.9	24.6	24	3.35
303	F1	F	C	GA	CT	GT	GA	CT	32.95	78	63	60	6		6.5	7.2	6.5	7.5	4.5	24.7	4.8	19.5	23.8	3.85
304	F1	F	C	GA	CT	GT	GA	CT	33.5	78	64	65	8		5.6	7.2	6.5	5.5	3.8	21.7	4.4	20.2	21	3.4
305	F1	F	C	GA	CT	GT	GA	CT	46.5	86	55	78	9		6.5	7	6	7	4.5	21.6	3.5	16.3	20.3	3.95
306	F1	F	C	AA	CT	GG	GA	CC	30.4	75	66	69	7
307	F1	F	C	GA	CT	GT	GA	CT	27	70	60	64	7
308	F1	F	C	AA	CC	GG	GA	CT	31.2	76	62	64	7
309	F1	F	C	AA	CC	GG	GG	CC	38.5	86	64	68	8		6	8	6.5	7	4.5	21.7	4.2	19.4	20.8	2.55
310	F1	F	C	GA	CT	GT	GA	CT	48.45	87	69	75	8		6	7	5.5	6	4	23.8	4.3	18.3	22.6	3.7
311	F1	F	C	AA	CC	GG	GG	CC	41.8	82	75	77	9		6	6	5.5	6.5	4.5	20.3	4	19.7	19.6	2.7
312	F1	F	C	GA	CT	GT	GA	CT	34.3	81	66	74	8		7	8	7	7.5	5.5	19.4	4.1	21.3	18.9	2.95
313	F1	F	C	GA	CT	GT	AA	TT	30.5	75	65	73	7		6.5	8	6.5	6.5	5	22.5	4.6	20.5	21.8	3.1
314	F1	F	C	AA	CC	GG	GG	CC	40.9	82	63	74	8		6	7.5	6	6.5	4	20.4	3.9	18.9	19.5	3
315	F1	F	C						30.3	75	67	70	7.5		6.5	7	5.5	6.5	4	18.6	4.2	22.7	18.4
316	F1	F	C	AA	CT	GG	GA	CC	51.4	91	67	74	9		6.5	6.5	6.5	7	4	23.7	4.8	20.4	23	4.4
317	F1	F	C	AA	CC	GG	GG	CC	39.7	89	72	76	9		6.5	6	6	6	5	19	3.9	20.6	18.4	4.35
318	F1	F	C	GG	TT	TT		TT	44.5	80	67	74	8		7	7	6	6.5	6	23.8	4.7	19.8	22.9	2.85
319	F1	F	C	GA	CT	GT	GA	CT	46	88	70	80	8		5.5	6	5.5	5.5	4	20.1	3.9	19.2	19.3	3.45
320	F1	F	C	AA	TT	GG	AA	CT	43.2	84	65	76	8		5.5	7	6	5.5	5	20.2	3.9	19.5	19.4	4.95
321	F1	F	C	GA	CT	GT	GA	CT	42.4	79	63	70	7
322	F1	F	C	AA	CC	GG	GG	CC	37.5	80	69	78	7		6	6.5	6	5.5	4.5	19.4	3.9	20.3	18.7	2.55
323	F1	F	C	GA	CT	GT	GA	CT	50.2	85	70	77	9		6	6	5	6.5	4	21.7	4.8	22	21.3	3.3
324	F1	F	C	GA	CT	GT	GA	CT	38.1	77	64	69	8		6.5	7.5	6	7	4.5	19	3.4	17.9	18.1	4.55
325	F1	F	C	GA	CT	GT	GA	CT	45.5	85	71	78	8		7.2	12.5	8	10	7	19.9	5.3	26.5	20.4	5.5
326	F1	F	C	AA	CC	GG	GA	CT	40.9	82	63	74	8		6	7.5	6	6.5	4	20	4.1	20.5	19.3	4.15
327	F1	F	C	AA	CC	GG	GG	CC	42.9	79	67	70	8		6	7	5	6.5	5	21.3	4.6	21.7	20.9	3.4
328	F1	F	C	AA	CT	GG	GA	CC	38.3	84	63	72	8		7.5	7.5	6	7.5	4.5	18.2	2.7	15.1	16.9	3.55
329	F1	F	C	AA	CT	GG	GA	CT	37.3	78	64	71	7.5		5.5	7	5.5	6	5.5	23	4.5	19.6	22.1	2.55
330	F1	F	C	AA	CT	GG	GA	CC	33.1	89	68	83	8		7	9	6.5	8	7	18.6	3.7	19.9	17.9	3.1
331	F1	F	C	AA	CC	GG	GG	CC	36.5	77	66	73	7.5
332	F1	F	C	AA	TT	GG	AA	CC	38.9	80	70	72	8		5	6.5	6	5	5	19.3	3.7	18.9	18.5	4.8
333	F1	F	C	AA	CT	GG	GA	CC	37.3	77	69	74	7		6.5	6	5	6.5	4	20.9	4.7	22.4	20.6	2.4
334	F1	F	C	GA	CT	GT	AA	TT	38.4	74	60	73	7		5	6	5	6	4	20.2	4.3	21.3	19.8	3.5
335	F1	F	C	GA	CT	GT	AA	TT	36.2	78	66	70	7		7.5	8	5	5.5	4.5	23.8	5.2	21.7	23.3	3.55
336	F1	F	C	AA	CC	GG	GG	CC	41.5	82	67	74	8		5.5	8	6	6	4.5	25.8	4.5	17.3	24.4	4.5
337	F1	F	C	AA	CC	GG	GA	CT	32.1	78	61	76	7.8
338	F1	F	C	GA	CT	GT	GA	CT	40.5	89	70	87	8		5.5	6	5	5	4	24.2	4.3	17.7	23	2.6
339	F1	F	C	AA	CC	GG	GG	CC	32.5	79	62	70	7		6	7	6	6.5	5	15.8	3.3	20.6	15.4	3.05
340	F1	F	C	AA	CC	GG	GG	CC	39.5	78	62	67	7		5.5	5.5	7.2	7.5	3.4	22.1	3.8	17.2	20.8	3.05
341	F1	F	C	AA	CC	GG	GG	CC	38.25	75	58	60	7		5.5	5.5	5.6	5.5	4.5	18.3	3.8	20.8	17.8	2.85
342	F1	F	C	GG	TT	TT	AA	TT	44.7	89	68	77	8		5.5	6.5	5.5	6.5	5	23.7	4.1	17.3	22.4	3.55
343	F1	F	C	AA	CC	GG	GA	CT	37.5	85	60	65	9		6.2	6.4	6.5	5.5	4.5	22.9	4.6	20	22.1	3.25
344	F1	F	C	GG	TT	TT	AA	TT	38.7	89	68	82	8		4	6	5	5.5	4	20.5	4.9	23.9	20.4	2.65
345	F1	F	C	AA	CC	GG	GG	CC	42.7	83	62	66	8		6.5	6.2	6.5	6.5	5.5	22.6	6.1	26.8	23.2	3.1
346	F1	F	C	GA	CT	GT	GA	CT	30.5	81	60	65	7		7.2	7.5	7.5	7.5	6.2	22.3	5.3	23.8	22.2
347	F1	F	C	GG	TT	TT	AA	TT	45.6	90	72	72	8		5.5	6	5.5	5.5	4	27.4	5.5	20.2	26.5	3.7
348	F1	F	C	GA	CT	GT	AA	TT	40.4	86	68	77	7		5	8	6	6	4.5	18.1	3.1	17.3	17.1	4.9
349	F1	F	C	AA	CC	GG	GG	CC	34.7	84	63	61	7		6.5	6.5	6.5	6	5.2	25.4	4.8	18.9	24.3	4.05
350	F1	F	C	AA	CC	GG	GG	CC	40.7	83	62	75	9		5	6	4.5	6	4	21.4	4.2	19.4	20.6	3
351	F1	F	C	AA	CC	GG	GG	CC	46	87	61	62	7		5.2	5.2	6.7	7.2	3.8	23	5.5	24	23	3.6
352	F1	F	C	AA	CT	GG	GA	CC	36.25	75	60	63	7		4.5	6.5	5.5	5.5	4.2	23.4	4.1	17.4	22.1	2.1
353	F1	F	C	AA	CC	GG	GG	CC
354	F1	F	C	AA	CC	GG	GA	CC	33.3	75	60	64	7		6.5	6.5	6.7	6.4	4.5	20.9	4.6	22.1	20.5
355	F1	F	C	AA	CC	GG	GA	CT	46	87	64	65	8		6.2	5.8	6.2	6.5	4.5	23.5	4.9	20.7	22.9	3.1
356	F1	F	C	GA	CT	GT	GA	CT	48.6	106	68	67	8		6.5	5.5	7.2	4.2	3.5	22.2	4.8	21.4	21.7	4.55
357	F1	F	C	GA	CT	GT	GA	CT	35.3	82	68	70	7		6	7	7	7	4	24.6	5.4	21.8	24.1	2.55
358	F1	F	C	AA	CC	GG	GG	CC	45	84	72	69	7		6.5	5.2	6.5	6.5	8.5	23.7	4.1	17.2	22.4
359	F1	F	C	GA	CT	GT	GA	CT	38.4	84	67	70	7		6.7	7.5	5.6	5.5	4.5	20.8	4.3	20.6	20.2	2.65
360	F1	F	C	GA	CT	GT	GA	CT	35.05	78	62	67	8		6.2	6.5	6.5	7.2	4.3	20.3	4.5	22.2	20
361	F1	F	C	GG	TT	TT	AA	TT	31.9	91	68	72	8		6.5	5.6	6.2	6.5	3.2	24.2	5.7	23.4	24	2.55
362	F1	F	C	AA	CC	GG	GG	CC	38.5	84	63	51	7		7.2	6.5	6.7	6.5	3.4	24.6	5	20.4	23.9	3.85
363	F1	F	C	AA	CT	GG	GA	CC	43.9	87	66	78	9		5	6	5	6	5	23.5	4.4	18.8	22.4	2
364	F1	F	C	GA	CT	GT	GA	CT	42.3	81	67	72	9		5.5	4.5	5.8	5.5	3.4
365	F1	F	C	GA	CT	GT	GA	CT	34.4	89	65	64	8		6.2	6.5	6.5	6.7	4	24.5	5.7	23.5	24.4
366	F1	F	C	GA	TT	GT	AA	TT	32.2	79	61	64	7		7.8	7.2	7.2	8.2	4.5	21.69	6	27.3	22.7	3.95
367	F1	F	C	GA	CT	GT	GA	CT	36.3	85	67	74	8		5	6	4.5	5.5	4
368	F1	F	C	GG	TT	TT	AA	TT	48	86	62	54	7		7.2	4.5	5.5	6.7	3.2	23	5.8	25.1	23.3	1.95
369	F1	F	C	GA	TT	TT	AA	TT
370	F1	F	C	GA	CT	GT	GA	CT	44.1	83	63	65	7		6.5	6.5	6.5	6.2	4.5	23.5	4.5	19.3	22.5	2.3
371	F1	F	C	AA	CT	GG	GA	CC	49.5	91	65	67	9		5.6	6.5	7.5	7.2	4.2	23.8	5.2	21.7	23.3	4.95
372	F1	F	C	GG	TT	GT	AA	TT	45.2	74	61	64	8		6.5	6.5	6.5	7.5	4.5	25.7	4	15.5	23.9	3.8
373	F1	F	C	AA	CC	GG	GG	CC	37.7	84	58	61	8		6.7	7.5	6.5	6.5	6.5	22.3	5.9	26.6	22.9	3.95
374	F1	F	C	AA	CT	GG	GA	CC	38.85	80	64	67	7		6.7	6.5	6.5	6.5	4.2	21.8	3.4	15.6	20.3	3
375	F1	F	C	AA	CC	GG	GA	CC	36.3	85	64	75	8		7	7	7	7	5	24.8	6.9	27.6	25.7	3.55
376	F1	F	C	AA	CC	GG	GG	CC	32.1	72	61	63	7		6.5	8.5	7.5	7.5	5.5	19.6	3.5	18	18.7	3.15
377	F1	F	C	AA	CC	GG	GG	CC	48.5	95	67	71	7		5.2	5.5	5.2	5.5	4.5	24	5.4	22.4	23.6	4.1
378	F1	F	C	AA	CT	GG	GA	CT	34.2	74	60	61	6		5.6	6.2	6.2	4.5	3.5	25.5	4.7	18.3	24.3	3.2
379	F1	F	C	GA	CT	GT	GA	CT	37.5	81	58	63	7		6.5	6.5	5.8	6.2	7.2	23.5	5.2	22.1	23.1	3
380	F1	F	C	AA	CC	GG	GG	CC	41.5	80	63	66	7		5.5	5.5	6.5	6.5	4.5	22.5	4.8	21.4	22	4.05
381	F1	F	C	AA	CT	GG	GA	CC	37.05	81	64	67	8		7.5	7.5	7.5	7.5	5.5	24.8	5	20.1	24	4.65
382	F1	F	C	GA	CT	GT	AA	TT	43.25	78	70	75	8
383	F1	F	C	AA	CC	GG	GG	CC	35.9	74	63	67	8		5.6	5.5	5.2	5.5	3.5
384	F1	F	C	AA	CC	GG	GG	CC	26	76	66	76	8		6.5	8.5	6.5	6.5	5.3	19.4	3.6	18.5	18.5	3.35
385	F1	F	C	AA	CT	GG	GA	CC	42.1	84	69	76	7		6.5	7.5	6.5	7.4	4.5	20.9	5.9	28.2	21.7	3.25
386	F1	F	C	GA	TT	TT	AA	TT	33.5	85	74	67	7		5.5	6.5	6.2	6.5	4.5	22	4.7	21.5	21.5	3.25
387	F1	F	C	AA	CT	GG	GA	CC	35.2	84	64	65	8		5.5	6.5	8.2	8.2	4.5	18.2	3.5	19.5	17.5	3.65
388	F1	F	C	GA	CT	GT	GA	CT	40.5	83	64	69	8		5.2	4.5	5.5	5.6	3.4	22.5	4.1	18.1	21.4	2.1
389	F1	F	C	AA	CC	GG	GG	CC	38.25	75	58	60	7		5.5	5.5	5.6	5.5	4.5	18.3	3.8	20.8	17.8	2.85
390	F1	F	C	GA	CT	GT	GA	CT	35.5	78	66	70	8		6.5	8.2	6.7	7.5	4.2	20.3	4.4	21.6	19.9	3.8
391	F1	F	C	AA	CC	GG	GA	CT	35.5	75	63	65	8		6.5	7.5	7.8	8.2	4.5	18.3	4.2	23.1	18.1	4.9
392	F1	F	C	AA	CT	GG	GA	CC	41.75	80	67	78	8		7.5	9.2	8.5	8.5	5.3	19.8	4	20.2	19.1	4
393	F1	F	C	AA	CC	GG	GG	CC	39.4	84	62	64	8
394	F1	F	C	GA	TT	GT	AA	TT	39.1	82	58	71	7		6.5	7.5	6.5	6.2	4.5	20.8	5.1	24.5	20.9	4.2
395	F1	F	C	GA	CT	GT	GA	CT	35.9	84	65	70	7		5.2	4.5	5.5	5.1	3.4	21.7	5.3	24.7	21.8
396	F1	F	C	GG	TT	TT	AA	TT	43.9	81	62	66	7		6.4	6.2	5.6	6.5	4.1	21.6	4.4	20.3	20.9	3.65
397	F1	F	C	GA	CT	GT	GA	CT	47.2	89	64	72	9		7.2	7.5	6.5	6.7	4.3	23	4.2	18.3	21.9	4.25
398	F1	F	C	GA	CT	GT	GA	CT	37.9	79	64	67	8		6.5	6.5	7.5	6.7	4.2	26.8	4.6	17.2	25.3	3
399	F1	F	C	AA	CC	GG	GG	CC	34.7	81	60	71	7		4.2	6.5	7.2	5.5	3.8	22.7	4.7	20.6	22	3.25
400	F1	F	C	AA	CC	GG	GA	CT	35.5	77	60	61	6		4.5	5.5	5.6	5.5	3.5	21.5	4.1	19	20.5	2.95
401	F1	F	C	GA	CT	GT	GA	CT	43.2	85	69	78	8		5.5	5.5	5.5	6.5	4.5
402	F1	F	C	AA	CT	GG	GA	CT	42.9	86	66	67	8		5.5	6.5	5.5	6.2	4.3	22.3	4.5	20.1	21.6	3.95
403	F1	F	C	GA	CT	GT	GA	CT	43.4	84	65	68	8		5.5	5.2	7.2	6.4	2.8
404	F1	F	C	AA	CT	GG	GA	CC	30.1	81	58	61	7		5.2	6.5	5.6	5.5	4.8	24	4.5	18.9	22.9	3.2
405	F1	F	C	AA	CC	GG	GG	CC	36	78	61	63	7		5.05	6.2	5.5	5.7	4.3	20.7	3	14.4	19.2
406	F1	F	C	GA	TT	TT	AA	TT	39.55	82	67	71	8		6.5	5.5	5.5	5.5	3.5	24	4	16.5	22.6
407	F1	F	C	GA	CT	GT	GA	CT	42.4	86	66	72	7		5.2	6.5	7.2	6.5	4.8	24	5.3	22.2	23.6	4.1
408	F1	F	C	AA	CT	GG	GA	CC	43.1	88	66	67	7		8.2	5.5	7.5	8.5	6.2	19.4	4.1	21.1	18.9	4.05
409	F1	F	C	AA	CC	GG	GG	CC	28.5	84	62	64	7		6.5	7.5	5.5	5.6	4.5	22.8	4.1	18.1	21.7	3
410	F1	F	C	AA	CC	GG	GG	CC	37.2	78	62	67	8
411	F1	F	C	AA	CC	GG	GG	CC	32.4	74	62	67	8		5.5	6.2	6.5	5.6	4.5	23	4	17.4	21.7	4.1
412	F1	F	C	AA	CC	GG	GG	CC	42.65	82	71	77	8
413	F1	F	C	GA	CT	GT	GA	CT	39.2	80	66	69	8		6.2	6.5	6.5	7.5	4.3	19.5	4.5	23.1	19.3
414	F1	F	C	AA	CC	GG	GG	CC	40.9	81	58	62	8		6.5	6.1	6.2	6.4	4.7	23.7	5.3	22.3	23.3	4.05
415	F1	F	C	GA	CT	GT	GA	CT	46.3	81	59	60	8		6.7	6.5	6.4	5.5	3.2	20.2	3.5	17.6	19.1	2.4
416	F1	F	C	GA	CT	GT	GA	CT	36.3	76	64	67	7		6.5	5.8	6.2	5.6	4.2
417	F1	F	C	GG	TT	TT	AA	TT	42	82	66	72	8		6.5	6.5	6.2	6.5	3.2	21.7	4.3	20	21	2.85
418	F1	F	C	AA	CC	GG	GG	CC	46	89	65	67	8
419	F1	F	C	AA	TT	GT	AA	CT		74	66	72	7		8.9	5.2	9.2	8.9	4.5	27.5	4.5	16.5	25.8
420	F1	F	C	GA	TT	GT	AA	TT	37	81	62	63	7		7.5	6.2	6.5	6.8	5.8	20.2	5	24.7	20.3
421	F1	F	C	GA	CT	GT	GA	CT	35.4	79	66	71	7		6.2	6.5	5.9	6.5	3.4	21.4	5.8	27	22	3.6
422	F1	F	C	AA	CT	GG	GA	CC	38.4	75	64	69	8
423	F1	F	C	AA	CC	GG	GG	CC	42.2	90	68	70	7		5.5	6.5	6.2	6.4	4.2	19.7	4.8	24.2	19.7	2.65
424	F1	F	C	AA	CC	GG	GG	CC	43.8	79	67	72	8		5.5	6.2	6.5	6.5	3.5	23.9	4.4	18.3	22.8	2.9
425	F1	F	C	GA	CT	GT	GA	CT	34	76	62	67	7
426	F1	F	C	AA	CC	GG	GG	CC	40	76	66	70	8		6.3	6.2	5.6	5.6	3.7	22.2	4.7	21.1	21.6	3.25
427	F1	F	C	AA	CC	GG	GG	CC	42	82	65	71	8		6.2	5.5	5.2	5.4	3.4	23.7	6.1	25.7	24.1	3.95
428	F1	F	C	AA	CC	GG	GG	CC	41	83	69	71	8		6.5	7.1	6.5	6.4	6.2	20	4.4	22	19.7	3.75
429	F1	F	C	AA	CC	GG	GG	CC	33.2	78	57	59	7		6.5	6.5	6.5	6.5	5.5	18.1	3.5	19.3	17.3	4.9
430	F1	F	C						33.2	75	62	66	7		3.2	8.2	7.8	6.5	4.2	19.9	3.4	16.9	18.7	3.6
431	F1	F	C	AA	CC	GG	GG	CC	32.8	79	59	62	7		6.5	6.7	5.5	6.5	3.8
432	F1	F	C	GA	CT	GT	GA	CT	45.15	89	67	63	8		5.5	6.5	6.5	7.2	3.4	22.5	5	22.4	22.2	3.4
433	F1	F	C	GA	CT	GT	GA	CT	43.1	84	63	65	8		6.5	6.2	7.2	6.6	4.5	25.2	5.7	22.4	24.9	3.55
434	F1	F	C	AA	CC	GG	GG	CC	43.5	85	65	67	8		7.2	7.2	5.6	5.5	4.5	19.7	4.9	24.8	19.8	4.15
435	F1	F	C	AA	CC	GG	GG	CC	30.3	72	60	68	7		6.5	6.5	6.4	4.5	2.3	25.3	4.8	19	24.2	1.85
436	F1	F	C	AA	CC	GG	GA	CT	45	83	61	65	7		5.6	6.5	6.4	6.2	4.5	24	5.2	21.7	23.5
437	F1	F	C	GA	CT	GT	GA	CT	39.2	77	60	63	7
438	F1	F	C	GA	TT	TT	GA	CT	29.45	74	61	64	7
439	F1	F	C	GA	CT	GT	AA	TT	39.2	78	68	75	7		6.5	5.6	6.7	6.5	4.2	17.6	4.5	25.5	17.8	3.3
440	F1	F	C	AA	CC	GG	GA	CT	35.5	83	64	63	7		4.8	4.5	6.7	6.5	4.2	20.5	3.7	18.2	19.5	2.95
441	F1	F	C	AA	CC	GG	GG	CC	35.5	77	60	61	6		4.5	5.5	5.6	5.5	3.5	18.1	3.5	19.3	17.3	4.9
442	F1	F	C	GA	CT	GT	GA	CT	34.2	78	64	67	7		6.5	5.5	7.2	6.2	4.5	21.6	4.7	21.9	21.2	3.05
443	F1	F	C	AA	CT	GG	GA	CC	38.5	77	66	68	7		7	7.5	6.4	4.5	6.5	18.5	3.7	19.9	17.8
444	F1	F	C	GA	TT	TT	GA	CT	34.7	79	63	66	8		5.4	5.8	5.5	6.5	3.8	19.4	3.4	16.9	18.7	3.35
445	F1	F	C	AA	CC	GG	GG	CC	39.5	83	60	61	8		6.5	5.5	7.2	6.5	4.5	19.1	4.7	24.8	19.2
446	F1	F	C	AA	CC	GG	GG	CC	36.7	81	62	63	8		4.5	6.5	6.5	6.5	4.2	23.5	5.3	22.4	23.2	3.15
447
448	F1	F	B	GA	CT	GT	GA	CT																4.35
449	F1	F	B	AA	CC	GG	GG	CC												24.2	5.2	21.5	23.7	4.2
450	F1	F	B	AA	CT	GG	GA	CC												19.4	4.2	21.5	19	3.65
451	F1	F	B	GA	CT	GT	AA	TT												17.5	4.5	25.6	17.8	4.75
452	F1	F	B	GA	CT	GT	GA	CT												20.2	4.8	23.6	20.1	2.9
453	F1	F	B	GA	CT	GG	GA	CC												21	5	23.8	21	2.75
454	F1	F	B	AA	CC	GG	GG	CC												22.7	5	22.1	22.3	3.5
455	F1	F	B	AA	CC	GG	GG	CC												21.1	4.9	23	20.9	4.05
456	F1	F	B	AA	CC	GG	GG	CC												24.8	4.6	18.4	23.6	3.4
457	F1	F	B	GA	CT	GT	GA	CT												23	5.3	23.1	22.8	2.85
458	F1	F	B	AA	CC	GG	GG	CC												24.7	5.8	23.4	24.6	2.95
459	F1	F	B	GA	CT	GT	GA	CT												21.7	5.1	23.7	21.6	3.55
460	F1	F	B	AA	CC	GG	GG	CC												21.6	4.4	20.2	20.9	2.45
461	F1	F	B	GA	CT	GT	GA	CT												25.1	5.4	21.4	24.5	2.78
462	F1	F	B	GA	CT	GT	GA	CT												23	5.3	23	22.8	4.25
463	F1	F	B	AA	CT	GT	GA	CT												19.1	4.5	23.4	19	2.95
464	F1	F	B	GA	CT	GT	AA	TT												17.9	4.2	23.7	17.8	4
465	F1	F	B	AA	CC	GG	GG	CC												19.2	5.3	27.3	19.9	3
466	F1	F	B	AA	CT	GG	GA	CC												18.8	5.5	29	19.8	3.1
467	F1	F	B	AA	CC	GG	GA	CC												21.8	5.1	23.5	21.7	4.75
468	F1	F	B	AA	CC	GG	GG	CC												19.2	3.7	19	18.4	3
469	F1	F	B	GA	CT	GG	GA	CC												21.8	4.7	21.8	21.4	5.3
470	F1	F	B	AA	CC	GG	GG	CC												22.7	5.8	25.6	23.1	4
471	F1	F	B	AA	CC	GG	GG	CC												21.3	3.7	17.4	20.1	4.4
472	F1	F	B	GA	CT	GT	GA	CT												23.5	5.6	23.9	23.4	2.75
473	F1	F	B	GA	TT	GG	AA	CC												22.7	6	26.3	23.2	3.7
474	F1	F	B	AA	TT	GG	AA	CT												21.8	5.3	24.4	21.8	3.3
475	F1	F	B	GG	TT	TT	AA	TT																4.45
476	F1	F	B	AA	CT	GG	GA	CC												22.9	6	26	23.3	4.45
477	F1	F	B	AA	CT	GT	GA	CT												19.6	4.1	21	19.1	4.95
478	F1	F	B	GA	CT	GT	GA	CT												25.3	5.4	21.3	24.7	3.35
479	F1	F	B	AA	CC	GG	GG	CC												19.8	6.1	30.8	21.1	3.5
480	F1	F	B	AA	CT	GG	GA	CT												21.1	4.6	21.8	20.7	4.25
481	F1	F	B	GA	CT	GT	GA	CT												17.7	3.7	20.9	17.2	5.5
482	F1	F	B	AA	CT	GG	GA	CC												18.7	5.6	30.1	19.9	4.95
483	F1	F	B	AA	CT	GG	GA	CT												19.9	5.2	26.4	20.3	3.5
484	F1	F	B	AA	CC	GG	GG	CC												21.3	5	23.4	21.2	4.15
485	F1	F	B	AA	CC	GG	GG	CC												19.5	5	25.5	19.8	3.6
486	F1	F	B	AA	CC	GG	GA	CC												20.8	4.5	21.5	20.3	4.55
487	F1	F	B	AA	CC	GG	GG	CC												20.5	5.3	26	20.9	3.45
488	F1	F	B	AA	CT	GT	GA	CT												20.1	3.7	18.4	19.1	4.05
489	F1	F	B	AA	CT	GG	GA	CC												18.1	3.4	18.8	17.3	4.2
490	F1	F	B	GA	CT	GT	AA	TT												19.3	4.4	22.9	19.1	4.55
491	F1	F	B	AA	CT	GT	GA	CT												17	5	29.6	18	4.65
492	F1	F	B	GA	CT	GT	GA	CT												23.6	5.1	21.5	23.1	3.3
493	F1	F	B	AA	CC	GG	GG	CC												21.7	5	22.9	21.5	3.85
494	F1	F	B	AA	CT	GT	GA	CT												20.6	4.7	23	20.4	3.95
495	F1	F	B	GA	CT	GG	GA	CC												20.7	4.6	22.1	20.3	4.95
496	F1	F	B	GA	CT	GT	GA	CT												18.6	4.3	23	18.5	4.5
497	F1	F	B																	19.6	5.4	27.6	20.3	4.2
498	F1	F	B	GA	CT	GT	GA	CT																3.6
499	F1	F	B	GA	CT	GT	GA	CT												25.5	6.7	26.4	26.1	4.35
500	F1	F	B	AA	CC	GG	GA	CT												24	5.2	21.8	23.5	3.35
501	F1	F	B	GG	TT	GT	AA	CT												23.1	5.3	23	22.9	4.3
502	F1	F	B	AA	CC	GG	GG	CC												19.1	5.5	29	20	3.35
503	F1	F	B	GA	CT	GG	GA	CC												17.7	3.9	22.1	17.4	4.45
504	F1	F	B	GA	CT	GG	GA	CC												20.1	4.5	22.5	19.8	3.3
505	F1	F	B	AA	CC	GG	GG	CC												21.2	5.3	25.1	21.4	3.25
506	F1	F	B																	19.5	4.8	24.4	19.6	4.35
507	F1	F	B	AA	CC	GG	GA	CT												19.2	4.3	22.4	19	3.65
508	F1	F	B	GA	CT	GT	GA	CT												22	4.6	21	21.5	3.1
509	F1	F	B	GA	CT	GT	GA	CT												21.2	4.3	20.2	20.5	3.95
510	F1	F	B	GA	CT	GT	GA	CT												23.3	6.9	29.6	24.5	3.25
511	F1	F	B	AA	CC	GG	GG	CC												21.9	4.9	22.2	21.6	3.8
512	F1	F	B	AA	CT	GG	GA	CC												18.4	4.4	23.8	18.4	3.55
513	F1	F	B	AA	CC	GG	GG	CC												20.8	5.4	26.1	21.2	4.2
514	F1	F	B	AA	CT	GT	GA	CT																2.65
515	F1	F	B	AA	TT	GG	AA	CC												21.3	4	19	20.4	3.5
516	F1	F	B	GA	CT	GT	GA	CT												19.6	5.5	28	20.4	4.05
517	F1	F	B	GA	CT	GT	GA	CT												21.8	5.3	24.4	21.9	3.85
518	F1	F	B	GA	CT	GT	GA	CT												21.5	5.7	26.5	22	4.15
519	F1	F	B	GA	TT	GT	AA	CT												20.4	4.9	23.9	20.4	2.55
520	F1	F	B	AA	CT	GG	GA	CC												24.5	5.3	21.6	24	5.7
521	F1	F	B	AA	CT	GG	GA	CT												23.2	5	21.7	22.7	4.65
522	F1	F	B	GA	TT	TT	GA	CT												21.3	4.4	20.6	20.7	4.7
523	F1	F	B	AA	TT	GG	AA	CC												19.2	4.9	25.6	19.5	3.15
524	F1	F	B	GA	TT	GT	AA	TT												24.6	5.7	23	24.4	4.2
525	F1	F	B	AA	TT	GT	GA	CC												20.6	5.6	27.4	21.2	3.1
526	F1	F	B	AA	CT	GG	GA	CC												26.6	5.4	20.5	25.7	3.35
527	F1	F	B	GG	TT	TT	AA	TT												19.4	4.5	23	19.3	4.35
528	F1	F	B	AA	CT	GG	GA	CT												25.2	5.9	23.4	25	2.85
529	F1	F	B	AA	CC	GG	GG	CC												17.7	4.9	27.6	18.3	3.5
530	F1	F	B	AA	CC	GG	GG	CC												22.4	5.2	23.1	22.2	3.1
531	F1	F	B	AA	CT	GG	GA	CT												20	4.9	24.3	20.1	3.05
532	F1	F	B	AA	CC	GG	GG	CC												22.9	6.7	29.3	24.1	5
533	F1	F	B	AA	CC	GG	GG	CC												22.8	4.8	20.9	22.2	3.3
534	F1	F	B	AA	CT	GG	GA	CC												22.3	5.4	24.2	22.3	4.1
535	F1	F	B	AA	CC	GG	GG	CC												22.4	3.4	15.3	20.9	4.35
536	F1	F	B	GA	CT	GG	GA	CC												22.3	5.4	24	22.3	3.9
537	F1	F	B	GG	TT	TT	AA	TT												19	4.6	24.2	19.1	3.9
538	F1	F	B	AA	CT	GG	GA	CC												22.8	5	21.8	22.4	2.8
539	F1	F	B	GA	CT	GT	GA	CT												19.4	5.3	27.4	20.1	4.55
540	F1	F	B	GA	CT	GT	AA	CT												22	4.5	20.4	21.4	4.5
541	F1	F	B	AA	CC	GG	GA	CC												23.8	6.8	28.7	24.9	4.15
542	F1	F	B	AA	CT	GG	GA	CT												21.4	4.4	20.7	20.8	4.4
543	F1	F	B	AA	CC	GG	GG	CC												20.2	3.6	17.7	19.1	4
544	F1	F	B	AA	CT	GG	GA	CC												21.6	5.7	26.5	22.1	4.95
545	F1	F	B	GA	TT	TT	AA	TT												21	6	28.5	21.9	3.4
546	F1	F	B	AA	TT	GT	GA	CC												23.8	5.6	23.5	23.7	3.85
547	F1	F	B	GA	TT	GT	AA	TT												20.4	5.1	25	20.6	3.9
548	F1	F	B	AA	CT	GT	GA	CT												201	4.5	22.5	19.8	4.4
549	F1	F	B	AA	CC	GG	GG	CC												23.1	5.6	24.4	23.1	3.1
550	F1	F	B	AA	CC	GG	GA	CT												20	4.8	24.1	20	3.6
551	F1	F	B	GA	CT	GT	GA	CT												19.3	4.2	21.9	19	5.1
552	F1	F	B	AA	CC	GG	GG	CC												24.3	5.1	21.1	23.7	3.55
553	F1	F	B	GG	TT	TT	AA	TT												18.3	5	27.1	18.8	4.3
554	F1	F	B	AA	CT	GG	GA	CC												24	4.8	20	23.2	3.65
555	F1	F	B	GG	TT	TT	AA	TT												19.3	4.6	23.8	19.2	5.15
556	F1	F	B	GA	CT	GT	AA	CT												23.2	5	21.6	22.6	3.7
557	F1	F	B	GA	TT	GT	AA	TT												23.1	6.1	26.6	23.7	4.4
558	F1	F	B	AA	CC	GG	GG	CC
559	F1	F	B	AA	CC	GG	GA	CC												19.5	4.3	21.9	19.1	3.25
560	F1	F	B	GA	TT	GT	AA	TT												18.9	4	20.9	18.4
561	F1	F	B	GA	CT	GT	GA	CT												22	5	22.8	21.7	3.85
562	F1	F	B	AA	CC	GG	GG	CC												24.5	4.3	17.4	23.2	4.25
563	F1	F	B	GA	TT	GT	AA	CT												19.1	5.1	26.6	19.6	5.05
564	F1	F	B	AA	CC	GG	GG	CC
565	F1	F	B	GA	CT	GT	GA	CT												29.1	7.5	25.9	29.6	3.55
566	F1	F	B	GA	CT	GT	AA	CT
567	F1	F	B	AA	CC	GG	GG	CC												22.6	6.5	28.6	23.6	3.3
568	F1	F	B	GG	TT	TT	AA	TT												18.7	4.4	23.4	18.6	4.6
569	F1	F	B	GA	CT	GT	GA	CT												22	6.1	27.5	22.8	2.95
570	F1	F	B	GG	TT	TT	AA	TT												25.6	4.2	16.5	24	3.8
571	F1	F	B	AA	TT	GG	AA	CT												18.2	5	27.5	18.8	3.9
572	F1	F	B	AA	CC	GG	GG	CC												18.8	5.5	29	19.8	3.1
573	F1	F	B	AA	CC	GG	GA	CT												20	3.9	19.5	19.2	3.85
574	F1	F	B	AA	CC	GT	GA	CT												20.5	6	29.1	21.5	4.8
575	F1	F	B	AA	CC	GG	GG	CC												19.4	3.4	17.5	18.4	4.3
576	F1	F	B	GA	CT	GT	GA	CT												23.2	4.1	17.6	22	3.15
577	F1	F	B	AA	CC	GG	GG	CC												22.7	5.7	25.2	22.9	4.8
578	F1	F	B	AA	CT	GG	GA	CT												21.7	6.4	29.4	22.9
579	F1	F	B	AA	CC	GG	GA	CT												19.2	3.6	18.8	18.3
580	F1	F	B	AA	CC	GG	GA	CC												21.3	4.8	22.6	21	3.4
581	F1	F	B	AA	CC	GG	GG	CC												18.9	3.9	20.7	18.4	3.5
582	F1	F	B	GA	TT	GT	AA	CT												21.1	5.7	26.8	21.7	3.7
583	F1	F	B	AA	CT	GG	GA	CC												22.6	4.5	20.1	21.8	4
584	F1	F	B	GA	CT	GT	GA	CT												19	4	21.1	18.5	3.6
585	F1	F	B	AA	TT	GG	AA	CC												20.9	4	19.1	20.1	4.1
586	F1	F	B	AA	CT	GT	GG	CC												22.6	3.8	16.7	21.3	3.3
587	F1	F	B	GA	TT	GG	AA	CT												18.4	3.9	21.5	18	4.54
588	F1	F	B	GA	TT	TT	AA	TT												20.7	3.6	17.5	19.6	4.95
589	F1	F	B	AA	CC	GG	GG	CC												19.5	4.2	21.4	19	4.4
590	F1	F	B	AA	CC	GG	GA	CC												20.2	4	19.9	19.5	3.3
591	F1	F	B	GA	CT	GT	GA	CT												23.2	5.9	25.5	23.5	4.3
592	F1	F	B	GG	TT	TT	AA	TT
593	F1	F	B	AA	TT	GG	AA	CC												23	5.3	23	22.8	4.65
594	F1	F	B	AA	CC	GG	GG	CC												21.7	4.4	20.4	21	3.4
595	F1	F	B	GA	CT	GT	GA													16.7	4.7	27.9	17.4	4.05
596	F1	F	B	AA	CC	GG	AA	CC												24.9	4.7	18.7	23.8	4.65
597	F1	F	B	AA	CC	GG	GG	CC
598	F1	F	B	GA	TT	GT	AA	TT												22.8	5.7	25.1	23	3.45
599	F1	F	B	AA	CC	GG	GG	CC												21	4.4	20.9	20.4	4.1
600	F1	F	B	GG	TT	TT	AA	TT												19.8	4.9	24.7	20	3.05
601	F1	F	B	GA	TT	GT	AA	CT												20.1	4.3	21.2	19.6	3
602	F1	F	B	GA	TT	GG	AA	CT												21.4	6	28	22.2	5.25
603	F1	F	B	AA	CC	GG	GG	CC												17	3.8	22.1	16.7	3.7
604	F1	F	B	AA	TT	GG	AA	CC												20.7	5.3	25.8	21	5
605	F1	F	B	AA	CC	GG	GG	CC												25.2	4.9	19.3	24.2	3.6
606	F1	F	B	AA	CC	GG	GG	CC
备注：品种栏 F1代表南甘，F2代表南南甘；性别栏F代表母羊，M代表公羊；场地栏A代表牧兴场，B代表旭牧场，C代表三洋盛场

## Sheet: 组合基因型无性状
Simple Name	SNP1	SNP2	SNP3	SNP4	SNP5
1	G A	C T	G T	G A	C T
2	A A	C C	G G	G G	C C
3	G G	T T	T T	A A	T T
4	G A	C T	G T	G A	C T
5	G A	T T	G T	A A	C T
6	G A	T T	G T	A A	C T
7	A A	C C	G G	G A	C T
8	A A	C C	G G	G G	C C
9	A A	C C	G G	G G	C C
10	A A	C T	G G	G A	C C
11	G A	C T	G T	G A	C T
12	A A	C C	G G	G G	C C
13	G A	C T	G T		C T
14	G A	C T	G G	G A	C T
15	G A	C T	G T	G A	C T
16	A A	C C	G G	G A	C C
17	A A	C C	G G	G G	C C
18	A A	C C	G G	G A	C T
19	A A	C C	G G	G G	C C
20	G A	C T	G T	A A	T T
21	A A	C C	G G	A A	C T
22	A A	C T	G G	G A	C C
23	A A	C C	G G	G G	C C
24	G A	C T	G T	G A	C T
25	A A	C C	G G		C C
26	G A	C T	G T		C T
27	A A	T T	G T	A A	C T
28	G A	C T	G T	G A	C T
29	G A	T T	G T	A A	C T
30	A A	C C	G G	A A	T T
31	A A	C C	G G	G G	C C
32	A A	C T	G G	G A	C C
33	A A	C C	G G	G A	C T
34	A A	C C	G G	G G	C C
35	G A	T T	G T	A A	C T
36	A A	C T	G G	G A	C C
37	A A	C T	G G	G A	C T
38	G A	C T	G T		C T
39	G A	C T	G T	A A	T T
40	A A	C T	G G	G A	C C
41	A A	C C	G G	G A	C T
42	G G	T T	T T	A A	T T
43	G A	C T	G T	G A	C T
44	G A	C T	G T	A A	T T
45	A A	C C	G G	G G	C C
46	G A	C T	G T	G A	C T
47	G A	C T	G T	A A	T T
48	G A	C T	G T	G A	C T
49	A A	C T	G G	G A	C C
50	G A	T T	G T		C T
51	A A	C T	G G	A A	C T
52	A A	C C	G G	G G	C C
53	G A	C T	G T	A A	C T
54	A A	C T	G G	G A	C C
55	G A	T T	G T	A A	C T
56	G A	T T	G T	A A	C T
57	A A	C T	G G	G A	C C
58	G A	T T	G T	A A	C T
59	G A	C T	G T	G A	C T
60	A A	C C	G G	G G	C C
61	G A		G T		C T
62	G A	T T	G T	A A	C T
63	G A	T T	G T	A A	C T
64	G A	C T	G T	G A	C T
65	A A	C C	G G	G G	C C
66	G G	T T	T T	A A	T T
67	G G	T T	T T	A A	T T
68	A A	C C	G G	G G	C C
69	A A	T T	G T	A A	C T
70	G A	C T	G T	A A	T T
71	A A	C C	G G	G A	C T
72	G A	C T	G T	G A	C T
73	G G	T T	T T	A A	T T
74	A A	C T	G T	G G	C C
75	A A	C T	G G	G A	C C
76	A A	C C	G G	G G	C C
77	A A	C C	G G	G A	C T
78	G A	C T	G T	A A	T T
79	G A	C T	G T	G A	C T
80	G A	T T	G T	A A	C T
81	A A	C C	G G	G G	C C
82	G A	C T	G T	G A	C T
83	A A	C C	G G	G G	C C
84	A A	C C	G G	G G	C C
85	A A	C T	G G	G A	C C
86	A A	C T	G G		C C
87	G A	C T	G T	G A	C T
88	G G	T T	T T	A A	T T
89	A A	C C	G G	G G	C C
90	A A	C T	G G	A A	C T
91	A A	C C	G G	G G	C C
92	A A	C C	G G	G A	C T
93	A A	C C	G G	G G	C C
94	A A	C T	G T	G A	C T
95	A A	C C	G G	G G	C C
96	A A	C T	G G	G A	C C
97	A A	C C	G G	G G	C C
98	A A	T T	G G	A A	C C
99	A A	C T	G T	G G
100	G A	C T	G T	A A	T T
101	A A	C C	G G	G A	C C
102	A A	C T	G G	G A	C C
103	G A	T T	G T	A A	C T
104	A A	C T	G G	G A	C C
105	A A	C C	G G	G G	C C
106	A A	T T	G G	A A	C T
107	A A	C T	G G	G A	C C
108	A A	C T	G G	G A	C C
109	A A	C T	G G	G A	C C
110	A A	C C	G G	G G	C C
111	A A	C C	G G	G G	C C
112	A A	C T	G G	G A	C T
113	G A	C T	G T	G A	C T
114	A A	C T	G G	G A	C C
115	A A	C C	G G	G G	C C
116	G A	T T	G T	A A	C T
117	A A	C C	G G	G G	C C
118	G A	C T	G T	G A	C T
119	G A	T T	G T	A A	C T
120	A A	T T	G G	A A	C C
121	A A	C C	G G	G G	C C
122	G A	T T	G T	A A	C T
123	G A	C T	G T	A A	C T
124	G A	C T	G T	G A	C T
125	G A	C T	T T	G A	C T
126	A A	C T	G G	G G	C C
127	G A	C T	G T	G A	C T
128	G A	C T	G T	G A	C T
129	G A	T T	G T	A A	C T
130	G A	C T	G T	G A	C T
131	G A	C T	G T	G A	C T
132	A A	C T	G G	G A	C C
133	A A	C T	G G	G A	C C
134	A A	C C	G G	G G	C C
135	A A	C T	G G	G A	C C
136	A A	C T	G G	G A	C T
137	A A	C T	G G	G A	C C
138	G A	C T	G T	G A	C T
139	G A	C T	G T	A A	T T
140	G A	C T	G T	G A	C T
141	G G	T T	G T	A A	C T
142	A A	C T	G G	A A	C T
143	G A	C T	G G	G A	C C
144	A A	C T	G G	G A	C C
145	A A	C C	G G	G G	C C
146	A A	C T	G T	G A	C T
147	A A	C C	G G	G G	C C
148	G A	T T	T T	A A	T T
149	A A	C T	G G	G A	C C
150	A A	C C	G G	G A	C T
151	A A	C T	G G	G A	C C
152	A A	C T	G T	G A	C T
153	G A	C T	G T	A A	C T
154	G A	C T	G T	G A	C T
155	G A	C T	T T	G A	C T
156	A A	C T	G G	G G	C C
157	G A	C T	G T	G A	C T
158	G A	C T	G G	G A	C C
159	G A	C T	G T	G A	C T
160	G A	C C	G T	G A	C T
161	G A	C T	G T	G G	C T
162	A A	C C	G G	G A	C C
163	A A	T T	G G	A A	T T
164	A A	C C	G G	G A	C T
165	A A	C T	G G	G A	C C
166	A A	C C	G G	G G	C C
167	G A	C T	G T	G A	C T
168	G A	C T	G T	G A	C T
169	G A	C T	G T	G A	C T
170	G G	T T	G T	A A	C T
171	A A	C T	G T	G A	C T
172	A A	C C	G G	G G	C C
173	A A	C C	G G	G A	C C
174	A A	C C	G G	G G	C C
175	A A	C C	G T	G G	C C
176	A A	C C	G G	G G	C C
177	A A	C C	G G	G G	C C
178	G A	T T	G T	A A	C T
179	A A	C T	G G	G A	C C
180	G A	C T	G T	G A	C T
181	A A	C C	G G	G A	C C
182	A A	C T	G G	A A	C C
183	A A	C T	G G	A A	C C
184	A A	C C	G G	G A	C C
185	G A	C T	G T	G A	C T
186	G A	C T	G G	G A	C C
187	G A	C T	G T	G A	C T
188	G A	T T	G G	A A	C C
189	A A	C C	G G	G G	C C
190	A A	C C	G G	G G	C C
191	A A	C T	G G	G A	C C
192	A A	T T	G G	A A	C C
193	A A	C T	G G	G A	C C
194	G A	C T	G G	G A	C C
195	G A	T T	G T	A A	C T
196	A A	T T	G G	A A	C C
197	A A	C T	G G	G A	C C
198	A A	C T	G G	A A	C T
199	A A	C T	G G	G A	C C
200	A A	C T	G G	G A	C T
201	A A	C T	G T	G A	C T
202	G A	C T	G T	G A	C T
203	A A	C T	G G	G A	C C
204	A A	C T	G T	G G	C C
205	G A	C T	G T	G A	C T
206	A A	C C	G G	G A	C T
207	G A	C T	G T	G A	C T
208	G A	C T	G T	G A	C T
209	A A	C C	G G	G G	C C
210	G A	C T	G T	G A	C T
211	A A	C T	G T	G G	C C
212	G G	T T	T T	A A	T T
213	G A	C T	G T	G A	C T
214	A A	C C	G G	G A	C T
215	A A	C C	G G	G G	C C
216	A A	C C	G G	G G	C C
217	A A	C C	G G	G G	C C
218	G A	C T	G T	G A	C T
219	A A	C C	G G	G A	C T
220	A A	C C	G G	G G	C C
221	G A	C T	G T	G A	C T
222	G A	C T	G T	A A	T T
223	A A	C C	G G	G G	C C
224	G G	T T	T T	A A	T T
225	G A	C T	G T	G A	C T
226	G G	T T	T T	A A	T T
227	A A	C T	G G	G A	C C
228	A A	C T	G G	G A	C C
229	G A	C T	G T	G A	C T
230	A A	C C	G G	G G	C C
231	G A	C T	G T	A A	C T
232	G G	T T	G T	A A	T T
233	A A	C C	G G	G G	C C
234	A A	C C	G G	G G	C C
235	G A	C T	G T	G A	C T
236	A A	C T	G G	G A	C T
237	G A	C T	G T	G A	C T
238	G A	C T	G T	G A	C T
239	G A	T T	T T	A A	T T
240	G A	C T	G T	G A	C T
241	G G	T T	T T	A A	T T
242	A A	C C	G G	G A	C C
243
244	A A	C C	G G	G G	C C
245	G A	C T	G T	G A	C T
246	A A	C T	G T	G A	C T
247	A A	C T	G G	G A	C C
248	G A	C T	G T	G A	C T
249	A A	C C	G G	G G	C C
250	A A	C C	G G	G G	C C
251	G G	T T	G T	A A	T T
252	A A	C C	G G	G G	C C
253	G G	T T	T T	A A	T T
254	G A	C T	G T	G A	C T
255	G A	T T	T T	G A	C T
256	G A	C T	G T	G A	C T
257	A A	C T	G G	G A	C T
258	G A	C T	G T	G A	C T
259	G A	C T	G T	A A	C T
260	G A	C T	G T	G A	C T
261	G G	T T	T T	A A	T T
262	G A	C T	G T	G A	C T
263	A A	C T	G G	G A	C C
264	A A	C C	G G	G G	C C
265	A A	C C	G G	G G	C C
266	A A	C T	G T	G G	C C
267	A A	C T	G G	G A	C C
268	G A	C T	G T	G A	C T
269	A A	C C	G G	G A	C T
270	G A	C T	G T	G A	C T
271	G G	T T	T T	A A	T T
272	A A	C C	G G	G G	C C
273	A A	C C	G G	G G	C C
274	A A	C T	G T	G A	C T
275	G A	C T	G T	G A	C T
276	A A	C T	G G	G A	C C
277	A A	C C	G G	G G	C C
278	A A	C C	G G	G A	C T
279	A A	C C	G G	G G	C C
280	A A	C C	G G	G G	C C
281	G A	C T	G T	A A	C T
282	G A	C T	G T	G A	C T
283	G A	C T	G T	G A	C T
284	A A	C T	G G	G A	C C
285	A A	C T	G G	G A	C C
286	A A	C T	G G	G A	C C
287	A A	C T	G G	G A	C C
288	A A	C T	G G	G A	C C
289	A A	C C	G G	G G	C C
290	A A	C C	G G	G A	C T
291	A A	C C	G G	G A	C C
292	A A	C T	G T	G A	C T
293	A A	C C	G G	G A	C T
294	A A	C C	G G	G A	C T
295	A A	C C	G G	G G	C C
296	A A	C T	G T	G A	C T
297	G A	C T	G T	G A	C T
298	A A	C C	G G	G G	C C
299	G A	C T	G T	G A	C T
300	G A	T T	G T	A A	C T
301	G A	C T	G T	G A	C T
302	G A	C T	G T	G A	C T
303	G A	C T	G T	G A	C T
304	G A	C T	G T	G A	C T
305	G A	C T	G T	G A	C T
306	A A	C T	G G	G A	C C
307	G A	C T	G T	G A	C T
308	A A	C C	G G	G A	C T
309	A A	C C	G G	G G	C C
310	G A	C T	G T	G A	C T
311	A A	C C	G G	G G	C C
312	G A	C T	G T	G A	C T
313	G A	C T	G T	A A	T T
314	A A	C C	G G	G G	C C
315
316	A A	C T	G G	G A	C C
317	A A	C C	G G	G G	C C
318	G G	T T	T T		T T
319	G A	C T	G T	G A	C T
320	A A	T T	G G	A A	C T
321	G A	C T	G T	G A	C T
322	A A	C C	G G	G G	C C
323	G A	C T	G T	G A	C T
324	G A	C T	G T	G A	C T
325	G A	C T	G T	G A	C T
326	A A	C C	G G	G A	C T
327	A A	C C	G G	G G	C C
328	A A	C T	G G	G A	C C
329	A A	C T	G G	G A	C T
330	A A	C T	G G	G A	C C
331	A A	C C	G G	G G	C C
332	A A	T T	G G	A A	C C
333	A A	C T	G G	G A	C C
334	G A	C T	G T	A A	T T
335	G A	C T	G T	A A	T T
336	A A	C C	G G	G G	C C
337	A A	C C	G G	G A	C T
338	G A	C T	G T	G A	C T
339	A A	C C	G G	G G	C C
340	A A	C C	G G	G G	C C
341	A A	C C	G G	G G	C C
342	G G	T T	T T	A A	T T
343	A A	C C	G G	G A	C T
344	G G	T T	T T	A A	T T
345	A A	C C	G G	G G	C C
346	G A	C T	G T	G A	C T
347	G G	T T	T T	A A	T T
348	G A	C T	G T	A A	T T
349	A A	C C	G G	G G	C C
350	A A	C C	G G	G G	C C
351	A A	C C	G G	G G	C C
352	A A	C T	G G	G A	C C
353	A A	C C	G G	G G	C C
354	A A	C C	G G	G A	C C
355	A A	C C	G G	G A	C T
356	G A	C T	G T	G A	C T
357	G A	C T	G T	G A	C T
358	A A	C C	G G	G G	C C
359	G A	C T	G T	G A	C T
360	G A	C T	G T	G A	C T
361	G G	T T	T T	A A	T T
362	A A	C C	G G	G G	C C
363	A A	C T	G G	G A	C C
364	G A	C T	G T	G A	C T
365	G A	C T	G T	G A	C T
366	G A	T T	G T	A A	T T
367	G A	C T	G T	G A	C T
368	G G	T T	T T	A A	T T
369	G A	T T	T T	A A	T T
370	G A	C T	G T	G A	C T
371	A A	C T	G G	G A	C C
372	G G	T T	G T	A A	T T
373	A A	C C	G G	G G	C C
374	A A	C T	G G	G A	C C
375	A A	C C	G G	G A	C C
376	A A	C C	G G	G G	C C
377	A A	C C	G G	G G	C C
378	A A	C T	G G	G A	C T
379	G A	C T	G T	G A	C T
380	A A	C C	G G	G G	C C
381	A A	C T	G G	G A	C C
382	G A	C T	G T	A A	T T
383	A A	C C	G G	G G	C C
384	A A	C C	G G	G G	C C
385	A A	C T	G G	G A	C C
386	G A	T T	T T	A A	T T
387	A A	C T	G G	G A	C C
388	G A	C T	G T	G A	C T
389	A A	C C	G G	G G	C C
390	G A	C T	G T	G A	C T
391	A A	C C	G G	G A	C T
392	A A	C T	G G	G A	C C
393	A A	C C	G G	G G	C C
394	G A	T T	G T	A A	T T
395	G A	C T	G T	G A	C T
396	G G	T T	T T	A A	T T
397	G A	C T	G T	G A	C T
398	G A	C T	G T	G A	C T
399	A A	C C	G G	G G	C C
400	A A	C C	G G	G A	C T
401	G A	C T	G T	G A	C T
402	A A	C T	G G	G A	C T
403	G A	C T	G T	G A	C T
404	A A	C T	G G	G A	C C
405	A A	C C	G G	G G	C C
406	G A	T T	T T	A A	T T
407	G A	C T	G T	G A	C T
408	A A	C T	G G	G A	C C
409	A A	C C	G G	G G	C C
410	A A	C C	G G	G G	C C
411	A A	C C	G G	G G	C C
412	A A	C C	G G	G G	C C
413	G A	C T	G T	G A	C T
414	A A	C C	G G	G G	C C
415	G A	C T	G T	G A	C T
416	G A	C T	G T	G A	C T
417	G G	T T	T T	A A	T T
418	A A	C C	G G	G G	C C
419	A A	T T	G T	A A	C T
420	G A	T T	G T	A A	T T
421	G A	C T	G T	G A	C T
422	A A	C T	G G	G A	C C
423	A A	C C	G G	G G	C C
424	A A	C C	G G	G G	C C
425	G A	C T	G T	G A	C T
426	A A	C C	G G	G G	C C
427	A A	C C	G G	G G	C C
428	A A	C C	G G	G G	C C
429	A A	C C	G G	G G	C C
430
431	A A	C C	G G	G G	C C
432	G A	C T	G T	G A	C T
433	G A	C T	G T	G A	C T
434	A A	C C	G G	G G	C C
435	A A	C C	G G	G G	C C
436	A A	C C	G G	G A	C T
437	G A	C T	G T	G A	C T
438	G A	T T	T T	G A	C T
439	G A	C T	G T	A A	T T
440	A A	C C	G G	G A	C T
441	A A	C C	G G	G G	C C
442	G A	C T	G T	G A	C T
443	A A	C T	G G	G A	C C
444	G A	T T	T T	G A	C T
445	A A	C C	G G	G G	C C
446	A A	C C	G G	G G	C C
447
448	G A	C T	G T	G A	C T
449	A A	C C	G G	G G	C C
450	A A	C T	G G	G A	C C
451	G A	C T	G T	A A	T T
452	G A	C T	G T	G A	C T
453	G A	C T	G G	G A	C C
454	A A	C C	G G	G G	C C
455	A A	C C	G G	G G	C C
456	A A	C C	G G	G G	C C
457	G A	C T	G T	G A	C T
458	A A	C C	G G	G G	C C
459	G A	C T	G T	G A	C T
460	A A	C C	G G	G G	C C
461	G A	C T	G T	G A	C T
462	G A	C T	G T	G A	C T
463	A A	C T	G T	G A	C T
464	G A	C T	G T	A A	T T
465	A A	C C	G G	G G	C C
466	A A	C T	G G	G A	C C
467	A A	C C	G G	G A	C C
468	A A	C C	G G	G G	C C
469	G A	C T	G G	G A	C C
470	A A	C C	G G	G G	C C
471	A A	C C	G G	G G	C C
472	G A	C T	G T	G A	C T
473	G A	T T	G G	A A	C C
474	A A	T T	G G	A A	C T
475	G G	T T	T T	A A	T T
476	A A	C T	G G	G A	C C
477	A A	C T	G T	G A	C T
478	G A	C T	G T	G A	C T
479	A A	C C	G G	G G	C C
480	A A	C T	G G	G A	C T
481	G A	C T	G T	G A	C T
482	A A	C T	G G	G A	C C
483	A A	C T	G G	G A	C T
484	A A	C C	G G	G G	C C
485	A A	C C	G G	G G	C C
486	A A	C C	G G	G A	C C
487	A A	C C	G G	G G	C C
488	A A	C T	G T	G A	C T
489	A A	C T	G G	G A	C C
490	G A	C T	G T	A A	T T
491	A A	C T	G T	G A	C T
492	G A	C T	G T	G A	C T
493	A A	C C	G G	G G	C C
494	A A	C T	G T	G A	C T
495	G A	C T	G G	G A	C C
496	G A	C T	G T	G A	C T
497
498	G A	C T	G T	G A	C T
499	G A	C T	G T	G A	C T
500	A A	C C	G G	G A	C T
501	G G	T T	G T	A A	C T
502	A A	C C	G G	G G	C C
503	G A	C T	G G	G A	C C
504	G A	C T	G G	G A	C C
505	A A	C C	G G	G G	C C
506
507	A A	C C	G G	G A	C T
508	G A	C T	G T	G A	C T
509	G A	C T	G T	G A	C T
510	G A	C T	G T	G A	C T
511	A A	C C	G G	G G	C C
512	A A	C T	G G	G A	C C
513	A A	C C	G G	G G	C C
514	A A	C T	G T	G A	C T
515	A A	T T	G G	A A	C C
516	G A	C T	G T	G A	C T
517	G A	C T	G T	G A	C T
518	G A	C T	G T	G A	C T
519	G A	T T	G T	A A	C T
520	A A	C T	G G	G A	C C
521	A A	C T	G G	G A	C T
522	G A	T T	T T	G A	C T
523	A A	T T	G G	A A	C C
524	G A	T T	G T	A A	T T
525	A A	T T	G T	G A	C C
526	A A	C T	G G	G A	C C
527	G G	T T	T T	A A	T T
528	A A	C T	G G	G A	C T
529	A A	C C	G G	G G	C C
530	A A	C C	G G	G G	C C
531	A A	C T	G G	G A	C T
532	A A	C C	G G	G G	C C
533	A A	C C	G G	G G	C C
534	A A	C T	G G	G A	C C
535	A A	C C	G G	G G	C C
536	G A	C T	G G	G A	C C
537	G G	T T	T T	A A	T T
538	A A	C T	G G	G A	C C
539	G A	C T	G T	G A	C T
540	G A	C T	G T	A A	C T
541	A A	C C	G G	G A	C C
542	A A	C T	G G	G A	C T
543	A A	C C	G G	G G	C C
544	A A	C T	G G	G A	C C
545	G A	T T	T T	A A	T T
546	A A	T T	G T	G A	C C
547	G A	T T	G T	A A	T T
548	A A	C T	G T	G A	C T
549	A A	C C	G G	G G	C C
550	A A	C C	G G	G A	C T
551	G A	C T	G T	G A	C T
552	A A	C C	G G	G G	C C
553	G G	T T	T T	A A	T T
554	A A	C T	G G	G A	C C
555	G G	T T	T T	A A	T T
556	G A	C T	G T	A A	C T
557	G A	T T	G T	A A	T T
558	A A	C C	G G	G G	C C
559	A A	C C	G G	G A	C C
560	G A	T T	G T	A A	T T
561	G A	C T	G T	G A	C T
562	A A	C C	G G	G G	C C
563	G A	T T	G T	A A	C T
564	A A	C C	G G	G G	C C
565	G A	C T	G T	G A	C T
566	G A	C T	G T	A A	C T
567	A A	C C	G G	G G	C C
568	G G	T T	T T	A A	T T
569	G A	C T	G T	G A	C T
570	G G	T T	T T	A A	T T
571	A A	T T	G G	A A	C T
572	A A	C C	G G	G G	C C
573	A A	C C	G G	G A	C T
574	A A	C C	G T	G A	C T
575	A A	C C	G G	G G	C C
576	G A	C T	G T	G A	C T
577	A A	C C	G G	G G	C C
578	A A	C T	G G	G A	C T
579	A A	C C	G G	G A	C T
580	A A	C C	G G	G A	C C
581	A A	C C	G G	G G	C C
582	G A	T T	G T	A A	C T
583	A A	C T	G G	G A	C C
584	G A	C T	G T	G A	C T
585	A A	T T	G G	A A	C C
586	A A	C T	G T	G G	C C
587	G A	T T	G G	A A	C T
588	G A	T T	T T	A A	T T
589	A A	C C	G G	G G	C C
590	A A	C C	G G	G A	C C
591	G A	C T	G T	G A	C T
592	G G	T T	T T	A A	T T
593	A A	T T	G G	A A	C C
594	A A	C C	G G	G G	C C
595	G A	C T	G T	G A
596	A A	C C	G G	A A	C C
597	A A	C C	G G	G G	C C
598	G A	T T	G T	A A	T T
599	A A	C C	G G	G G	C C
600	G G	T T	T T	A A	T T
601	G A	T T	G T	A A	C T
602	G A	T T	G G	A A	C T
603	A A	C C	G G	G G	C C
604	A A	T T	G G	A A	C C
605	A A	C C	G G	G G	C C
606	A A	C C	G G	G G	C C

## Sheet: 组合分析1
Sample	品种	性别	场地	SNP1	SPSS1	SNP2	SPSS2	SNP3	SPSS3	SNP4	SPSS4	SNP5	SPSS5	肩毛长	侧毛长	股毛长	背毛长	腹毛长	纤维直径	污毛量	体重	胸围	体高	体长	管围		睾丸周径	标准偏差	变异系数	理论直径	卷曲度	卷曲回复率	卷曲弹性率	断裂强力	断裂伸长	断裂强度	伸长率	断裂功
1	F2	M	A	GA	12	CT	12	AG	12	AT	12	GT	12	7.2	6.5	5.6	6.8	4.5			53.6	92	72	72	10		23
2	F2	M	A	AA	11	CC	11	GG	11	TT	22	GG	11	6.8	7.8	7.2	7.2	5.5			49.1	92	73	77	9		20
3	F2	M	A	GG	22	TT	22	AA	22	AA	11	TT	22	7.2	7.2	7.2	6.8	4.5			46.5	87	73	76	9		14
4	F2	M	A	GA	12	CT	12	AG	12	AT	12	GT	12	5.2	5.8	5.5	6.2	6.1			43.5	88	73	75	10		20
5	F2	M	A	GA	12	TT	22	AG	12	AA	11	GT	12	7.1	6.5	6.5	7.5	3.2			43.9	88	74	72	11		18
6	F2	M	A	GA	12	TT	22	AG	12	AA	11	GT	12	6.7	8.5	6.8	5.9	7.2			45.6	98	71	71	12		23
7	F2	M	A	AA	11	CC	11	GG	11	AT	12	GT	12	7.6	5.8	7.2	6.4	3.4			53	94	71	72	9		21
8	F2	M	A	AA	11	CC	11	GG	11	TT	22	GG	11	7.5	8.9	7.5	6.4	7.2			56.5	96	72	74	12		24
9	F2	M	A	AA	11	CC	11	GG	11	TT	22	GG	11	5.4	6	5.6	5.2	5.2			48.2	93	71	70	10		19
10	F2	M	A	AA	11	CT	12	GG	11	AT	12	GG	11	7.2	8.2	8.1	8.2	4.5			48.5	92	73	75	10		24
11	F2	M	A	GA	12	CT	12	AG	12	AT	12	GT	12	6.2	6.2	6.7	5.4	8.1			52	99	70	75	11		22
12	F2	M	A	AA	11	CC	11	GG	11	TT	22	GG	11	6.9	7.8	7.2	7.5	4.8			51.1	91	72	74	10		26
13	F2	M	A	GA	12	CT	12	AG	12			GT	12	5.2	6.7	4.8	4.5	2.8			48.9	87	71	76	11		19
14	F2	M	A	GA	12	CT	12	GG	11	AT	12	GT	12	6.2	6.5	6.2	6.3	4.5			48.8	94	74	74	10		19
15	F2	M	A	GA	12	CT	12	AG	12	AT	12	GT	12	6.1	5.5	7.4	7.5	7.2			45	89	70	72	11		25
16	F2	M	A	AA	11	CC	11	GG	11	AT	12	GG	11	7.2	8.5	7.8	8.5	5.1			48	92	73	75	10		22
17	F2	M	A	AA	11	CC	11	GG	11	TT	22	GG	11	6.5	7.5	7.2	7.5	4.2			40	82	71	72	9		15
18	F2	M	A	AA	11	CC	11	GG	11	AT	12	GT	12	7	8	8	7	8			55.55	97	71	74	9		25
19	F2	M	A	AA	11	CC	11	GG	11	TT	22	GG	11	7.5	6.5	7.4	7.2	4.8			43.8	87	69	68	9		17
20	F2	M	A	GA	12	CT	12	AG	12	AA	11	TT	22	9.2	9.3	9	9.6	5.8			44.7	91	69	70	10		22
21	F2	M	A	AA	11	CC	11	GG	11	AA	11	GT	12	6.2	8.2	4.8	6.3	5.6			48.6	95	74	76	12		20
22	F2	M	A	AA	11	CT	12	GG	11	AT	12	GG	11	6.8	7.5	7.5	7.2	5.1			44.9	92	68	70	9		16
23	F2	M	A	AA	11	CC	11	GG	11	TT	22	GG	11	6.4	5.5	5.8	5.5	6.2			49.2	93	75	73	11		21
24	F2	M	A	GA	12	CT	12	AG	12	AT	12	GT	12	5.5	6.2	6.7	4.2	5.2			47.6	89	69	76	11		17
25	F2	M	A	AA	11	CC	11	GG	11			GG	11	5.9	7.2	7.2	6.8	5.2			51	95	71	78	10		19
26	F2	M	A	GA	12	CT	12	AG	12			GT	12	6.5	7.5	6.8	5.5	5.2			47.3	88	71	72	10		16
27	F2	M	A	AA	11	TT	22	AG	12	AA	11	GT	12	7.8	5.5	6.1	4.5	6.2			47.5	92	73	76	10		20
28	F2	M	A	GA	12	CT	12	AG	12	AT	12	GT	12	6.7	5.6	6.7	6.5	4.1			38	87	66	69	10		21
29	F2	M	A	GA	12	TT	22	AG	12	AA	11	GT	12	8.2	7.8	8.8	8.8	4.5			40	81	68	70	9		18
30	F2	M	A	AA	11	CC	11	GG	11	AA	11	TT	22								58	90	70	70	10		29
31	F2	M	A	AA	11	CC	11	GG	11	TT	22	GG	11	7.2	6.5	6.8	7.8	4.5			46.5	95	63	68	9		21
32	F2	M	A	AA	11	CT	12	GG	11	AT	12	GG	11	8.2	7.5	8.2	8.6	4.2			39.3	85	60	64	8		21
33	F2	M	A	AA	11	CC	11	GG	11	AT	12	GT	12	7.2	8.9	7.8	7.8	4.3			48.3	90	70	74	8.5		21
34	F2	M	A	AA	11	CC	11	GG	11	TT	22	GG	11	5.2	6.7	6.9	6.2	5.9			50.2	90	74	78	11		27
35	F2	M	A	GA	12	TT	22	AG	12	AA	11	GT	12	7.8	7.5	7.8	8.5	4.2			43	88	72	73	8		21
36	F2	M	A	AA	11	CT	12	GG	11	AT	12	GG	11	5.6	6.8	6.2	5.8	4.2			47	89	69	73	10		23
37	F2	M	A	AA	11	CT	12	GG	11	AT	12	GT	12	7.2	8.2	7.4	7.6	4.5			53.2	92	74	77	11		19
38	F2	M	A	GA	12	CT	12	AG	12			GT	12	7.6	6.4	6.2	5.9	4.6			45.85	86	72	71	10		19
39	F2	M	A	GA	12	CT	12	AG	12	AA	11	TT	22	6.5	7.2	6.7	7.2	5.2			41.2	87	67	69	9		24
40	F2	M	A	AA	11	CT	12	GG	11	AT	12	GG	11	5.8	6.8	7.5	8.2	5.2			52.8	98	72	73	9		25
41	F2	M	A	AA	11	CC	11	GG	11	AT	12	GT	12	6.1	5.9	7.2	6.8	4.2			49.1	92	72	72	10		22
42	F2	M	A	GG	22	TT	22	AA	22	AA	11	TT	22	6.8	6.2	6.2	6.5	3.2				86	73	74	9		隐睾
43	F2	M	A	GA	12	CT	12	AG	12	AT	12	GT	12	8.2	7.9	6.7	7.9	5.5			42.6	88	69	77	8.5		19
44	F2	M	A	GA	12	CT	12	AG	12	AA	11	TT	22	7.2	7.8	7.5	6.8	4.5			46.8	92	69	70	9		28
45	F2	M	A	AA	11	CC	11	GG	11	TT	22	GG	11	7.5	7.5	7.8	7.5	5.2			46.5	86	73	76	10		20
46	F2	M	A	GA	12	CT	12	AG	12	AT	12	GT	12	7.5	7.8	7.8	6.5	4.2			39	88	68	67	8.5		21
47	F2	M	A	GA	12	CT	12	AG	12	AA	11	TT	22	8.2	6.2	7.8	8.5	4.5			44.1	95	70	72	9.5		24
48	F2	M	A	GA	12	CT	12	AG	12	AT	12	GT	12	6.5	6.5	7.2	7.5	4.5			44.5	89	72	74	9		17
49	F2	M	A	AA	11	CT	12	GG	11	AT	12	GG	11	6.5	7.1	7.1	7	7.2			44.7	86	67	67	9		17.5
50	F2	M	A	GA	12	TT	22	AG	12			GT	12	7.5	6.5	6.8	7.5	4.5			44.2	85	60	74	8		23
51	F2	M	A	AA	11	CT	12	GG	11	AA	11	GT	12	7.1	7.1	6.8	7.5	5.2			33	84	66	67	8		21
52	F2	M	A	AA	11	CC	11	GG	11	TT	22	GG	11	6.2	6.5	6.6	6.5	3.5			44	91	65	74	9		22
53	F2	M	A	GA	12	CT	12	AG	12	AA	11	GT	12	6.7	8.2	7.2	6.7	5.2			42	84	69	77	8		19
54	F2	M	A	AA	11	CT	12	GG	11	AT	12	GG	11	6.8	6.5	7.2	7.5	4.5			39	85	68	69	8.5		20
55	F2	M	A	GA	12	TT	22	AG	12	AA	11	GT	12	6.4	5.5	6.4	6.4	3.5			60.4	98	73	70.5	11		20
56	F2	M	A	GA	12	TT	22	AG	12	AA	11	GT	12	7.5	7.2	8.5	7.8	3.8			40.9	87	73	75	10		16
57	F2	M	A	AA	11	CT	12	GG	11	AT	12	GG	11	8.2	6.5	7.8	8.2	4.2			37	94	71	66	9		20
58	F2	M	A	GA	12	TT	22	AG	12	AA	11	GT	12	7.2	6.2	6.5	7.2	4.5			42.6	94	69	70	8.5		18
59	F2	M	A	GA	12	CT	12	AG	12	AT	12	GT	12								42.3	82	68	70	10		19
60	F2	M	A	AA	11	CC	11	GG	11	TT	22	GG	11	8.2	7.2	8.2	8.5	5.2			53.7	91	70	75	9.5		21
61	F2	M	A	GA	12			AG	12			GT	12	7.2	6.5	5.6	6.8	4.5			53.6	92	72	72	10		23
62	F2	M	A	GA	12	TT	22	AG	12	AA	11	GT	12	8.2	7.5	7.8	7.8	7.2			51.3	100	71	76	11		19
63	F2	M	A	GA	12	TT	22	AG	12	AA	11	GT	12	7.4	7.5	6.9	7.5	5.2			47.9	89	74	77	10		21
64	F2	M	A	GA	12	CT	12	AG	12	AT	12	GT	12	7.2	7.2	7.8	9.8	5.1			51	98	77	76	10		17
65	F2	M	A	AA	11	CC	11	GG	11	TT	22	GG	11	7.2	6.5	6.5	7.2	5.2			42.9	89	69	71	10		19
66	F2	M	A	GG	22	TT	22	AA	22	AA	11	TT	22	9.2	7.8	8.5	8.5	4.5			49	104	71	75	9		23
67	F2	M	A	GG	22	TT	22	AA	22	AA	11	TT	22	7.8	7.5	7.6	7.2	4.8			45.2	85	72	71	10		20
68	F2	M	A	AA	11	CC	11	GG	11	TT	22	GG	11	8.5	9.2	9.2	9.2	4.2			54.9	101	60	77	9.5		22
69	F2	M	A	AA	11	TT	22	AG	12	AA	11	GT	12	8.5	8.2	9.2	9.2	4.2			52	90	67	68	8.5		22
70	F2	M	A	GA	12	CT	12	AG	12	AA	11	TT	22	8.5	7.5	7.8	8.2	3.4			54	97	71	70	11		23
71	F2	M	A	AA	11	CC	11	GG	11	AT	12	GT	12	9.5	10.5	9.8	9.2	4.5			77	104	81	84	12		27
72	F2	M	A	GA	12	CT	12	AG	12	AT	12	GT	12	7.5	6.2	6.7	7.5	4.5			36.5	86	66	70	8		20
73	F2	M	A	GG	22	TT	22	AA	22	AA	11	TT	22	10.5	12.5	10.5	11.5	5.6			64.8	105	78	81	11		21
74	F2	M	A	AA	11	CT	12	AG	12	TT	22	GG	11								41.5	80	64	69	10		18
75	F2	M	A	AA	11	CT	12	GG	11	AT	12	GG	11								50	85	68	71	10		22
76	F2	M	A	AA	11	CC	11	GG	11	TT	22	GG	11	7.8	7.5	7.5	8.2	5.2			46.8	97	71	77	9		25
77	F2	M	A	AA	11	CC	11	GG	11	AT	12	GT	12								55.4	89	68	69	10		19
78	F2	M	A	GA	12	CT	12	AG	12	AA	11	TT	22	7	7.5	6.7	7.2	4			49.5	95	74	75	10		20
79	F2	M	A	GA	12	CT	12	AG	12	AT	12	GT	12	6.2	6.8	7.5	8.5	5.2			60	105	71	80	10		25
80	F2	M	A	GA	12	TT	22	AG	12	AA	11	GT	12	8.2	7.8	7.8	8.5	4.5			49.6	99	75	75	11		21
81	F2	M	A	AA	11	CC	11	GG	11	TT	22	GG	11								56.9	93	71	73	10		20
82	F2	M	A	GA	12	CT	12	AG	12	AT	12	GT	12	7.5	6.5	6.2	8.5	4.5			56.7	104	73	74	9		22
83	F2	M	A	AA	11	CC	11	GG	11	TT	22	GG	11	8.5	6.7	6.8	7.8	3.5			45.7	93	69	70	9		22
84	F2	M	A	AA	11	CC	11	GG	11	TT	22	GG	11								58.9	88	73	76	11		17
85	F2	M	A	AA	11	CT	12	GG	11	AT	12	GG	11	7.5	6.8	7.8	7.5	4.5			44.9	87	71	72	10		15
86	F2	M	A	AA	11	CT	12	GG	11			GG	11	6.8	6.5	7.5	7.5	4.8			53	93	72	75	10		21
87	F2	M	A	GA	12	CT	12	AG	12	AT	12	GT	12	6.8	7.8	6.8	6.5	4.8			39.3	81	70	70	9		15
88	F2	M	A	GG	22	TT	22	AA	22	AA	11	TT	22								45	82	69	71	10		24
89	F2	M	A	AA	11	CC	11	GG	11	TT	22	GG	11	5.5	6.5	6.8	6.5	4.5			46.3	88	72	74	10		21
90	F2	M	A	AA	11	CT	12	GG	11	AA	11	GT	12	7.1	7.9	7.2	7.2	7.8			55.5	92	75	76	10		22
91	F2	M	A	AA	11	CC	11	GG	11	TT	22	GG	11	5.5	6.2	6.5	6.7	4.2			35.2	84	69	70	10		14
92	F2	M	A	AA	11	CC	11	GG	11	AT	12	GT	12	6.4	6.1	5.8	7	6.2			44.25	95	72	74	11.6		26
93	F2	M	A	AA	11	CC	11	GG	11	TT	22	GG	11	5.8	8.2	6.7	7.5	5.2			50.8	93	71	72	9		22
94	F2	M	A	AA	11	CT	12	AG	12	AT	12	GT	12	6.7	5.9	6.1	5.9	6.2			51.6	91	68	74	11		17
95	F2	M	A	AA	11	CC	11	GG	11	TT	22	GG	11	6.5	7.5	6.2	6.5	3.2			44.7	83	72	83	8.5		22
96	F2	M	A	AA	11	CT	12	GG	11	AT	12	GG	11	6.7	5.5	8.2	7.8	3.2			51.3	88	69	73	8		22
97	F2	M	A	AA	11	CC	11	GG	11	TT	22	GG	11	6.5	7.2	7.8	6.7	5.2			43.6	89	71	71	10		20
98	F2	M	A	AA	11	TT	22	GG	11	AA	11	GG	11	6.4	5.8	6.8	6.8	4.2			46.3	94	65	72	9		20
99	F2	M	A	AA	11	CT	12	AG	12	TT	22			6.2	7.2	6.2	6.2	4			42.5	91	68	69	8.5		25
100	F2	M	B	GA	12	CT	12	AG	12	AA	11	TT	22	8.5	8.5	7.5	8.8	6.2	18.4		41.7	99	73	74	10		20	3.6	19.4	17.6	7.2	6.05	84.11	5.44	3.96	1.09	39.6	158.41
101	F2	M	B	AA	11	CC	11	GG	11	AT	12	GG	11	7.5	7.5	7.2	7.8	4.2	21.1		39.7	89	68	69	11		19	4.1	19.7	20.3	16.28	15.02	91.91	7.12	3.25	1.43	32.51	175.47
102	F2	M	B	AA	11	CT	12	GG	11	AT	12	GG	11	8.5	7.5	8.2	8.2	5.2	19.5		52	91	74	81	10		22	3.7	18.9	18.7	10.92	11.22	94.26	5.25	3.41	1.05	34.12	136.96
103	F2	M	B	GA	12	TT	22	AG	12	AA	11	GT	12	8.5	10.5	9.5	8.5	5.5	20		36.7	76	70	72	10.6		20	4.03	21.6	19.6	9.02	8.38	92.44	7.09	3.67	1.42	36.78	193.5
104	F2	M	B	AA	11	CT	12	GG	11	AT	12	GG	11	6.4	8.5	5.5	7.2	4.5	19.7		45.7		71	70	10		21	2.6	13	18.1	12.85	11.87	92.57	4.93	3.84	0.99	38.25	139.69
105	F2	M	B	AA	11	CC	11	GG	11	TT	22	GG	11	8.2	6.5	6.7	6.5	8.2	21		41.5	112	69	73	10		22	4.2	19.9	20.3	13.23	12.84	96.17	5.27	4.23	1.06	42.3	168.65
106	F2	M	B	AA	11	TT	22	GG	11	AA	11	GT	12	12.5	8.5	9.2	10.2	7.5	20.2		39	89	76	76	9		21	3.9	19.9	19.4	11.35	11.11	94.53	8.13	4.45	1.63	44.57	257.74
107	F2	M	B	AA	11	CT	12	GG	11	AT	12	GG	11	8.5	9.2	7.5	7.5	5.6	20.6		43.1	91	77	79	11		25	5	24.1	20.6	13.58	14.08	99.14	7.52	3.95	1.51	39.51	217.27
108	F2	M	B	AA	11	CT	12	GG	11	AT	12	GG	11	7.2	7.2	8.2	8.5	6.5	23.2		58.7	92	74	79	10		25	4.1	17.7	21.9	17.03	16.24	93.05	8.41	3.22	1.69	32.19	203.81
109	F2	M	B	AA	11	CT	12	GG	11	AT	12	GG	11	7.5	9.2	7.2	7.5	7.2	17.7		43.3	95	72	72	9		16	3.4	19.5	17	9.52	8.74	92.37	6.84	3.62	1.37	36.25	183.46
110	F2	M	B	AA	11	CC	11	GG	11	TT	22	GG	11	8.9	7.5	7.8	8.5	6.5	23.8		60.7	104	79	83	12		26	5.6	23.4	23.7	13.45	12.5	90.79	10.57	3.61	2.13	36.17	269.41
111	F2	M	B	AA	11	CC	11	GG	11	TT	22	GG	11	6.5	7.8	7.2	7.2	4.5	17.5		38.9	91	72	72	9		21	3.6	20.3	17	8.01	7.52	93.85	5.78	3.78	1.16	37.83	162.4
112	F2	M	B	AA	11	CT	12	GG	11	AT	12	GT	12	8.5	9.5	7.5	8.2	7.5	21.8		39.8	86	70	76	11		13	4	18.2	20.8	15.23	14.64	95.16	5.39	3.28	1.08	32.75	133.86
113	F2	M	B	GA	12	CT	12	AG	12	AT	12	GT	12	9.5	7.2	8.5	8.5	6.5	18.2		52.3	116	80	83	11		27	4.2	23.3	18.1	13.76	13.27	94.87	8.99	4.55	1.81	45.44	285.96
114	F2	M	B	AA	11	CT	12	GG	11	AT	12	GG	11	7.5	7.8	6.5	8.5	5.5	20.2		40	99	70	74	10		19	3.5	17.3	19.1	15.19	13.78	90.82	5.97	3.64	1.2	36.35	161.08
115	F2	M	B	AA	11	CC	11	GG	11	TT	22	GG	11	6.5	8.9	7.8	8.5	5.2	22.7		37.2	85	75	76	11		19	3.9	17.3	21.5	10.72	11.37	97.18	8.3	3.56	1.67	35.64	220.71
116	F2	M	B	GA	12	TT	22	AG	12	AA	11	GT	12	7.5	9.8	7.5	7.2	6.5	24.7		40.1	100	69	81	9.6		20	5.3	21.3	24.1	15.59	15.63	95.54	10.93	3.86	2.2	38.66	315.27
117	F2	M	B	AA	11	CC	11	GG	11	TT	22	GG	11	8.5	10.5	8.5	8.5	5.5	18.7		39	93	73	73	11		22	3	16.1	17.5	9.02	9.16	95.03	5.41	3.7	1.08	36.99	154.24
118	F2	M	B	GA	12	CT	12	AG	12	AT	12	GT	12	8.5	7.5	7.2	7.8	3.5	19.6		37.1	80	70	70	11		18	2.9	14.9	18.2	10.84	10.47	92.25	4.38	3.17	0.88	31.62	106.62
119	F2	M	B	GA	12	TT	22	AG	12	AA	11	GT	12	9.2	10.5	8.5	9.2	6.5	19.9		47	90	75	75	12		22	4.2	21	19.4	12.37	11.39	91.92	7.49	4.71	1.5	47.17	248.97
120	F2	M	B	AA	11	TT	22	GG	11	AA	11	GG	11	6.5	7.5	6.2	6.7	6.5	23.3		49.2	92	79	78	10		18	3.7	16	21.8	12.95	12.6	94.73	7.47	3.19	1.5	31.9	181.91
121	F2	M	B	AA	11	CC	11	GG	11	TT	22	GG	11	8.5	9.2	7.5	8.2	5.2	19		36.9	88	70	70	10		20	4.7	24.5	19.1	8.44	7.62	89.82	6.25	3.91	1.26	39.12	179.72
122	F2	M	A	GA	12	TT	22	AG	12	AA	11	GT	12	5.5	6.2	5.5	6.5	3.5	20.8		34.7	79	65	67	9		17	4	19.2	20	16.98	15.1	89.16	6.42	3.47	1.29	34.71	161.69
123	F2	M	B	GA	12	CT	12	AG	12	AA	11	GT	12	8.5	8.5	7.8	7.8	6.5	18.8		42.5	103	71	74	10		23	3.6	19	18	9.22	8.98	92.59	3.88	3.31	0.77	33.16	97.91
124	F2	M	B	GA	12	CT	12	AG	12	AT	12	GT	12	7.2	6.5	6.5	7.5	5.5	19.9		40.5	98	74	78	9.4		24	3.9	19.5	19.1	12.77	13.37	96.28	4.54	3.21	0.91	31.92	111.11
125	F2	M	B	GA	12	CT	12	AA	22	AT	12	GT	12	8.5	9.5	8.5	9.2	6.5	17.1		42.3	86	72	75	12		18	2.8	16.4	16.1	9.75	9.44	94.56	4.65	4.19	0.93	41.92	147.02
126	F2	M	B	AA	11	CT	12	GG	11	TT	22	GG	11	10.5	13.5	9.5	10.5	6.5	19.6		58.1	104	79	84	12		26	3.6	18.4	18.7	9.75	8.95	91.5	6.1	3.08	1.22	30.8	143.73
127	F2	M	B	GA	12	CT	12	AG	12	AT	12	GT	12	9.8	12.5	8.5	10.2	7.2	22.9		35.4	90	68	79	10		14	4.1	18	21.8	10.9	14.73	95.03	7.89	3.52	1.59	35.22	203.98
128	F2	M	B	GA	12	CT	12	AG	12	AT	12	GT	12	7.5	8.5	6.5	8.2	5.2	23.6		39.8	85	71	71.1	9		19	4.7	20.1	22.8	13.4	12.52	93.46	10.46	3.89	2.1	38.95	294.23
129	F2	M	B	GA	12	TT	22	AG	12	AA	11	GT	12	7.5	7.5	6.8	6.5	6.5	20.9		46.1	102	74	72	9.2		27	3.6	17.2	19.7	15.1	14.31	91.97	4.79	3.43	0.96	34.36	127.86
130	F2	M	B	GA	12	CT	12	AG	12	AT	12	GT	12	6.5	8.5	8.5	7.2	5.5	17.5		50.8	107	79	83	10		26	3.6	20.7	17	8.62	7.87	91.19	3.97	3.76	0.79	37.61	114.18
131	F2	M	B	GA	12	CT	12	AG	12	AT	12	GT	12	8.5	9.2	8.5	7.8	5.5	18.1		49.9	86	72	75	11		20	4.2	23.2	18	9.31	9.17	94.78	3.93	3.34	0.78	33.39	106.33
132	F2	M	B	AA	11	CT	12	GG	11	AT	12	GG	11	6.8	8.2	7.2	7.5	6.2	20.4		38.8	87	66	74	8.4		25	3.4	16.4	19.2	12.31	11.88	93.65	7.2	3.97	1.45	39.69	201.39
133	F2	M	B	AA	11	CT	12	GG	11	AT	12	GG	11	8.5	9.8	7.8	7.8	5.2	21		34.7	81	71	71	9		17	4.3	20.5	20.3	11.51	10.53	90.08	6.08	4.01	1.22	40.14	187.75
134	F2	M	B	AA	11	CC	11	GG	11	TT	22	GG	11	9.5	9.2	8.5	8.5	5.5	18.2		35.6	80	71	73	9		19	3.6	20	17.6	10.25	9.34	91.65	7.77	3.84	1.56	38.41	222.44
135	F2	M	B	AA	11	CT	12	GG	11	AT	12	GG	11	7.5	8.5	6.5	7.8	5.5	18		40.7	88	70	72	10		16	3.5	19.3	17.3	8.71	7.93	93.62	4.56	4.14	0.91	41.44	139.93
136	F2	M	B	AA	11	CT	12	GG	11	AT	12	GT	12	7.5	8.5	6.8	7.8	5.5	27.1		40.8	89	71	70	10		18	6.6	24.4	27.2	11.31	10.96	96.8	10.32	3.99	2.08	39.98	292.15
137	F2	M	B	AA	11	CT	12	GG	11	AT	12	GG	11	9.5	10.5	9.5	9.5	5.5	22		45.6	105	80	83	9		25	4	18.1	20.9	7.14	6.43	90.74	5.53	2.99	1.11	29.88	135.44
138	F2	M	B	GA	12	CT	12	AG	12	AT	12	GT	12	6.5	8.5	6.5	6.7	6.5	17.8		34.3	82	71	70	9		15	4.3	24.4	17.8	9.87	8.6	88.03	7.04	3.56	1.41	35.65	191.76
139	F2	M	B	GA	12	CT	12	AG	12	AA	11	TT	22	9.5	8.9	8.5	9.2	6.2	21.4		59.5	101	75	79	10		25	4.5	21.2	20.9	10.3	10.21	95.09	7.95	3.62	1.6	36.22	212.93
140	F2	M	B	GA	12	CT	12	AG	12	AT	12	GT	12	8.5	9.2	7.8	8.5	5.5	19.1		46.2	104	72	74	9		18	3	15.8	17.9	9.29	8.41	91.63	4.49	3.04	0.9	30.42	107.12
141	F2	M	B	GG	22	TT	22	AG	12	AA	11	GT	12	8.5	11.5	10.5	11.8	7.5	24.1		68.8	104	80	85	12.2		23	4.6	19	23.1	8.56	8.04	92.44	10.77	3.34	2.17	33.41	275.03
142	F2	M	B	AA	11	CT	12	GG	11	AA	11	GT	12	7.2	7.5	6.5	7.5	4.2	17.9		34.8	86	70	72	10		18	3.7	20.9	17.4	11.74	12.16	96.59	4.89	3.11	0.98	31.18	120.47
143	F2	M	B	GA	12	CT	12	GG	11	AT	12	GG	11	10.2	9.5	8.5	10.2	7.2	23.1		63.8	104	78	85	12		24	4.9	21.3	22.5	11.46	14.44	86.34	9.57	4.25	1.92	42.49	294.68
144	F2	M	B	AA	11	CT	12	GG	11	AT	12	GG	11	11.2	7.5	8.9	10.5	6.5	18.5		45.8	87	70	73	11		21	3.2	17.3	17.5	5.78	5.09	88.09	4.27	2.6	0.85	26.02	87.71
145	F2	M	B	AA	11	CC	11	GG	11	TT	22	GG	11	9.2	8.5	8.5	9.2	6.2	21.9		47.8	93	71	83	11		22	4.1	18.5	20.9	11.58	10.56	92.09	7.59	3.5	1.52	35.03	203.4
146	F2	M	B	AA	11	CT	12	AG	12	AT	12	GT	12	10.5	12.2	9.5	9.8	7.8	17.3		51.8	109	81	81	10		23	3	17.3	16.3	6.53	5.58	85.03	4.97	3.96	1	39.61	149.12
147	F2	M	B	AA	11	CC	11	GG	11	TT	22	GG	11	7.8	9.8	9.2	8.2	6.7	25.8		60.6	110	79	80	11		23	5.5	21.4	25.2	17.31	15.82	91.87	12.07	3.74	2.43	37.44	320.33
148	F2	M	B	GA	12	TT	22	AA	22	AA	11	TT	22	7.5	6.8	7.5	8.5	5.6	22.2		52.6	98	75	76	10		25	4.5	20	21.5	10.8	10.6	93.08	6.41	3.25	1.29	32.53	156.41
149	F2	M	B	AA	11	CT	12	GG	11	AT	12	GG	11	7.5	6.5	7.8	8.5	5.8	22.6		49.8	101	70	70	10		23	4.8	21.3	22	17.73	17.09	94.16	9.91	3.33	1.99	33.3	252.03
150	F2	M	B	AA	11	CC	11	GG	11	AT	12	GT	12	7.5	9.5	7.5	8.2	4.5	20.1		45.3	112	73	75	8.6		25	3.3	16.3	18.9	13.63	12.41	92.79	5.79	3.87	1.16	38.74	167.8
151	F2	M	B	AA	11	CT	12	GG	11	AT	12	GG	11	10.5	8.5	9.5	11.2	6.5	20.1		50	91	75	77	10		25	3.4	16.7	18.9	10.94	9.21	85.43	5.71	3.3	1.14	32.87	142.17
152	F2	M	B	AA	11	CT	12	AG	12	AT	12	GT	12	8.5	9.7	7.5	6.8	3.5	23.2		65.3	110	74	75	11		26	5.4	23.3	23.1	19.14	17.63	91.72	8.62	4.03	1.73	40.35	230.69
153	F2	M	B	GA	12	CT	12	AG	12	AA	11	GT	12	8.5	8.5	8.2	6.5	5.2	21.9		52.1	98	76	82	10		25	3.8	17.2	20.7	10.14	9.47	93.4	9.53	4.08	1.92	40.79	280.67
154	F2	M	B	GA	12	CT	12	AG	12	AT	12	GT	12	7.2	8.5	7.2	7.5	5.5	18.7		39.6	92	70	71	10		18	3.6	19.4	18	13.64	12.14	90.17	6.61	3.81	1.33	38.15	194
155	F2	M	B	GA	12	CT	12	AA	22	AT	12	GT	12	9.2	8.5	10.5	11.5	5.5	22		38.2	87	74	75	9		22	4.8	21.7	21.5	16.2	14.63	89.48	9.01	3.88	1.81	38.8	251.55
156	F2	M	B	AA	11	CT	12	GG	11	TT	22	GG	11	7.2	8.2	7.5	8.5	6.5	17.1		41.6	93	71	72	10		23	3.5	20.3	16.5	8.32	7.75	93.02	4.45	3.1	0.89	31.06	107.56
157	F2	M	B	GA	12	CT	12	AG	12	AT	12	GT	12	7.5	9.7	7.2	7.1	4.5	18.2		43.6	87	72	74	11		21	3.4	18.5	17.3	13.3	13.22	92.79	5.22	3.01	1.05	30.1	125.08
158	F2	M	B	GA	12	CT	12	GG	11	AT	12	GG	11	8.5	9.5	8.5	9.5	5.5	24.1		43.5	92	73	75	10		23	4.1	16.9	22.7	12.17	11.66	93.98	8.18	3.86	1.65	38.68	244.55
159	F2	M	B	GA	12	CT	12	AG	12	AT	12	GT	12	9.8	10.5	9.5	11.5	7.2	21.8		53	93	77	83	11		21	4.1	18.7	20.8	11.3	10.13	90.6	9.62	3.62	1.93	36.2	261.75
160	F2	M	B	GA	12	CC	11	AG	12	AT	12	GT	12	9.5	11.5	8.5	10.2	7.5	23.1		55.9	103	76	80	12		23	4.7	20.2	22.4	14.89	18.18	92.9	10.58	3.74	2.13	37.47	295.37
161	F2	M	B	GA	12	CT	12	AG	12	TT	22	GT	12	8.5	7.8	7.2	8.2	4.5	23		60	97	78	80	9		24	4.2	18.3	21.9	12.28	1.25	90.33	7.31	3.61	1.47	36.14	197.88
162	F2	M	B	AA	11	CC	11	GG	11	AT	12	GG	11	7.8	7.5	6.5	7.5	5.4	22.1		62	102	77	85	11		20	5.5	25	22.3	16.56	15.45	93.72	10.43	4.19	2.1	41.9	312.29
163	F2	M	B	AA	11	TT	22	GG	11	AA	11	TT	22	6.7	9.5	8.2	7.8	7.2	20.5		50.6	106	72	78	11		22	4.3	20.7	20	17.13	16.51	93.77	8.62	3.24	1.37	32.4	212.22
164	F2	M	B	AA	11	CC	11	GG	11	AT	12	GT	12	8.5	10.5	8.5	9.9	5.5	19.5		47.5	93	70	76	11		19	4.3	22.1	19.2	10.73	9.94	92.54	7.89	3.63	1.58	36.36	214.44
165	F2	M	B	AA	11	CT	12	GG	11	AT	12	GG	11	7.8	8.5	8.2	8.2	5.3	20.4		36.6	86	75	75	10		14	3.1	15.2	19	7.3	6.99	95.11	7.59	4.65	1.52	46.39	253.17
166	F2	M	B	AA	11	CC	11	GG	11	TT	22	GG	11	6.5	7.2	6.5	7.5	4.5	20.5		45.5	93	70	71	10		18	3.4	16.7	19.3	13.49	12.66	93.89	4.74	3.35	0.95	33.5	120.28
167	F2	M	B	GA	12	CT	12	AG	12	AT	12	GT	12	6.5	8.5	6.5	6.5	5.6	18.4		50	93		73	10		24	3.4	18.7	17.6	10.6	11.19	95.18	5.22	3.47	1.05	34.72	142.21
168	F2	M	B	GA	12	CT	12	AG	12	AT	12	GT	12	8.5	8.9	8.5	9.2	7.2	23.9		57.2	93	73	77	12.2		26	4.1	17.2	22.5	12.18	12.55	96.07	8.91	3.48	1.79	34.83	232.56
169	F2	M	B	GA	12	CT	12	AG	12	AT	12	GT	12	8.5	8.2	8.2	10.5	4.5	19.5		51.7	102	72	74	11		24	3.3	17	18.4	12.81	12.88	94.94	6.01	3.54	1.21	35.46	162.12
170	F2	M	B	GG	22	TT	22	AG	12	AA	11	GT	12	8.2	7.8	9.2	9.5	6.7	25.5		58.2	100	74	77	11		19	5.1	19.8	24.6	22.34	21.16	93.57	8.39	3.26	1.69	32.1	204.93
171	F2	M	B	AA	11	CT	12	AG	12	AT	12	GT	12	6.9	11.8	5.5	9.8	5.5	20.7		48.5	99	74	74	11		23	3.8	18.3	19.7	14.45	12.4	89.45	8.3	3.5	1.67	35	217.82
172	F2	M	B	AA	11	CC	11	GG	11	TT	22	GG	11	7.5	5.5	7.2	8.5	3.5	22		52.1	89	72	75	11		24	3.9	17.8	20.9	18.5	18.05	94.6	7.5	3.05	1.51	30.57	174.68
173	F2	M	B	AA	11	CC	11	GG	11	AT	12	GG	11	9.5	8.5	8.9	10.2	6.7	23.1		56.5	105	76	77	11		20	4.4	18.9	22.1	17.22	15.68	91.67	9.25	3.12	1.86	31.21	213.85
174	F2	M	B	AA	11	CC	11	GG	11	TT	22	GG	11	7.2	6.4	7.6	5.8	6.5	23.4		44.7	97	74	76	11		22	4.8	20.5	22.7	11.75	11.14	93.05	9.54	4.22	1.92	42.06	289.1
175	F2	M	B	AA	11	CC	11	AG	12	TT	22	GG	11	9.2	9.5	8.5	9.2	4.8	20.4		54.9	103	78	84	11		26	3.2	15.5	19	8.66	7.79	89.69	5.87	3.79	1.18	37.91	164.69
176	F2	M	B	AA	11	CC	11	GG	11	TT	22	GG	11	8.2	8.5	8.9	7.5	5.8	19.9		51.2	104	76	79	10		22	3.1	15.4	18.5	10.6	9.42	89.13	6.08	3.6	1.22	35.98	168.9
177	F2	M	B	AA	11	CC	11	GG	11	TT	22	GG	11	6.7	8.5	7.5	7.8	4.8	24		45.1	98	74	74	11		20	4.4	18.3	22.8	11.77	11.31	94.79	8.77	3.93	1.76	39.37	258.47
178	F2	M	B	GA	12	TT	22	AG	12	AA	11	GT	12	8.5	8.2	7.5	8.2	6.5	17.1		40.1	90	70	70	9		14	3.7	21.7	16.8	11.32	10.03	87.51	5.08	3.65	1.02	36.56	139.81
179	F2	M	B	AA	11	CT	12	GG	11	AT	12	GG	11	6.7	7.5	6.5	6.7	4.5	19		37.35	87	70	70	9		18	3.3	17.6	17.9	12.13	11.47	93.78	5.63	3.54	1.13	35.44	154.09
180	F2	M	B	GA	12	CT	12	AG	12	AT	12	GT	12	7.2	9.8	7.8	8.2	7.2	23.4		47.8	96	70	70	11		18	4.4	18.9	22.4	18.83	18.91	95.57	7.61	2.92	1.53	29.21	166.6
181	F2	M	B	AA	11	CC	11	GG	11	AT	12	GG	11	10.2	8.1	8.5	10.5	5.5	24		50	96	72	76	10		23	4.9	20.68	23.3	10.81	10.15	92.91	11.12	4.16	2.24	41.68	330.44
182	F2	M	B	AA	11	CT	12	GG	11	AA	11	GG	11	8.5	9.5	9.2	9.5	6.5	17.6		59.6	97	78	82	11		22	5.9	33.4	19.4	17.65	14.89	85.71	17.89	4.12	3.61	41.09	522.42
183	F2	M	B	AA	11	CT	12	GG	11	AA	11	GG	11	8.5	8.2	8.5	9.2	6.2	21.7		46.8	91	72	80	10		21	4.4	20.3	21	11.95	12.28	95.04	7.15	3.21	1.44	32.14	172.23
184	F2	M	B	AA	11	CC	11	GG	11	AT	12	GG	11	10.5	12.5	9.5	10.5	6.5	21.6		63	107	86	90	11		29	3.1	14.6	20	10.01	9.55	94.27	6.56	3.17	1.32	31.77	161.08
185	F2	M	B	GA	12	CT	12	AG	12	AT	12	GT	12	9.5	10.5	9.5	11.5	6.5	23.2		47.9	93	76	79	11		20	6.2	26.7	23.8	18.81	18.24	96.46	15.6	4.35	3.14	43.52	466.22
186	F2	M	B	GA	12	CT	12	GG	11	AT	12	GG	11	10.2	8.2	7.8	8.5	5.5	23.6		64.1	105	77	79	10		25	3.1	13.4	21.7	13.55	12.43	90.9	8.01	3.46	1.61	34.65	206.76
187	F2	M	B	GA	12	CT	12	AG	12	AT	12	GT	12	8.9	7.2	7.5	8.2	4.5	24.6		49.9	97	73	77	10		24	4.7	19.1	23.5	20.53	17.66	87.04	10.68	3.9	2.15	38.98	303.59
188	F2	M	B	GA	12	TT	22	GG	11	AA	11	GG	11	9.5	10.5	9.5	10.5	6.5	23.9		65.8	105	77	76	11		24	4.6	19.18	22.9	12.54	11.58	90.84	7.94	3.19	1.59	31.9	184.74
189	F2	M	B	AA	11	CC	11	GG	11	TT	22	GG	11	10.2	11.5	9.8	10.5	6.5	24.1		57.3	100	78	80	10		25	3.8	15.7	22.5	7.77	7.91	97.84	8.78	3.42	1.77	34.19	225.45
190	F2	M	B	AA	11	CC	11	GG	11	TT	22	GG	11	9.8	7.8	8.2	9.5	7.2	21.1		74.2	111	78	86	11		26	3.3	15.6	19.7	12.52	12.81	97.69	7.52	3.65	1.51	36.51	202.61
191	F2	M	B	AA	11	CT	12	GG	11	AT	12	GG	11	7.5	6.8	7.5	8.2	7.5	21.1		39.8	82	70	74	10		22	4.1	19.2	20.2	13.33	13.71	96.24	6.34	2.79	1.27	27.95	135.95
192	F2	M	B	AA	11	TT	22	GG	11	AA	11	GG	11	8.5	7.8	6.5	9.2	5.2	24.4		48.2	97	73	77	10		22	4.2	17.4	23	16.23	14.36	90.52	9.3	3.53	1.87	35.34	246.27
193	F2	M	B	AA	11	CT	12	GG	11	AT	12	GG	11	9.5	9.5	8.2	10.2	6.5	21.8		46	96	73	74	11		25	3.7	17.1	20.5	9.48	8.92	93.47	7.84	4.07	1.57	40.55	225.12
194	F2	M	B	GA	12	CT	12	GG	11	AT	12	GG	11	6.5	7.5	6.2	6.5	5.6	22.4		46.2	90	73	73	10		23	5	22.2	22.1	15.93	14.74	92.67	8.96	3.37	1.8	33.75	221.1
195	F2	M	B	GA	12	TT	22	AG	12	AA	11	GT	12	7.2	6.7	9.2	7.5	4.6	21.8		40.4	87	73	75	11		18	4.4	20.3	21.1	16.58	15.36	92.71	10.1	3.91	2.03	39.09	279.88
196	F2	M	B	AA	11	TT	22	GG	11	AA	11	GG	11	8.5	7.2	8.5	9.5	6.5	20.7		38.1	81	70	70	10		16	3.4	16.3	19.4	10.36	10.21	92.98	6.37	4.72	1.28	47.13	214.66
197	F2	M	B	AA	11	CT	12	GG	11	AT	12	GG	11	5.5	6.2	5.5	6.5	3.5	20.8		34.7	79	65	67	9		17	4	19.2	20	16.98	15.1	89.16	6.42	3.47	1.29	34.71	161.69
198	F2	M	B	AA	11	CT	12	GG	11	AA	11	GT	12	10.5	7.5	7.5	8.5	5.2	17.8		50.7	91	74	78	10		21	4.7	26.2	18.2	10.93	10.46	90.84	6.49	3.11	1.3	31.16	155.67
199	F2	M	B	AA	11	CT	12	GG	11	AT	12	GG	11	11.2	6.5	9.8	10.5	6.5	22.2		46.9	90	72	76	10		23	4.3	19.2	21.3	11.71	11.17	93.78	6.24	3.2	1.25	32.01	154.81
200	F2	M	B	AA	11	CT	12	GG	11	AT	12	GT	12	8.2	7.2	7.5	8.5	5.6	18.1		37	86	70	70	10		19	3.6	19.9	17.5	12.74	11.54	89.73	7.7	4.35	1.55	43.51	243.91
201	F2	M	B	AA	11	CT	12	AG	12	AT	12	GT	12	8.2	7.8	9.5	10.2	6.2	23.3		59	97	75	82	10		26	4.5	19.2	22.3	15.83	14.87	91.82	7.29	2.83	1.47	28.31	164.79
202	F2	M	B	GA	12	CT	12	AG	12	AT	12	GT	12	8.9	9.5	8.5	8.5	6.2	17.1		47.7	90	70	70	12		21	3.2	18.8	16.3	9.42	13.69	92.45	4.01	3.51	0.8	35.18	109.5
203	F2	M	B	AA	11	CT	12	GG	11	AT	12	GG	11	8.9	9.5	9.5	10.2	6.7	21.4		56.5	97	74	79	11		25	3.5	16.2	20.1	15.31	14.12	92.52	7.56	3.39	1.52	33.92	192.47
204	F1	F	C	AA	11	CT	12	AG	12	TT	22	GG	11	5.5	6.5	6.5	5.2	8.4	21.9	2.5	33.75	82	68	68	7			3.8	17.4	20.7
205	F1	F	C	GA	12	CT	12	AG	12	AT	12	GT	12	5.6	6.2	5.5	5.5	4.2	24.4	2.9	43.9	85	65	67	7			5	20.6	23.6
206	F1	F	C	AA	11	CC	11	GG	11	AT	12	GT	12	6.5	8.2	6.5	6.2	5.3	26.2	2.85	37	83	69	78	7			5.5	21	25.5
207	F1	F	C	GA	12	CT	12	AG	12	AT	12	GT	12	5.2	5.5	6.2	5.5	3.5	24.8	2.05	29.2	87	65	66	7			5.3	21.4	24.2
208	F1	F	C	GA	12	CT	12	AG	12	AT	12	GT	12	5.5	5.6	5.6	5.5	4.2	24.8	2.2	41.25	83	67	66	7			3.9	15.5	23.1
209	F1	F	C	AA	11	CC	11	GG	11	TT	22	GG	11	6.5	6.5	6.5	6.5	4.5	19.8	4.5	35.7	83	61	63	7			4	20.1	19.1
210	F1	F	C	GA	12	CT	12	AG	12	AT	12	GT	12	6.5	7.5	7.5	7.8	5.2	21.1	3.35	32.8	82	64	70	7			4.6	21.7	20.7
211	F1	F	C	AA	11	CT	12	AG	12	TT	22	GG	11	6.5	7.5	6.5	6.5	7.8	23.1	3.65	47.9	88	65	78	8			4.1	17.7	21.9
212	F1	F	C	GG	22	TT	22	AA	22	AA	11	TT	22	6.5	5.5	6.5	5.6	4.5	22.6	3.25	39.35	81	62	66	7			4.5	20	21.8
213	F1	F	C	GA	12	CT	12	AG	12	AT	12	GT	12	5.5	4.5	5.8	6.2	3.5	22.6	2	33.55	83	63	66	6			4.9	21.5	22.1
214	F1	F	C	AA	11	CC	11	GG	11	AT	12	GT	12	5.2	5.2	5.8	5.5	3.4	22.7	2.3	36.3	80	63	65	6			4.4	19.4	21.8
215	F1	F	C	AA	11	CC	11	GG	11	TT	22	GG	11	6.5	6.5	6.5	6.2	4.5	19.4	3.85	44.6	95	68	69	8			3.5	18.1	18.4
216	F1	F	C	AA	11	CC	11	GG	11	TT	22	GG	11	5.2	7.5	6.5	7.5	3.5	20.4	4.05	35.6	82	62	60	7			4	19.7	19.7
217	F1	F	C	AA	11	CC	11	GG	11	TT	22	GG	11	6.5	6.5	7.2	5.5	5.5	20.4		35.5	75	66	67	7			5	24.3	20.5
218	F1	F	C	GA	12	CT	12	AG	12	AT	12	GT	12	5.2	4.5	5.2	4.5	2.3	20.9	3.5	43.5	86	63	67	7			4.6	21.9	20.5
219	F1	F	C	AA	11	CC	11	GG	11	AT	12	GT	12	6.2	6.5	7.2	6.5	5.6	22.9	3.55	37.9	87	67	72	8			5.3	23	22.7
220	F1	F	C	AA	11	CC	11	GG	11	TT	22	GG	11	6.5	7.5	7.2	7.5	5.5	21.1	2.7	39.6	79	64	69	7			4.6	21.7	20.6
221	F1	F	C	GA	12	CT	12	AG	12	AT	12	GT	12	5.5	5.5	5.8	6.5	4.2	20.7	2.65	39.5	86	64	68	7			5.4	25.9	21.1
222	F1	F	C	GA	12	CT	12	AG	12	AA	11	TT	22	6.5	6.5	6.2	6.5	3.5	21	3.5	41.1	86	69	78	9			4.1	19.4	201
223	F1	F	C	AA	11	CC	11	GG	11	TT	22	GG	11	6.5	6.5	5.6	6.2	4.2	24.6	2.9	44.5	86	69	68	8			3.8	15.4	23
224	F1	F	C	GG	22	TT	22	AA	22	AA	11	TT	22	6.5	6.2	5.58	6.7	4.2	21.7	2.75	39.4	83	62	70	7			4.7	21.5	21.3
225	F1	F	C	GA	12	CT	12	AG	12	AT	12	GT	12	4.8	4.5	5.5	6.5	3.5	19.8	3.05	32.7	78	64	68	6			4.2	21.2	19.3
226	F1	F	C	GG	22	TT	22	AA	22	AA	11	TT	22	7.2	7.5	6.7	6.7	6.2	19.9		38.5	84	64	68	7			4.5	22.6	19.6
227	F1	F	C	AA	11	CT	12	GG	11	AT	12	GG	11	6.8	6.5	6.4	7.6	4.5	20.4	3.7	35.4	78	64	67	7			4.7	23.1	20.2
228	F1	F	C	AA	11	CT	12	GG	11	AT	12	GG	11	7.5	6.5	6.7	7.2	4.2	23	3.2	45.3	84	69	73	7			4	17.5	21.8
229	F1	F	C	GA	12	CT	12	AG	12	AT	12	GT	12	5.5	5.5	5.5	6.5	2.8	24.6		37	77	62	65	7			4.6	18.7	23.5
230	F1	F	C	AA	11	CC	11	GG	11	TT	22	GG	11	7.5	8.5	7.5	6.7	6.1	22.3		47.15	88	61	63	7			5.4	24.3	22.4
232	F1	F	C	GG	22	TT	22	AG	12	AA	11	TT	22	4.5	4.5	6.2	5.2	4.2	21.3	2.7	39.8	77	61	64	7			4.2	19.8	20.5
233	F1	F	C	AA	11	CC	11	GG	11	TT	22	GG	11	6.2	6.5	5.6	5.5	5.5	21.7		31.7	76	65	68	8			4.1	18.7	20.7
234	F1	F	C	AA	11	CC	11	GG	11	TT	22	GG	11	5.5	7.5	5.6	6.5	3.2	22.1	3	38	81	65	70	6			4.3	17.3	22.4
235	F1	F	C	GA	12	CT	12	AG	12	AT	12	GT	12	5.5	7.5	7.2	5.2	6.5	18.8	3.5	34.3	76	58	56	7			4	21.3	18.4
236	F1	F	C	AA	11	CT	12	GG	11	AT	12	GT	12	5.5	7.1	7.2	5.6	4.2	21.8		35.4	76	63	67	6			4.7	21.8	21.3
237	F1	F	C	GA	12	CT	12	AG	12	AT	12	GT	12	6.5	6.5	6.5	5.5	2.5	20.7	4.15	41.5	81	68	69	8			4.5	21.9	20.3
238	F1	F	C	GA	12	CT	12	AG	12	AT	12	GT	12								30.55	72	61	60	7
239	F1	F	C	GA	12	TT	22	AA	22	AA	11	TT	22	6.2	6.5	6.2	6.2	4.2	24.6	3	45	92	69	66	8			4.9	20.1	23.8
240	F1	F	C	GA	12	CT	12	AG	12	AT	12	GT	12	6.5	6.5	5.8	5.8	3.2	23.7	3.2	39.5	84	66	69	6			5	21.3	23.1
241	F1	F	C	GG	22	TT	22	AA	22	AA	11	TT	22	6.2	6.5	6.5	6.5	5.5	20.9	5.5	34.2	77	64	68	8			4.6	22.2	20.5
242	F1	F	C	AA	11	CC	11	GG	11	AT	12	GG	11	7.2	7.5	6.5	6.5	5.5	22.1		38.5	85	56	62	6			4.3	19.4	21.3
244	F1	F	C	AA	11	CC	11	GG	11	TT	22	GG	11	6.5	6.5	7.2	7.5	5.5	23.1	3.5	41	90	64	66	7			4.8	21	22.4
245	F1	F	C	GA	12	CT	12	AG	12	AT	12	GT	12	5.5	4.5	6.2	6.5	3.5	24.7	3.1	52.8	94	61	66	7			5	20.2	23.9
246	F1	F	C	AA	11	CT	12	AG	12	AT	12	GT	12	4.5	6.5	5.5	5.5	6.5	27.7	2.85	49	94	72	71	7			5.5	19.8	26.7
247	F1	F	C	AA	11	CT	12	GG	11	AT	12	GG	11								41.1	84	73	62	7
248	F1	F	C	GA	12	CT	12	AG	12	AT	12	GT	12	4.5	6.5	6.2	5.5	7.2	23.6		40.5	86	65	71	7			4.5	18.9	22.6
249	F1	F	C	AA	11	CC	11	GG	11	TT	22	GG	11	6.5	8.2	6.5	6.5	4.5	23.1	3	37.8	79	73	72	7			5.4	23.6	23
250	F1	F	C	AA	11	CC	11	GG	11	TT	22	GG	11	6.9	6.9	6.5	6.5	4.5	26.4	3.05	35.4	78	70	69	6			5.1	19.5	25.4
251	F1	F	C	GG	22	TT	22	AG	12	AA	11	TT	22	6.5	6.5	6.5	5.5	4.2			44.9	82	71	70	8
252	F1	F	C	AA	11	CC	11	GG	11	TT	22	GG	11	7.5	7.5	4.2	7.2	4.5	20.4	2.85	38.5	81	67	76	7			3.7	17.9	19.4
253	F1	F	C	GG	22	TT	22	AA	22	AA	11	TT	22	5.5	6.5	5.5	5.5	8.5	24	3.3	34	79	70	63	7			4.9	20.4	23.2
254	F1	F	C	GA	12	CT	12	AG	12	AT	12	GT	12	7.2	5.6	6.5	6.7	4.5			39.5	79	62	65	7
255	F1	F	C	GA	12	TT	22	AA	22	AT	12	GT	12	6.2	6.5	6.2	5.4	3.5	24.8	3.1	33.2	79	64	65	9			5.3	21.3	24.1
256	F1	F	C	GA	12	CT	12	AG	12	AT	12	GT	12	5.8	5.6	6.2	6.2	5.2	22.3	2.2	32.5	76	62	60	6			4.1	18.4	21.2
257	F1	F	C	AA	11	CT	12	GG	11	AT	12	GT	12	5.5	6.5	5.8	6.2	3.8	22.8	2.95	34.1	75	57	66	7			4.4	19.5	21.9
258	F1	F	C	GA	12	CT	12	AG	12	AT	12	GT	12								36.5	79	62	58	7
259	F1	F	C	GA	12	CT	12	AG	12	AA	11	GT	12	6.5	8.2	7.5	7.2	5.6	25.8	4.5	34.4	75	67	69	6			5.4	20.8	25
260	F1	F	C	GA	12	CT	12	AG	12	AT	12	GT	12	6.5	6.5	5.5	6.2	3.4	21.5	2.55	34	73	61	68	7			4	18.5	20.5
261	F1	F	C	GG	22	TT	22	AA	22	AA	11	TT	22	6.7	7.2	6.2	6.7	4.2	23.1	4.55	42.5	83	72	71	9			5.3	23	22.9
262	F1	F	C	GA	12	CT	12	AG	12	AT	12	GT	12	6.5	5.5	5.8	5.6	3.4	20.6	3.7	40.5	81	63	68	8			3.7	18.1	19.6
263	F1	F	C	AA	11	CT	12	GG	11	AT	12	GG	11	5.5	6.5	5.6	6.2	5.6	18.6	3.55	38.4	77	63	64	8			4	21.5	18.2
264	F1	F	C	AA	11	CC	11	GG	11	TT	22	GG	11	6.5	5.5	3.5	6.5	4.5	20.8	3.75	35.65	84	68	71	6			4.2	20.3	20.1
265	F1	F	C	AA	11	CC	11	GG	11	TT	22	GG	11	5.1	6.2	5.5	5.6	3.4	22	3.4	41.35	85	64	66	7			4.7	21.4	21.5
266	F1	F	C	AA	11	CT	12	AG	12	TT	22	GG	11	7.2	8.2	7.2	5.7	6.5	17.5	3.65	35.1	76	65	62	6			4.5	26	17.8
267	F1	F	C	AA	11	CT	12	GG	11	AT	12	GG	11	6.5	6.5	7.2	6.5	4.3	23.7	2.8	45.4	85	68	68	7			4	16.7	22.3
268	F1	F	C	GA	12	CT	12	AG	12	AT	12	GT	12	5.5	7.2	5.5	5.5	4.5	25.9	3.5	40	82	63	62	7			6.2	23.8	25.9
269	F1	F	C	AA	11	CC	11	GG	11	AT	12	GT	12								34.5	77	62	65	7
270	F1	F	C	GA	12	CT	12	AG	12	AT	12	GT	12	6.5	6.5	6.7	7.2	3.5	21.8	3.25	41	80	63	65	8			3.9	18.1	20.7
271	F1	F	C	GG	22	TT	22	AA	22	AA	11	TT	22	7.2	6.5	6.8	6.7	4.5	24.5	3.15	42.3	80	63	61	6			4.6	18.7	23.4
272	F1	F	C	AA	11	CC	11	GG	11	TT	22	GG	11	4.5	5.2	6.5	5.2	3.4	21.4		40.6	79	66	69	7			4.1	19	20.5
273	F1	F	C	AA	11	CC	11	GG	11	TT	22	GG	11	6.5	4.5	5.5	6.2	3.4	21.5	2.85	35.15	74	61	63	7			5.2	24.1	21.5
274	F1	F	C	AA	11	CT	12	AG	12	AT	12	GT	12	7.5	7.5	7.2	6.7	4.8	23.6	2.6	34.5	75	67	67	6			5.6	23.7	23.6
275	F1	F	C	GA	12	CT	12	AG	12	AT	12	GT	12	5.5	5.5	4.8	5.5	3.5	21.1		34.5	82	64	65	8			4.9	23.4	21
276	F1	F	C	AA	11	CT	12	GG	11	AT	12	GG	11	5.2	7.5	5.5	5.5	4.8	24.7	3.3	27.9	75	58	60	7			4.7	18.9	23.7
277	F1	F	C	AA	11	CC	11	GG	11	TT	22	GG	11	5.5	6.5	5.5	6.2	4.2	21.2	2.3	39.7	78	68	72	8			4.1	19.3	20.3
278	F1	F	C	AA	11	CC	11	GG	11	AT	12	GT	12	6.5	7.8	7.5	7.5	4.2	24.2	4.2	42.7	80	57	60	7			4.6	19	23.2
279	F1	F	C	AA	11	CC	11	GG	11	TT	22	GG	11	6.2	6.8	7.5	7.2	4.5	21.9	3	37.5	79	64	69	6			4.5	20.7	21.2
280	F1	F	C	AA	11	CC	11	GG	11	TT	22	GG	11	5.5	5.5	7.2	7.5	3.4	22.1	3.05	39.5	78	62	67	7			3.8	17.2	20.8
281	F1	F	C	GA	12	CT	12	AG	12	AA	11	GT	12	5.5	4.5	4.5	10.5	6.5	22	3.95	37.7	88	68	65	7			6.3	28.5	23
282	F1	F	C	GA	12	CT	12	AG	12	AT	12	GT	12	9.2	11	9.8	9.8	5.6			29	75	61	63	7
283	F1	F	C	GA	12	CT	12	AG	12	AT	12	GT	12	6.2	5.6	6.2	6.5	5.5			43.9	82	67	72	7
284	F1	F	C	AA	11	CT	12	GG	11	AT	12	GG	11	7.8	6.2	6.7	6.7	4.2	23.2	3.8	38.9	76	63	66	7			5.8	24.8	23.4
285	F1	F	C	AA	11	CT	12	GG	11	AT	12	GG	11	5.5	6.5	4.5	4.5	3.8	22.7	2.35	30.45	72	60	62	7			4.4	19.5	21.8
286	F1	F	C	AA	11	CT	12	GG	11	AT	12	GG	11								35.1	75	67	62	7
287	F1	F	C	AA	11	CT	12	GG	11	AT	12	GG	11	8.5	12.2	9.2	8.5	8.5	20.6	5.15	43.05	87	64	69	6			2.9	14	19.1
288	F1	F	C	AA	11	CT	12	GG	11	AT	12	GG	11	6.5	7.5	6.5	6.7	5.5	25	3.4	37.3	81	61	65	8			5.3	21	24.4
289	F1	F	C	AA	11	CC	11	GG	11	TT	22	GG	11	6.5	7.5	6.5	7.2	4.2	21.2	2.65	35.7	74	64	68	8			4	18.6	20.3
290	F1	F	C	AA	11	CC	11	GG	11	AT	12	GT	12								32.45	70	70	65	7
291	F1	F	C	AA	11	CC	11	GG	11	AT	12	GG	11	5.5	5.5	5.5	6.2	4.5	21.5		38.35	78	63	66	7			4.5	20.9	20.9
292	F1	F	C	AA	11	CT	12	AG	12	AT	12	GT	12	8.2	7.2	7.2	6.5	2.5	22.1	3.5	37	75	68	68	7			4.1	18.6	21.1
293	F1	F	C	AA	11	CC	11	GG	11	AT	12	GT	12	6.5	7.5	6.5	6.5	5.5	20.7	2.85	39.2	83	68	66	8			4.3	20.9	20.1
294	F1	F	C	AA	11	CC	11	GG	11	AT	12	GT	12	7.5	7.2	6.5	6.2	4.2	22.3	4	47.7	84	69	68	8			5.2	23.4	22.2
295	F1	F	C	AA	11	CC	11	GG	11	TT	22	GG	11	6.5	7.5	6.5	3.5	5.5	22.9	3.65	34.7	76	67	67	7			4.4	19.1	21.9
296	F1	F	C	AA	11	CT	12	AG	12	AT	12	GT	12	6.5	5.2	6.5	6.5	3.5	24.6	2.8	40.4	83	65	68	7			4.3	17.7	23.3
297	F1	F	C	GA	12	CT	12	AG	12	AT	12	GT	12	7.5	8.5	8.3	5.5	5.5	16.2	2.55	30.5	80	62	73	7			3.2	19.7	15.6
298	F1	F	C	AA	11	CC	11	GG	11	TT	22	GG	11	6.5	6.5	6.5	7.2	4.5	19.9	3.9	47.9	81	65	68	8			3.8	19.9	18.4
299	F1	F	C	GA	12	CT	12	AG	12	AT	12	GT	12	5.5	6.5	4.5	5.5	4.5	22.7	2.45	33.7	83	70	69	6			6	26.3	23.2
300	F1	F	C	GA	12	TT	22	AG	12	AA	11	GT	12	7.2	4.5	6.5	6.7	4.5	24.3	2.85	41	82	66	67	6			4.5	18.4	23.1
301	F1	F	C	GA	12	CT	12	AG	12	AT	12	GT	12	6.5	5.5	5.5	5.5	3.5	21.1	2.6	30.1	70	63	65	7			4.6	21.8	20.7
302	F1	F	C	GA	12	CT	12	AG	12	AT	12	GT	12	6.5	6.5	5.5	6.5	4.5	23.9	3.35	37	82	67	68	7			5.9	24.6	24
303	F1	F	C	GA	12	CT	12	AG	12	AT	12	GT	12	6.5	7.2	6.5	7.5	4.5	24.7	3.85	32.95	78	63	60	6			4.8	19.5	23.8
304	F1	F	C	GA	12	CT	12	AG	12	AT	12	GT	12	5.6	7.2	6.5	5.5	3.8	21.7	3.4	33.5	78	64	65	8			4.4	20.2	21
305	F1	F	C	GA	12	CT	12	AG	12	AT	12	GT	12	6.5	7	6	7	4.5	21.6	3.95	46.5	86	55	78	9			3.5	16.3	20.3
306	F1	F	C	AA	11	CT	12	GG	11	AT	12	GG	11								30.4	75	66	69	7
307	F1	F	C	GA	12	CT	12	AG	12	AT	12	GT	12								27	70	60	64	7
308	F1	F	C	AA	11	CC	11	GG	11	AT	12	GT	12								31.2	76	62	64	7
309	F1	F	C	AA	11	CC	11	GG	11	TT	22	GG	11	6	8	6.5	7	4.5	21.7	2.55	38.5	86	64	68	8			4.2	19.4	20.8
310	F1	F	C	GA	12	CT	12	AG	12	AT	12	GT	12	6	7	5.5	6	4	23.8	3.7	48.45	87	69	75	8			4.3	18.3	22.6
311	F1	F	C	AA	11	CC	11	GG	11	TT	22	GG	11	6	6	5.5	6.5	4.5	20.3	2.7	41.8	82	75	77	9			4	19.7	19.6
312	F1	F	C	GA	12	CT	12	AG	12	AT	12	GT	12	7	8	7	7.5	5.5	19.4	2.95	34.3	81	66	74	8			4.1	21.3	18.9
313	F1	F	C	GA	12	CT	12	AG	12	AA	11	TT	22	6.5	8	6.5	6.5	5	22.5	3.1	30.5	75	65	73	7			4.6	20.5	21.8
314	F1	F	C	AA	11	CC	11	GG	11	TT	22	GG	11	6	7.5	6	6.5	4	20.4	3	40.9	82	63	74	8			3.9	18.9	19.5
316	F1	F	C	AA	11	CT	12	GG	11	AT	12	GG	11	6.5	6.5	6.5	7	4	23.7	4.4	51.4	91	67	74	9			4.8	20.4	23
317	F1	F	C	AA	11	CC	11	GG	11	TT	22	GG	11	6.5	6	6	6	5	19	4.35	39.7	89	72	76	9			3.9	20.6	18.4
318	F1	F	C	GG	22	TT	22	AA	22			TT	22	7	7	6	6.5	6	23.8	2.85	44.5	80	67	74	8			4.7	19.8	22.9
319	F1	F	C	GA	12	CT	12	AG	12	AT	12	GT	12	5.5	6	5.5	5.5	4	20.1	3.45	46	88	70	80	8			3.9	19.2	19.3
320	F1	F	C	AA	11	TT	22	GG	11	AA	11	GT	12	5.5	7	6	5.5	5	20.2	4.95	43.2	84	65	76	8			3.9	19.5	19.4
321	F1	F	C	GA	12	CT	12	AG	12	AT	12	GT	12								42.4	79	63	70	7
322	F1	F	C	AA	11	CC	11	GG	11	TT	22	GG	11	6	6.5	6	5.5	4.5	19.4	2.55	37.5	80	69	78	7			3.9	20.3	18.7
323	F1	F	C	GA	12	CT	12	AG	12	AT	12	GT	12	6	6	5	6.5	4	21.7	3.3	50.2	85	70	77	9			4.8	22	21.3
324	F1	F	C	GA	12	CT	12	AG	12	AT	12	GT	12	6.5	7.5	6	7	4.5	19	4.55	38.1	77	64	69	8			3.4	17.9	18.1
325	F1	F	C	GA	12	CT	12	AG	12	AT	12	GT	12	7.2	12.5	8	10	7	19.9	5.5	45.5	85	71	78	8			5.3	26.5	20.4
326	F1	F	C	AA	11	CC	11	GG	11	AT	12	GT	12	6	7.5	6	6.5	4	20	4.15	40.9	82	63	74	8			4.1	20.5	19.3
327	F1	F	C	AA	11	CC	11	GG	11	TT	22	GG	11	6	7	5	6.5	5	21.3	3.4	42.9	79	67	70	8			4.6	21.7	20.9
328	F1	F	C	AA	11	CT	12	GG	11	AT	12	GG	11	7.5	7.5	6	7.5	4.5	18.2	3.55	38.3	84	63	72	8			2.7	15.1	16.9
329	F1	F	C	AA	11	CT	12	GG	11	AT	12	GT	12	5.5	7	5.5	6	5.5	23	2.55	37.3	78	64	71	7.5			4.5	19.6	22.1
330	F1	F	C	AA	11	CT	12	GG	11	AT	12	GG	11	7	9	6.5	8	7	18.6	3.1	33.1	89	68	83	8			3.7	19.9	17.9
331	F1	F	C	AA	11	CC	11	GG	11	TT	22	GG	11								36.5	77	66	73	7.5
332	F1	F	C	AA	11	TT	22	GG	11	AA	11	GG	11	5	6.5	6	5	5	19.3	4.8	38.9	80	70	72	8			3.7	18.9	18.5
333	F1	F	C	AA	11	CT	12	GG	11	AT	12	GG	11	6.5	6	5	6.5	4	20.9	2.4	37.3	77	69	74	7			4.7	22.4	20.6
334	F1	F	C	GA	12	CT	12	AG	12	AA	11	TT	22	5	6	5	6	4	20.2	3.5	38.4	74	60	73	7			4.3	21.3	19.8
335	F1	F	C	GA	12	CT	12	AG	12	AA	11	TT	22	7.5	8	5	5.5	4.5	23.8	3.55	36.2	78	66	70	7			5.2	21.7	23.3
336	F1	F	C	AA	11	CC	11	GG	11	TT	22	GG	11	5.5	8	6	6	4.5	25.8	4.5	41.5	82	67	74	8			4.5	17.3	24.4
337	F1	F	C	AA	11	CC	11	GG	11	AT	12	GT	12								32.1	78	61	76	7.8
338	F1	F	C	GA	12	CT	12	AG	12	AT	12	GT	12	5.5	6	5	5	4	24.2	2.6	40.5	89	70	87	8			4.3	17.7	23
339	F1	F	C	AA	11	CC	11	GG	11	TT	22	GG	11	6	7	6	6.5	5	15.8	3.05	32.5	79	62	70	7			3.3	20.6	15.4
340	F1	F	C	AA	11	CC	11	GG	11	TT	22	GG	11	5.5	5.5	7.2	7.5	3.4	22.1	3.05	39.5	78	62	67	7			3.8	17.2	20.8
341	F1	F	C	AA	11	CC	11	GG	11	TT	22	GG	11	5.5	5.5	5.6	5.5	4.5	18.3	2.85	38.25	75	58	60	7			3.8	20.8	17.8
342	F1	F	C	GG	22	TT	22	AA	22	AA	11	TT	22	5.5	6.5	5.5	6.5	5	23.7	3.55	44.7	89	68	77	8			4.1	17.3	22.4
343	F1	F	C	AA	11	CC	11	GG	11	AT	12	GT	12	6.2	6.4	6.5	5.5	4.5	22.9	3.25	37.5	85	60	65	9			4.6	20	22.1
344	F1	F	C	GG	22	TT	22	AA	22	AA	11	TT	22	4	6	5	5.5	4	20.5	2.65	38.7	89	68	82	8			4.9	23.9	20.4
345	F1	F	C	AA	11	CC	11	GG	11	TT	22	GG	11	6.5	6.2	6.5	6.5	5.5	22.6	3.1	42.7	83	62	66	8			6.1	26.8	23.2
346	F1	F	C	GA	12	CT	12	AG	12	AT	12	GT	12	7.2	7.5	7.5	7.5	6.2	22.3		30.5	81	60	65	7			5.3	23.8	22.2
347	F1	F	C	GG	22	TT	22	AA	22	AA	11	TT	22	5.5	6	5.5	5.5	4	27.4	3.7	45.6	90	72	72	8			5.5	20.2	26.5
348	F1	F	C	GA	12	CT	12	AG	12	AA	11	TT	22	5	8	6	6	4.5	18.1	4.9	40.4	86	68	77	7			3.1	17.3	17.1
349	F1	F	C	AA	11	CC	11	GG	11	TT	22	GG	11	6.5	6.5	6.5	6	5.2	25.4	4.05	34.7	84	63	61	7			4.8	18.9	24.3
350	F1	F	C	AA	11	CC	11	GG	11	TT	22	GG	11	5	6	4.5	6	4	21.4	3	40.7	83	62	75	9			4.2	19.4	20.6
351	F1	F	C	AA	11	CC	11	GG	11	TT	22	GG	11	5.2	5.2	6.7	7.2	3.8	23	3.6	46	87	61	62	7			5.5	24	23
352	F1	F	C	AA	11	CT	12	GG	11	AT	12	GG	11	4.5	6.5	5.5	5.5	4.2	23.4	2.1	36.25	75	60	63	7			4.1	17.4	22.1
353	F1	F	C	AA	11	CC	11	GG	11	TT	22	GG	11
354	F1	F	C	AA	11	CC	11	GG	11	AT	12	GG	11	6.5	6.5	6.7	6.4	4.5	20.9		33.3	75	60	64	7			4.6	22.1	20.5
355	F1	F	C	AA	11	CC	11	GG	11	AT	12	GT	12	6.2	5.8	6.2	6.5	4.5	23.5	3.1	46	87	64	65	8			4.9	20.7	22.9
356	F1	F	C	GA	12	CT	12	AG	12	AT	12	GT	12	6.5	5.5	7.2	4.2	3.5	22.2	4.55	48.6	106	68	67	8			4.8	21.4	21.7
357	F1	F	C	GA	12	CT	12	AG	12	AT	12	GT	12	6	7	7	7	4	24.6	2.55	35.3	82	68	70	7			5.4	21.8	24.1
358	F1	F	C	AA	11	CC	11	GG	11	TT	22	GG	11	6.5	5.2	6.5	6.5	8.5	23.7		45	84	72	69	7			4.1	17.2	22.4
359	F1	F	C	GA	12	CT	12	AG	12	AT	12	GT	12	6.7	7.5	5.6	5.5	4.5	20.8	2.65	38.4	84	67	70	7			4.3	20.6	20.2
360	F1	F	C	GA	12	CT	12	AG	12	AT	12	GT	12	6.2	6.5	6.5	7.2	4.3	20.3		35.05	78	62	67	8			4.5	22.2	20
361	F1	F	C	GG	22	TT	22	AA	22	AA	11	TT	22	6.5	5.6	6.2	6.5	3.2	24.2	2.55	31.9	91	68	72	8			5.7	23.4	24
362	F1	F	C	AA	11	CC	11	GG	11	TT	22	GG	11	7.2	6.5	6.7	6.5	3.4	24.6	3.85	38.5	84	63	51	7			5	20.4	23.9
363	F1	F	C	AA	11	CT	12	GG	11	AT	12	GG	11	5	6	5	6	5	23.5	2	43.9	87	66	78	9			4.4	18.8	22.4
364	F1	F	C	GA	12	CT	12	AG	12	AT	12	GT	12	5.5	4.5	5.8	5.5	3.4			42.3	81	67	72	9
365	F1	F	C	GA	12	CT	12	AG	12	AT	12	GT	12	6.2	6.5	6.5	6.7	4	24.5		34.4	89	65	64	8			5.7	23.5	24.4
366	F1	F	C	GA	12	TT	22	AG	12	AA	11	TT	22	7.8	7.2	7.2	8.2	4.5	21.69	3.95	32.2	79	61	64	7			6	27.3	22.7
367	F1	F	C	GA	12	CT	12	AG	12	AT	12	GT	12	5	6	4.5	5.5	4			36.3	85	67	74	8
368	F1	F	C	GG	22	TT	22	AA	22	AA	11	TT	22	7.2	4.5	5.5	6.7	3.2	23	1.95	48	86	62	54	7			5.8	25.1	23.3
369	F1	F	C	GA	12	TT	22	AA	22	AA	11	TT	22
370	F1	F	C	GA	12	CT	12	AG	12	AT	12	GT	12	6.5	6.5	6.5	6.2	4.5	23.5	2.3	44.1	83	63	65	7			4.5	19.3	22.5
371	F1	F	C	AA	11	CT	12	GG	11	AT	12	GG	11	5.6	6.5	7.5	7.2	4.2	23.8	4.95	49.5	91	65	67	9			5.2	21.7	23.3
372	F1	F	C	GG	22	TT	22	AG	12	AA	11	TT	22	6.5	6.5	6.5	7.5	4.5	25.7	3.8	45.2	74	61	64	8			4	15.5	23.9
373	F1	F	C	AA	11	CC	11	GG	11	TT	22	GG	11	6.7	7.5	6.5	6.5	6.5	22.3	3.95	37.7	84	58	61	8			5.9	26.6	22.9
374	F1	F	C	AA	11	CT	12	GG	11	AT	12	GG	11	6.7	6.5	6.5	6.5	4.2	21.8	3	38.85	80	64	67	7			3.4	15.6	20.3
375	F1	F	C	AA	11	CC	11	GG	11	AT	12	GG	11	7	7	7	7	5	24.8	3.55	36.3	85	64	75	8			6.9	27.6	25.7
376	F1	F	C	AA	11	CC	11	GG	11	TT	22	GG	11	6.5	8.5	7.5	7.5	5.5	19.6	3.15	32.1	72	61	63	7			3.5	18	18.7
377	F1	F	C	AA	11	CC	11	GG	11	TT	22	GG	11	5.2	5.5	5.2	5.5	4.5	24	4.1	48.5	95	67	71	7			5.4	22.4	23.6
378	F1	F	C	AA	11	CT	12	GG	11	AT	12	GT	12	5.6	6.2	6.2	4.5	3.5	25.5	3.2	34.2	74	60	61	6			4.7	18.3	24.3
379	F1	F	C	GA	12	CT	12	AG	12	AT	12	GT	12	6.5	6.5	5.8	6.2	7.2	23.5	3	37.5	81	58	63	7			5.2	22.1	23.1
380	F1	F	C	AA	11	CC	11	GG	11	TT	22	GG	11	5.5	5.5	6.5	6.5	4.5	22.5	4.05	41.5	80	63	66	7			4.8	21.4	22
381	F1	F	C	AA	11	CT	12	GG	11	AT	12	GG	11	7.5	7.5	7.5	7.5	5.5	24.8	4.65	37.05	81	64	67	8			5	20.1	24
382	F1	F	C	GA	12	CT	12	AG	12	AA	11	TT	22								43.25	78	70	75	8
383	F1	F	C	AA	11	CC	11	GG	11	TT	22	GG	11	5.6	5.5	5.2	5.5	3.5			35.9	74	63	67	8
384	F1	F	C	AA	11	CC	11	GG	11	TT	22	GG	11	6.5	8.5	6.5	6.5	5.3	19.4	3.35	26	76	66	76	8			3.6	18.5	18.5
385	F1	F	C	AA	11	CT	12	GG	11	AT	12	GG	11	6.5	7.5	6.5	7.4	4.5	20.9	3.25	42.1	84	69	76	7			5.9	28.2	21.7
386	F1	F	C	GA	12	TT	22	AA	22	AA	11	TT	22	5.5	6.5	6.2	6.5	4.5	22	3.25	33.5	85	74	67	7			4.7	21.5	21.5
387	F1	F	C	AA	11	CT	12	GG	11	AT	12	GG	11	5.5	6.5	8.2	8.2	4.5	18.2	3.65	35.2	84	64	65	8			3.5	19.5	17.5
388	F1	F	C	GA	12	CT	12	AG	12	AT	12	GT	12	5.2	4.5	5.5	5.6	3.4	22.5	2.1	40.5	83	64	69	8			4.1	18.1	21.4
389	F1	F	C	AA	11	CC	11	GG	11	TT	22	GG	11	5.5	5.5	5.6	5.5	4.5	18.3	2.85	38.25	75	58	60	7			3.8	20.8	17.8
390	F1	F	C	GA	12	CT	12	AG	12	AT	12	GT	12	6.5	8.2	6.7	7.5	4.2	20.3	3.8	35.5	78	66	70	8			4.4	21.6	19.9
391	F1	F	C	AA	11	CC	11	GG	11	AT	12	GT	12	6.5	7.5	7.8	8.2	4.5	18.3	4.9	35.5	75	63	65	8			4.2	23.1	18.1
392	F1	F	C	AA	11	CT	12	GG	11	AT	12	GG	11	7.5	9.2	8.5	8.5	5.3	19.8	4	41.75	80	67	78	8			4	20.2	19.1
393	F1	F	C	AA	11	CC	11	GG	11	TT	22	GG	11								39.4	84	62	64	8
394	F1	F	C	GA	12	TT	22	AG	12	AA	11	TT	22	6.5	7.5	6.5	6.2	4.5	20.8	4.2	39.1	82	58	71	7			5.1	24.5	20.9
395	F1	F	C	GA	12	CT	12	AG	12	AT	12	GT	12	5.2	4.5	5.5	5.1	3.4	21.7		35.9	84	65	70	7			5.3	24.7	21.8
396	F1	F	C	GG	22	TT	22	AA	22	AA	11	TT	22	6.4	6.2	5.6	6.5	4.1	21.6	3.65	43.9	81	62	66	7			4.4	20.3	20.9
397	F1	F	C	GA	12	CT	12	AG	12	AT	12	GT	12	7.2	7.5	6.5	6.7	4.3	23	4.25	47.2	89	64	72	9			4.2	18.3	21.9
398	F1	F	C	GA	12	CT	12	AG	12	AT	12	GT	12	6.5	6.5	7.5	6.7	4.2	26.8	3	37.9	79	64	67	8			4.6	17.2	25.3
399	F1	F	C	AA	11	CC	11	GG	11	TT	22	GG	11	4.2	6.5	7.2	5.5	3.8	22.7	3.25	34.7	81	60	71	7			4.7	20.6	22
400	F1	F	C	AA	11	CC	11	GG	11	AT	12	GT	12	4.5	5.5	5.6	5.5	3.5	21.5	2.95	35.5	77	60	61	6			4.1	19	20.5
401	F1	F	C	GA	12	CT	12	AG	12	AT	12	GT	12	5.5	5.5	5.5	6.5	4.5			43.2	85	69	78	8
402	F1	F	C	AA	11	CT	12	GG	11	AT	12	GT	12	5.5	6.5	5.5	6.2	4.3	22.3	3.95	42.9	86	66	67	8			4.5	20.1	21.6
403	F1	F	C	GA	12	CT	12	AG	12	AT	12	GT	12	5.5	5.2	7.2	6.4	2.8			43.4	84	65	68	8
404	F1	F	C	AA	11	CT	12	GG	11	AT	12	GG	11	5.2	6.5	5.6	5.5	4.8	24	3.2	30.1	81	58	61	7			4.5	18.9	22.9
405	F1	F	C	AA	11	CC	11	GG	11	TT	22	GG	11	5.05	6.2	5.5	5.7	4.3	20.7		36	78	61	63	7			3	14.4	19.2
406	F1	F	C	GA	12	TT	22	AA	22	AA	11	TT	22	6.5	5.5	5.5	5.5	3.5	24		39.55	82	67	71	8			4	16.5	22.6
407	F1	F	C	GA	12	CT	12	AG	12	AT	12	GT	12	5.2	6.5	7.2	6.5	4.8	24	4.1	42.4	86	66	72	7			5.3	22.2	23.6
408	F1	F	C	AA	11	CT	12	GG	11	AT	12	GG	11	8.2	5.5	7.5	8.5	6.2	19.4	4.05	43.1	88	66	67	7			4.1	21.1	18.9
409	F1	F	C	AA	11	CC	11	GG	11	TT	22	GG	11	6.5	7.5	5.5	5.6	4.5	22.8	3	28.5	84	62	64	7			4.1	18.1	21.7
410	F1	F	C	AA	11	CC	11	GG	11	TT	22	GG	11								37.2	78	62	67	8
411	F1	F	C	AA	11	CC	11	GG	11	TT	22	GG	11	5.5	6.2	6.5	5.6	4.5	23	4.1	32.4	74	62	67	8			4	17.4	21.7
412	F1	F	C	AA	11	CC	11	GG	11	TT	22	GG	11								42.65	82	71	77	8
413	F1	F	C	GA	12	CT	12	AG	12	AT	12	GT	12	6.2	6.5	6.5	7.5	4.3	19.5		39.2	80	66	69	8			4.5	23.1	19.3
414	F1	F	C	AA	11	CC	11	GG	11	TT	22	GG	11	6.5	6.1	6.2	6.4	4.7	23.7	4.05	40.9	81	58	62	8			5.3	22.3	23.3
415	F1	F	C	GA	12	CT	12	AG	12	AT	12	GT	12	6.7	6.5	6.4	5.5	3.2	20.2	2.4	46.3	81	59	60	8			3.5	17.6	19.1
416	F1	F	C	GA	12	CT	12	AG	12	AT	12	GT	12	6.5	5.8	6.2	5.6	4.2			36.3	76	64	67	7
417	F1	F	C	GG	22	TT	22	AA	22	AA	11	TT	22	6.5	6.5	6.2	6.5	3.2	21.7	2.85	42	82	66	72	8			4.3	20	21
418	F1	F	C	AA	11	CC	11	GG	11	TT	22	GG	11								46	89	65	67	8
419	F1	F	C	AA	11	TT	22	AG	12	AA	11	GT	12	8.9	5.2	9.2	8.9	4.5	27.5			74	66	72	7			4.5	16.5	25.8
420	F1	F	C	GA	12	TT	22	AG	12	AA	11	TT	22	7.5	6.2	6.5	6.8	5.8	20.2		37	81	62	63	7			5	24.7	20.3
421	F1	F	C	GA	12	CT	12	AG	12	AT	12	GT	12	6.2	6.5	5.9	6.5	3.4	21.4	3.6	35.4	79	66	71	7			5.8	27	22
422	F1	F	C	AA	11	CT	12	GG	11	AT	12	GG	11								38.4	75	64	69	8
423	F1	F	C	AA	11	CC	11	GG	11	TT	22	GG	11	5.5	6.5	6.2	6.4	4.2	19.7	2.65	42.2	90	68	70	7			4.8	24.2	19.7
424	F1	F	C	AA	11	CC	11	GG	11	TT	22	GG	11	5.5	6.2	6.5	6.5	3.5	23.9	2.9	43.8	79	67	72	8			4.4	18.3	22.8
425	F1	F	C	GA	12	CT	12	AG	12	AT	12	GT	12								34	76	62	67	7
426	F1	F	C	AA	11	CC	11	GG	11	TT	22	GG	11	6.3	6.2	5.6	5.6	3.7	22.2	3.25	40	76	66	70	8			4.7	21.1	21.6
427	F1	F	C	AA	11	CC	11	GG	11	TT	22	GG	11	6.2	5.5	5.2	5.4	3.4	23.7	3.95	42	82	65	71	8			6.1	25.7	24.1
428	F1	F	C	AA	11	CC	11	GG	11	TT	22	GG	11	6.5	7.1	6.5	6.4	6.2	20	3.75	41	83	69	71	8			4.4	22	19.7
429	F1	F	C	AA	11	CC	11	GG	11	TT	22	GG	11	6.5	6.5	6.5	6.5	5.5	18.1	4.9	33.2	78	57	59	7			3.5	19.3	17.3
431	F1	F	C	AA	11	CC	11	GG	11	TT	22	GG	11	6.5	6.7	5.5	6.5	3.8			32.8	79	59	62	7
432	F1	F	C	GA	12	CT	12	AG	12	AT	12	GT	12	5.5	6.5	6.5	7.2	3.4	22.5	3.4	45.15	89	67	63	8			5	22.4	22.2
433	F1	F	C	GA	12	CT	12	AG	12	AT	12	GT	12	6.5	6.2	7.2	6.6	4.5	25.2	3.55	43.1	84	63	65	8			5.7	22.4	24.9
434	F1	F	C	AA	11	CC	11	GG	11	TT	22	GG	11	7.2	7.2	5.6	5.5	4.5	19.7	4.15	43.5	85	65	67	8			4.9	24.8	19.8
435	F1	F	C	AA	11	CC	11	GG	11	TT	22	GG	11	6.5	6.5	6.4	4.5	2.3	25.3	1.85	30.3	72	60	68	7			4.8	19	24.2
436	F1	F	C	AA	11	CC	11	GG	11	AT	12	GT	12	5.6	6.5	6.4	6.2	4.5	24		45	83	61	65	7			5.2	21.7	23.5
437	F1	F	C	GA	12	CT	12	AG	12	AT	12	GT	12								39.2	77	60	63	7
438	F1	F	C	GA	12	TT	22	AA	22	AT	12	GT	12								29.45	74	61	64	7
439	F1	F	C	GA	12	CT	12	AG	12	AA	11	TT	22	6.5	5.6	6.7	6.5	4.2	17.6	3.3	39.2	78	68	75	7			4.5	25.5	17.8
440	F1	F	C	AA	11	CC	11	GG	11	AT	12	GT	12	4.8	4.5	6.7	6.5	4.2	20.5	2.95	35.5	83	64	63	7			3.7	18.2	19.5
441	F1	F	C	AA	11	CC	11	GG	11	TT	22	GG	11	4.5	5.5	5.6	5.5	3.5	18.1	4.9	35.5	77	60	61	6			3.5	19.3	17.3
442	F1	F	C	GA	12	CT	12	AG	12	AT	12	GT	12	6.5	5.5	7.2	6.2	4.5	21.6	3.05	34.2	78	64	67	7			4.7	21.9	21.2
443	F1	F	C	AA	11	CT	12	GG	11	AT	12	GG	11	7	7.5	6.4	4.5	6.5	18.5		38.5	77	66	68	7			3.7	19.9	17.8
444	F1	F	C	GA	12	TT	22	AA	22	AT	12	GT	12	5.4	5.8	5.5	6.5	3.8	19.4	3.35	34.7	79	63	66	8			3.4	16.9	18.7
445	F1	F	C	AA	11	CC	11	GG	11	TT	22	GG	11	6.5	5.5	7.2	6.5	4.5	19.1		39.5	83	60	61	8			4.7	24.8	19.2
446	F1	F	C	AA	11	CC	11	GG	11	TT	22	GG	11	4.5	6.5	6.5	6.5	4.2	23.5	3.15	36.7	81	62	63	8			5.3	22.4	23.2
448	F1	F	B	GA	12	CT	12	AG	12	AT	12	GT	12							4.35
449	F1	F	B	AA	11	CC	11	GG	11	TT	22	GG	11						24.2	4.2								5.2	21.5	23.7
450	F1	F	B	AA	11	CT	12	GG	11	AT	12	GG	11						19.4	3.65								4.2	21.5	19
451	F1	F	B	GA	12	CT	12	AG	12	AA	11	TT	22						17.5	4.75								4.5	25.6	17.8
452	F1	F	B	GA	12	CT	12	AG	12	AT	12	GT	12						20.2	2.9								4.8	23.6	20.1
453	F1	F	B	GA	12	CT	12	GG	11	AT	12	GG	11						21	2.75								5	23.8	21
454	F1	F	B	AA	11	CC	11	GG	11	TT	22	GG	11						22.7	3.5								5	22.1	22.3
455	F1	F	B	AA	11	CC	11	GG	11	TT	22	GG	11						21.1	4.05								4.9	23	20.9
456	F1	F	B	AA	11	CC	11	GG	11	TT	22	GG	11						24.8	3.4								4.6	18.4	23.6
457	F1	F	B	GA	12	CT	12	AG	12	AT	12	GT	12						23	2.85								5.3	23.1	22.8
458	F1	F	B	AA	11	CC	11	GG	11	TT	22	GG	11						24.7	2.95								5.8	23.4	24.6
459	F1	F	B	GA	12	CT	12	AG	12	AT	12	GT	12						21.7	3.55								5.1	23.7	21.6
460	F1	F	B	AA	11	CC	11	GG	11	TT	22	GG	11						21.6	2.45								4.4	20.2	20.9
461	F1	F	B	GA	12	CT	12	AG	12	AT	12	GT	12						25.1	2.78								5.4	21.4	24.5
462	F1	F	B	GA	12	CT	12	AG	12	AT	12	GT	12						23	4.25								5.3	23	22.8
463	F1	F	B	AA	11	CT	12	AG	12	AT	12	GT	12						19.1	2.95								4.5	23.4	19
464	F1	F	B	GA	12	CT	12	AG	12	AA	11	TT	22						17.9	4								4.2	23.7	17.8
465	F1	F	B	AA	11	CC	11	GG	11	TT	22	GG	11						19.2	3								5.3	27.3	19.9
466	F1	F	B	AA	11	CT	12	GG	11	AT	12	GG	11						18.8	3.1								5.5	29	19.8
467	F1	F	B	AA	11	CC	11	GG	11	AT	12	GG	11						21.8	4.75								5.1	23.5	21.7
468	F1	F	B	AA	11	CC	11	GG	11	TT	22	GG	11						19.2	3								3.7	19	18.4
469	F1	F	B	GA	12	CT	12	GG	11	AT	12	GG	11						21.8	5.3								4.7	21.8	21.4
470	F1	F	B	AA	11	CC	11	GG	11	TT	22	GG	11						22.7	4								5.8	25.6	23.1
471	F1	F	B	AA	11	CC	11	GG	11	TT	22	GG	11						21.3	4.4								3.7	17.4	20.1
472	F1	F	B	GA	12	CT	12	AG	12	AT	12	GT	12						23.5	2.75								5.6	23.9	23.4
473	F1	F	B	GA	12	TT	22	GG	11	AA	11	GG	11						22.7	3.7								6	26.3	23.2
474	F1	F	B	AA	11	TT	22	GG	11	AA	11	GT	12						21.8	3.3								5.3	24.4	21.8
475	F1	F	B	GG	22	TT	22	AA	22	AA	11	TT	22							4.45
476	F1	F	B	AA	11	CT	12	GG	11	AT	12	GG	11						22.9	4.45								6	26	23.3
477	F1	F	B	AA	11	CT	12	AG	12	AT	12	GT	12						19.6	4.95								4.1	21	19.1
478	F1	F	B	GA	12	CT	12	AG	12	AT	12	GT	12						25.3	3.35								5.4	21.3	24.7
479	F1	F	B	AA	11	CC	11	GG	11	TT	22	GG	11						19.8	3.5								6.1	30.8	21.1
480	F1	F	B	AA	11	CT	12	GG	11	AT	12	GT	12						21.1	4.25								4.6	21.8	20.7
481	F1	F	B	GA	12	CT	12	AG	12	AT	12	GT	12						17.7	5.5								3.7	20.9	17.2
482	F1	F	B	AA	11	CT	12	GG	11	AT	12	GG	11						18.7	4.95								5.6	30.1	19.9
483	F1	F	B	AA	11	CT	12	GG	11	AT	12	GT	12						19.9	3.5								5.2	26.4	20.3
484	F1	F	B	AA	11	CC	11	GG	11	TT	22	GG	11						21.3	4.15								5	23.4	21.2
485	F1	F	B	AA	11	CC	11	GG	11	TT	22	GG	11						19.5	3.6								5	25.5	19.8
486	F1	F	B	AA	11	CC	11	GG	11	AT	12	GG	11						20.8	4.55								4.5	21.5	20.3
487	F1	F	B	AA	11	CC	11	GG	11	TT	22	GG	11						20.5	3.45								5.3	26	20.9
488	F1	F	B	AA	11	CT	12	AG	12	AT	12	GT	12						20.1	4.05								3.7	18.4	19.1
489	F1	F	B	AA	11	CT	12	GG	11	AT	12	GG	11						18.1	4.2								3.4	18.8	17.3
490	F1	F	B	GA	12	CT	12	AG	12	AA	11	TT	22						19.3	4.55								4.4	22.9	19.1
491	F1	F	B	AA	11	CT	12	AG	12	AT	12	GT	12						17	4.65								5	29.6	18
492	F1	F	B	GA	12	CT	12	AG	12	AT	12	GT	12						23.6	3.3								5.1	21.5	23.1
493	F1	F	B	AA	11	CC	11	GG	11	TT	22	GG	11						21.7	3.85								5	22.9	21.5
494	F1	F	B	AA	11	CT	12	AG	12	AT	12	GT	12						20.6	3.95								4.7	23	20.4
495	F1	F	B	GA	12	CT	12	GG	11	AT	12	GG	11						20.7	4.95								4.6	22.1	20.3
496	F1	F	B	GA	12	CT	12	AG	12	AT	12	GT	12						18.6	4.5								4.3	23	18.5
498	F1	F	B	GA	12	CT	12	AG	12	AT	12	GT	12							3.6
499	F1	F	B	GA	12	CT	12	AG	12	AT	12	GT	12						25.5	4.35								6.7	26.4	26.1
500	F1	F	B	AA	11	CC	11	GG	11	AT	12	GT	12						24	3.35								5.2	21.8	23.5
501	F1	F	B	GG	22	TT	22	AG	12	AA	11	GT	12						23.1	4.3								5.3	23	22.9
502	F1	F	B	AA	11	CC	11	GG	11	TT	22	GG	11						19.1	3.35								5.5	29	20
503	F1	F	B	GA	12	CT	12	GG	11	AT	12	GG	11						17.7	4.45								3.9	22.1	17.4
504	F1	F	B	GA	12	CT	12	GG	11	AT	12	GG	11						20.1	3.3								4.5	22.5	19.8
505	F1	F	B	AA	11	CC	11	GG	11	TT	22	GG	11						21.2	3.25								5.3	25.1	21.4
507	F1	F	B	AA	11	CC	11	GG	11	AT	12	GT	12						19.2	3.65								4.3	22.4	19
508	F1	F	B	GA	12	CT	12	AG	12	AT	12	GT	12						22	3.1								4.6	21	21.5
509	F1	F	B	GA	12	CT	12	AG	12	AT	12	GT	12						21.2	3.95								4.3	20.2	20.5
510	F1	F	B	GA	12	CT	12	AG	12	AT	12	GT	12						23.3	3.25								6.9	29.6	24.5
511	F1	F	B	AA	11	CC	11	GG	11	TT	22	GG	11						21.9	3.8								4.9	22.2	21.6
512	F1	F	B	AA	11	CT	12	GG	11	AT	12	GG	11						18.4	3.55								4.4	23.8	18.4
513	F1	F	B	AA	11	CC	11	GG	11	TT	22	GG	11						20.8	4.2								5.4	26.1	21.2
514	F1	F	B	AA	11	CT	12	AG	12	AT	12	GT	12							2.65
515	F1	F	B	AA	11	TT	22	GG	11	AA	11	GG	11						21.3	3.5								4	19	20.4
516	F1	F	B	GA	12	CT	12	AG	12	AT	12	GT	12						19.6	4.05								5.5	28	20.4
517	F1	F	B	GA	12	CT	12	AG	12	AT	12	GT	12						21.8	3.85								5.3	24.4	21.9
518	F1	F	B	GA	12	CT	12	AG	12	AT	12	GT	12						21.5	4.15								5.7	26.5	22
519	F1	F	B	GA	12	TT	22	AG	12	AA	11	GT	12						20.4	2.55								4.9	23.9	20.4
520	F1	F	B	AA	11	CT	12	GG	11	AT	12	GG	11						24.5	5.7								5.3	21.6	24
521	F1	F	B	AA	11	CT	12	GG	11	AT	12	GT	12						23.2	4.65								5	21.7	22.7
522	F1	F	B	GA	12	TT	22	AA	22	AT	12	GT	12						21.3	4.7								4.4	20.6	20.7
523	F1	F	B	AA	11	TT	22	GG	11	AA	11	GG	11						19.2	3.15								4.9	25.6	19.5
524	F1	F	B	GA	12	TT	22	AG	12	AA	11	TT	22						24.6	4.2								5.7	23	24.4
525	F1	F	B	AA	11	TT	22	AG	12	AT	12	GG	11						20.6	3.1								5.6	27.4	21.2
526	F1	F	B	AA	11	CT	12	GG	11	AT	12	GG	11						26.6	3.35								5.4	20.5	25.7
527	F1	F	B	GG	22	TT	22	AA	22	AA	11	TT	22						19.4	4.35								4.5	23	19.3
528	F1	F	B	AA	11	CT	12	GG	11	AT	12	GT	12						25.2	2.85								5.9	23.4	25
529	F1	F	B	AA	11	CC	11	GG	11	TT	22	GG	11						17.7	3.5								4.9	27.6	18.3
530	F1	F	B	AA	11	CC	11	GG	11	TT	22	GG	11						22.4	3.1								5.2	23.1	22.2
531	F1	F	B	AA	11	CT	12	GG	11	AT	12	GT	12						20	3.05								4.9	24.3	20.1
532	F1	F	B	AA	11	CC	11	GG	11	TT	22	GG	11						22.9	5								6.7	29.3	24.1
533	F1	F	B	AA	11	CC	11	GG	11	TT	22	GG	11						22.8	3.3								4.8	20.9	22.2
534	F1	F	B	AA	11	CT	12	GG	11	AT	12	GG	11						22.3	4.1								5.4	24.2	22.3
535	F1	F	B	AA	11	CC	11	GG	11	TT	22	GG	11						22.4	4.35								3.4	15.3	20.9
536	F1	F	B	GA	12	CT	12	GG	11	AT	12	GG	11						22.3	3.9								5.4	24	22.3
537	F1	F	B	GG	22	TT	22	AA	22	AA	11	TT	22						19	3.9								4.6	24.2	19.1
538	F1	F	B	AA	11	CT	12	GG	11	AT	12	GG	11						22.8	2.8								5	21.8	22.4
539	F1	F	B	GA	12	CT	12	AG	12	AT	12	GT	12						19.4	4.55								5.3	27.4	20.1
540	F1	F	B	GA	12	CT	12	AG	12	AA	11	GT	12						22	4.5								4.5	20.4	21.4
541	F1	F	B	AA	11	CC	11	GG	11	AT	12	GG	11						23.8	4.15								6.8	28.7	24.9
542	F1	F	B	AA	11	CT	12	GG	11	AT	12	GT	12						21.4	4.4								4.4	20.7	20.8
543	F1	F	B	AA	11	CC	11	GG	11	TT	22	GG	11						20.2	4								3.6	17.7	19.1
544	F1	F	B	AA	11	CT	12	GG	11	AT	12	GG	11						21.6	4.95								5.7	26.5	22.1
545	F1	F	B	GA	12	TT	22	AA	22	AA	11	TT	22						21	3.4								6	28.5	21.9
546	F1	F	B	AA	11	TT	22	AG	12	AT	12	GG	11						23.8	3.85								5.6	23.5	23.7
547	F1	F	B	GA	12	TT	22	AG	12	AA	11	TT	22						20.4	3.9								5.1	25	20.6
548	F1	F	B	AA	11	CT	12	AG	12	AT	12	GT	12						20.1	4.4								4.5	22.5	19.8
549	F1	F	B	AA	11	CC	11	GG	11	TT	22	GG	11						23.1	3.1								5.6	24.4	23.1
550	F1	F	B	AA	11	CC	11	GG	11	AT	12	GT	12						20	3.6								4.8	24.1	20
551	F1	F	B	GA	12	CT	12	AG	12	AT	12	GT	12						19.3	5.1								4.2	21.9	19
552	F1	F	B	AA	11	CC	11	GG	11	TT	22	GG	11						24.3	3.55								5.1	21.1	23.7
553	F1	F	B	GG	22	TT	22	AA	22	AA	11	TT	22						18.3	4.3								5	27.1	18.8
554	F1	F	B	AA	11	CT	12	GG	11	AT	12	GG	11						24	3.65								4.8	20	23.2
555	F1	F	B	GG	22	TT	22	AA	22	AA	11	TT	22						19.3	5.15								4.6	23.8	19.2
556	F1	F	B	GA	12	CT	12	AG	12	AA	11	GT	12						23.2	3.7								5	21.6	22.6
557	F1	F	B	GA	12	TT	22	AG	12	AA	11	TT	22						23.1	4.4								6.1	26.6	23.7
558	F1	F	B	AA	11	CC	11	GG	11	TT	22	GG	11
559	F1	F	B	AA	11	CC	11	GG	11	AT	12	GG	11						19.5	3.25								4.3	21.9	19.1
560	F1	F	B	GA	12	TT	22	AG	12	AA	11	TT	22						18.9									4	20.9	18.4
561	F1	F	B	GA	12	CT	12	AG	12	AT	12	GT	12						22	3.85								5	22.8	21.7
562	F1	F	B	AA	11	CC	11	GG	11	TT	22	GG	11						24.5	4.25								4.3	17.4	23.2
563	F1	F	B	GA	12	TT	22	AG	12	AA	11	GT	12						19.1	5.05								5.1	26.6	19.6
564	F1	F	B	AA	11	CC	11	GG	11	TT	22	GG	11
565	F1	F	B	GA	12	CT	12	AG	12	AT	12	GT	12						29.1	3.55								7.5	25.9	29.6
566	F1	F	B	GA	12	CT	12	AG	12	AA	11	GT	12
567	F1	F	B	AA	11	CC	11	GG	11	TT	22	GG	11						22.6	3.3								6.5	28.6	23.6
568	F1	F	B	GG	22	TT	22	AA	22	AA	11	TT	22						18.7	4.6								4.4	23.4	18.6
569	F1	F	B	GA	12	CT	12	AG	12	AT	12	GT	12						22	2.95								6.1	27.5	22.8
570	F1	F	B	GG	22	TT	22	AA	22	AA	11	TT	22						25.6	3.8								4.2	16.5	24
571	F1	F	B	AA	11	TT	22	GG	11	AA	11	GT	12						18.2	3.9								5	27.5	18.8
572	F1	F	B	AA	11	CC	11	GG	11	TT	22	GG	11						18.8	3.1								5.5	29	19.8
573	F1	F	B	AA	11	CC	11	GG	11	AT	12	GT	12						20	3.85								3.9	19.5	19.2
574	F1	F	B	AA	11	CC	11	AG	12	AT	12	GT	12						20.5	4.8								6	29.1	21.5
575	F1	F	B	AA	11	CC	11	GG	11	TT	22	GG	11						19.4	4.3								3.4	17.5	18.4
576	F1	F	B	GA	12	CT	12	AG	12	AT	12	GT	12						23.2	3.15								4.1	17.6	22
577	F1	F	B	AA	11	CC	11	GG	11	TT	22	GG	11						22.7	4.8								5.7	25.2	22.9
578	F1	F	B	AA	11	CT	12	GG	11	AT	12	GT	12						21.7									6.4	29.4	22.9
579	F1	F	B	AA	11	CC	11	GG	11	AT	12	GT	12						19.2									3.6	18.8	18.3
580	F1	F	B	AA	11	CC	11	GG	11	AT	12	GG	11						21.3	3.4								4.8	22.6	21
581	F1	F	B	AA	11	CC	11	GG	11	TT	22	GG	11						18.9	3.5								3.9	20.7	18.4
582	F1	F	B	GA	12	TT	22	AG	12	AA	11	GT	12						21.1	3.7								5.7	26.8	21.7
583	F1	F	B	AA	11	CT	12	GG	11	AT	12	GG	11						22.6	4								4.5	20.1	21.8
584	F1	F	B	GA	12	CT	12	AG	12	AT	12	GT	12						19	3.6								4	21.1	18.5
585	F1	F	B	AA	11	TT	22	GG	11	AA	11	GG	11						20.9	4.1								4	19.1	20.1
586	F1	F	B	AA	11	CT	12	AG	12	TT	22	GG	11						22.6	3.3								3.8	16.7	21.3
587	F1	F	B	GA	12	TT	22	GG	11	AA	11	GT	12						18.4	4.54								3.9	21.5	18
588	F1	F	B	GA	12	TT	22	AA	22	AA	11	TT	22						20.7	4.95								3.6	17.5	19.6
589	F1	F	B	AA	11	CC	11	GG	11	TT	22	GG	11						19.5	4.4								4.2	21.4	19
590	F1	F	B	AA	11	CC	11	GG	11	AT	12	GG	11						20.2	3.3								4	19.9	19.5
591	F1	F	B	GA	12	CT	12	AG	12	AT	12	GT	12						23.2	4.3								5.9	25.5	23.5
592	F1	F	B	GG	22	TT	22	AA	22	AA	11	TT	22
593	F1	F	B	AA	11	TT	22	GG	11	AA	11	GG	11						23	4.65								5.3	23	22.8
594	F1	F	B	AA	11	CC	11	GG	11	TT	22	GG	11						21.7	3.4								4.4	20.4	21
595	F1	F	B	GA	12	CT	12	AG	12	AT	12								16.7	4.05								4.7	27.9	17.4
596	F1	F	B	AA	11	CC	11	GG	11	AA	11	GG	11						24.9	4.65								4.7	18.7	23.8
597	F1	F	B	AA	11	CC	11	GG	11	TT	22	GG	11
598	F1	F	B	GA	12	TT	22	AG	12	AA	11	TT	22						22.8	3.45								5.7	25.1	23
599	F1	F	B	AA	11	CC	11	GG	11	TT	22	GG	11						21	4.1								4.4	20.9	20.4
600	F1	F	B	GG	22	TT	22	AA	22	AA	11	TT	22						19.8	3.05								4.9	24.7	20
601	F1	F	B	GA	12	TT	22	AG	12	AA	11	GT	12						20.1	3								4.3	21.2	19.6
602	F1	F	B	GA	12	TT	22	GG	11	AA	11	GT	12						21.4	5.25								6	28	22.2
603	F1	F	B	AA	11	CC	11	GG	11	TT	22	GG	11						17	3.7								3.8	22.1	16.7
604	F1	F	B	AA	11	TT	22	GG	11	AA	11	GG	11						20.7	5								5.3	25.8	21
605	F1	F	B	AA	11	CC	11	GG	11	TT	22	GG	11						25.2	3.6								4.9	19.3	24.2
606	F1	F	B	AA	11	CC	11	GG	11	TT	22	GG	11

## Sheet: 组合分析SG
Sample	品种	性别	场地	SNP1	SPSS1	SNP2	SPSS2	SNP3	SPSS3	SNP4	SPSS4	SNP5	SPSS5	组合结果	肩毛长	侧毛长	股毛长	背毛长	腹毛长	纤维直径	污毛量	体重	胸围	体高	体长	管围		睾丸周径	标准偏差	变异系数	理论直径	卷曲度	卷曲回复率	卷曲弹性率	断裂强力	断裂伸长	断裂强度	伸长率	断裂功
242	F1	F	C	AA	11	CC	11	GG	11	AT	12	GG	11	1	7.2	7.5	6.5	6.5	5.5	22.1		38.5	85	56	62	6			4.3	19.4	21.3
291	F1	F	C	AA	11	CC	11	GG	11	AT	12	GG	11	1	5.5	5.5	5.5	6.2	4.5	21.5		38.35	78	63	66	7			4.5	20.9	20.9
354	F1	F	C	AA	11	CC	11	GG	11	AT	12	GG	11	1	6.5	6.5	6.7	6.4	4.5	20.9		33.3	75	60	64	7			4.6	22.1	20.5
375	F1	F	C	AA	11	CC	11	GG	11	AT	12	GG	11	1	7	7	7	7	5	24.8	3.55	36.3	85	64	75	8			6.9	27.6	25.7
467	F1	F	B	AA	11	CC	11	GG	11	AT	12	GG	11	1						21.8	4.75								5.1	23.5	21.7
486	F1	F	B	AA	11	CC	11	GG	11	AT	12	GG	11	1						20.8	4.55								4.5	21.5	20.3
541	F1	F	B	AA	11	CC	11	GG	11	AT	12	GG	11	1						23.8	4.15								6.8	28.7	24.9
559	F1	F	B	AA	11	CC	11	GG	11	AT	12	GG	11	1						19.5	3.25								4.3	21.9	19.1
580	F1	F	B	AA	11	CC	11	GG	11	AT	12	GG	11	1						21.3	3.4								4.8	22.6	21
590	F1	F	B	AA	11	CC	11	GG	11	AT	12	GG	11	1						20.2	3.3								4	19.9	19.5
206	F1	F	C	AA	11	CC	11	GG	11	AT	12	GT	12	2	6.5	8.2	6.5	6.2	5.3	26.2	2.85	37	83	69	78	7			5.5	21	25.5
214	F1	F	C	AA	11	CC	11	GG	11	AT	12	GT	12	2	5.2	5.2	5.8	5.5	3.4	22.7	2.3	36.3	80	63	65	6			4.4	19.4	21.8
219	F1	F	C	AA	11	CC	11	GG	11	AT	12	GT	12	2	6.2	6.5	7.2	6.5	5.6	22.9	3.55	37.9	87	67	72	8			5.3	23	22.7
269	F1	F	C	AA	11	CC	11	GG	11	AT	12	GT	12	2								34.5	77	62	65	7
278	F1	F	C	AA	11	CC	11	GG	11	AT	12	GT	12	2	6.5	7.8	7.5	7.5	4.2	24.2	4.2	42.7	80	57	60	7			4.6	19	23.2
290	F1	F	C	AA	11	CC	11	GG	11	AT	12	GT	12	2								32.45	70	70	65	7
293	F1	F	C	AA	11	CC	11	GG	11	AT	12	GT	12	2	6.5	7.5	6.5	6.5	5.5	20.7	2.85	39.2	83	68	66	8			4.3	20.9	20.1
294	F1	F	C	AA	11	CC	11	GG	11	AT	12	GT	12	2	7.5	7.2	6.5	6.2	4.2	22.3	4	47.7	84	69	68	8			5.2	23.4	22.2
308	F1	F	C	AA	11	CC	11	GG	11	AT	12	GT	12	2								31.2	76	62	64	7
326	F1	F	C	AA	11	CC	11	GG	11	AT	12	GT	12	2	6	7.5	6	6.5	4	20	4.15	40.9	82	63	74	8			4.1	20.5	19.3
337	F1	F	C	AA	11	CC	11	GG	11	AT	12	GT	12	2								32.1	78	61	76	7.8
343	F1	F	C	AA	11	CC	11	GG	11	AT	12	GT	12	2	6.2	6.4	6.5	5.5	4.5	22.9	3.25	37.5	85	60	65	9			4.6	20	22.1
355	F1	F	C	AA	11	CC	11	GG	11	AT	12	GT	12	2	6.2	5.8	6.2	6.5	4.5	23.5	3.1	46	87	64	65	8			4.9	20.7	22.9
391	F1	F	C	AA	11	CC	11	GG	11	AT	12	GT	12	2	6.5	7.5	7.8	8.2	4.5	18.3	4.9	35.5	75	63	65	8			4.2	23.1	18.1
400	F1	F	C	AA	11	CC	11	GG	11	AT	12	GT	12	2	4.5	5.5	5.6	5.5	3.5	21.5	2.95	35.5	77	60	61	6			4.1	19	20.5
436	F1	F	C	AA	11	CC	11	GG	11	AT	12	GT	12	2	5.6	6.5	6.4	6.2	4.5	24		45	83	61	65	7			5.2	21.7	23.5
440	F1	F	C	AA	11	CC	11	GG	11	AT	12	GT	12	2	4.8	4.5	6.7	6.5	4.2	20.5	2.95	35.5	83	64	63	7			3.7	18.2	19.5
500	F1	F	B	AA	11	CC	11	GG	11	AT	12	GT	12	2						24	3.35								5.2	21.8	23.5
507	F1	F	B	AA	11	CC	11	GG	11	AT	12	GT	12	2						19.2	3.65								4.3	22.4	19
550	F1	F	B	AA	11	CC	11	GG	11	AT	12	GT	12	2						20	3.6								4.8	24.1	20
573	F1	F	B	AA	11	CC	11	GG	11	AT	12	GT	12	2						20	3.85								3.9	19.5	19.2
579	F1	F	B	AA	11	CC	11	GG	11	AT	12	GT	12	2						19.2									3.6	18.8	18.3
209	F1	F	C	AA	11	CC	11	GG	11	TT	22	GG	11	3	6.5	6.5	6.5	6.5	4.5	19.8	4.5	35.7	83	61	63	7			4	20.1	19.1
215	F1	F	C	AA	11	CC	11	GG	11	TT	22	GG	11	3	6.5	6.5	6.5	6.2	4.5	19.4	3.85	44.6	95	68	69	8			3.5	18.1	18.4
216	F1	F	C	AA	11	CC	11	GG	11	TT	22	GG	11	3	5.2	7.5	6.5	7.5	3.5	20.4	4.05	35.6	82	62	60	7			4	19.7	19.7
217	F1	F	C	AA	11	CC	11	GG	11	TT	22	GG	11	3	6.5	6.5	7.2	5.5	5.5	20.4		35.5	75	66	67	7			5	24.3	20.5
220	F1	F	C	AA	11	CC	11	GG	11	TT	22	GG	11	3	6.5	7.5	7.2	7.5	5.5	21.1	2.7	39.6	79	64	69	7			4.6	21.7	20.6
223	F1	F	C	AA	11	CC	11	GG	11	TT	22	GG	11	3	6.5	6.5	5.6	6.2	4.2	24.6	2.9	44.5	86	69	68	8			3.8	15.4	23
230	F1	F	C	AA	11	CC	11	GG	11	TT	22	GG	11	3	7.5	8.5	7.5	6.7	6.1	22.3		47.15	88	61	63	7			5.4	24.3	22.4
233	F1	F	C	AA	11	CC	11	GG	11	TT	22	GG	11	3	6.2	6.5	5.6	5.5	5.5	21.7		31.7	76	65	68	8			4.1	18.7	20.7
234	F1	F	C	AA	11	CC	11	GG	11	TT	22	GG	11	3	5.5	7.5	5.6	6.5	3.2	22.1	3	38	81	65	70	6			4.3	17.3	22.4
244	F1	F	C	AA	11	CC	11	GG	11	TT	22	GG	11	3	6.5	6.5	7.2	7.5	5.5	23.1	3.5	41	90	64	66	7			4.8	21	22.4
249	F1	F	C	AA	11	CC	11	GG	11	TT	22	GG	11	3	6.5	8.2	6.5	6.5	4.5	23.1	3	37.8	79	73	72	7			5.4	23.6	23
250	F1	F	C	AA	11	CC	11	GG	11	TT	22	GG	11	3	6.9	6.9	6.5	6.5	4.5	26.4	3.05	35.4	78	70	69	6			5.1	19.5	25.4
252	F1	F	C	AA	11	CC	11	GG	11	TT	22	GG	11	3	7.5	7.5	4.2	7.2	4.5	20.4	2.85	38.5	81	67	76	7			3.7	17.9	19.4
264	F1	F	C	AA	11	CC	11	GG	11	TT	22	GG	11	3	6.5	5.5	3.5	6.5	4.5	20.8	3.75	35.65	84	68	71	6			4.2	20.3	20.1
265	F1	F	C	AA	11	CC	11	GG	11	TT	22	GG	11	3	5.1	6.2	5.5	5.6	3.4	22	3.4	41.35	85	64	66	7			4.7	21.4	21.5
272	F1	F	C	AA	11	CC	11	GG	11	TT	22	GG	11	3	4.5	5.2	6.5	5.2	3.4	21.4		40.6	79	66	69	7			4.1	19	20.5
273	F1	F	C	AA	11	CC	11	GG	11	TT	22	GG	11	3	6.5	4.5	5.5	6.2	3.4	21.5	2.85	35.15	74	61	63	7			5.2	24.1	21.5
277	F1	F	C	AA	11	CC	11	GG	11	TT	22	GG	11	3	5.5	6.5	5.5	6.2	4.2	21.2	2.3	39.7	78	68	72	8			4.1	19.3	20.3
279	F1	F	C	AA	11	CC	11	GG	11	TT	22	GG	11	3	6.2	6.8	7.5	7.2	4.5	21.9	3	37.5	79	64	69	6			4.5	20.7	21.2
280	F1	F	C	AA	11	CC	11	GG	11	TT	22	GG	11	3	5.5	5.5	7.2	7.5	3.4	22.1	3.05	39.5	78	62	67	7			3.8	17.2	20.8
289	F1	F	C	AA	11	CC	11	GG	11	TT	22	GG	11	3	6.5	7.5	6.5	7.2	4.2	21.2	2.65	35.7	74	64	68	8			4	18.6	20.3
295	F1	F	C	AA	11	CC	11	GG	11	TT	22	GG	11	3	6.5	7.5	6.5	3.5	5.5	22.9	3.65	34.7	76	67	67	7			4.4	19.1	21.9
298	F1	F	C	AA	11	CC	11	GG	11	TT	22	GG	11	3	6.5	6.5	6.5	7.2	4.5	19.9	3.9	47.9	81	65	68	8			3.8	19.9	18.4
309	F1	F	C	AA	11	CC	11	GG	11	TT	22	GG	11	3	6	8	6.5	7	4.5	21.7	2.55	38.5	86	64	68	8			4.2	19.4	20.8
311	F1	F	C	AA	11	CC	11	GG	11	TT	22	GG	11	3	6	6	5.5	6.5	4.5	20.3	2.7	41.8	82	75	77	9			4	19.7	19.6
314	F1	F	C	AA	11	CC	11	GG	11	TT	22	GG	11	3	6	7.5	6	6.5	4	20.4	3	40.9	82	63	74	8			3.9	18.9	19.5
317	F1	F	C	AA	11	CC	11	GG	11	TT	22	GG	11	3	6.5	6	6	6	5	19	4.35	39.7	89	72	76	9			3.9	20.6	18.4
322	F1	F	C	AA	11	CC	11	GG	11	TT	22	GG	11	3	6	6.5	6	5.5	4.5	19.4	2.55	37.5	80	69	78	7			3.9	20.3	18.7
327	F1	F	C	AA	11	CC	11	GG	11	TT	22	GG	11	3	6	7	5	6.5	5	21.3	3.4	42.9	79	67	70	8			4.6	21.7	20.9
331	F1	F	C	AA	11	CC	11	GG	11	TT	22	GG	11	3								36.5	77	66	73	7.5
336	F1	F	C	AA	11	CC	11	GG	11	TT	22	GG	11	3	5.5	8	6	6	4.5	25.8	4.5	41.5	82	67	74	8			4.5	17.3	24.4
339	F1	F	C	AA	11	CC	11	GG	11	TT	22	GG	11	3	6	7	6	6.5	5	15.8	3.05	32.5	79	62	70	7			3.3	20.6	15.4
340	F1	F	C	AA	11	CC	11	GG	11	TT	22	GG	11	3	5.5	5.5	7.2	7.5	3.4	22.1	3.05	39.5	78	62	67	7			3.8	17.2	20.8
341	F1	F	C	AA	11	CC	11	GG	11	TT	22	GG	11	3	5.5	5.5	5.6	5.5	4.5	18.3	2.85	38.25	75	58	60	7			3.8	20.8	17.8
345	F1	F	C	AA	11	CC	11	GG	11	TT	22	GG	11	3	6.5	6.2	6.5	6.5	5.5	22.6	3.1	42.7	83	62	66	8			6.1	26.8	23.2
349	F1	F	C	AA	11	CC	11	GG	11	TT	22	GG	11	3	6.5	6.5	6.5	6	5.2	25.4	4.05	34.7	84	63	61	7			4.8	18.9	24.3
350	F1	F	C	AA	11	CC	11	GG	11	TT	22	GG	11	3	5	6	4.5	6	4	21.4	3	40.7	83	62	75	9			4.2	19.4	20.6
351	F1	F	C	AA	11	CC	11	GG	11	TT	22	GG	11	3	5.2	5.2	6.7	7.2	3.8	23	3.6	46	87	61	62	7			5.5	24	23
353	F1	F	C	AA	11	CC	11	GG	11	TT	22	GG	11	3
358	F1	F	C	AA	11	CC	11	GG	11	TT	22	GG	11	3	6.5	5.2	6.5	6.5	8.5	23.7		45	84	72	69	7			4.1	17.2	22.4
362	F1	F	C	AA	11	CC	11	GG	11	TT	22	GG	11	3	7.2	6.5	6.7	6.5	3.4	24.6	3.85	38.5	84	63	51	7			5	20.4	23.9
373	F1	F	C	AA	11	CC	11	GG	11	TT	22	GG	11	3	6.7	7.5	6.5	6.5	6.5	22.3	3.95	37.7	84	58	61	8			5.9	26.6	22.9
376	F1	F	C	AA	11	CC	11	GG	11	TT	22	GG	11	3	6.5	8.5	7.5	7.5	5.5	19.6	3.15	32.1	72	61	63	7			3.5	18	18.7
377	F1	F	C	AA	11	CC	11	GG	11	TT	22	GG	11	3	5.2	5.5	5.2	5.5	4.5	24	4.1	48.5	95	67	71	7			5.4	22.4	23.6
380	F1	F	C	AA	11	CC	11	GG	11	TT	22	GG	11	3	5.5	5.5	6.5	6.5	4.5	22.5	4.05	41.5	80	63	66	7			4.8	21.4	22
383	F1	F	C	AA	11	CC	11	GG	11	TT	22	GG	11	3	5.6	5.5	5.2	5.5	3.5			35.9	74	63	67	8
384	F1	F	C	AA	11	CC	11	GG	11	TT	22	GG	11	3	6.5	8.5	6.5	6.5	5.3	19.4	3.35	26	76	66	76	8			3.6	18.5	18.5
389	F1	F	C	AA	11	CC	11	GG	11	TT	22	GG	11	3	5.5	5.5	5.6	5.5	4.5	18.3	2.85	38.25	75	58	60	7			3.8	20.8	17.8
393	F1	F	C	AA	11	CC	11	GG	11	TT	22	GG	11	3								39.4	84	62	64	8
399	F1	F	C	AA	11	CC	11	GG	11	TT	22	GG	11	3	4.2	6.5	7.2	5.5	3.8	22.7	3.25	34.7	81	60	71	7			4.7	20.6	22
405	F1	F	C	AA	11	CC	11	GG	11	TT	22	GG	11	3	5.05	6.2	5.5	5.7	4.3	20.7		36	78	61	63	7			3	14.4	19.2
409	F1	F	C	AA	11	CC	11	GG	11	TT	22	GG	11	3	6.5	7.5	5.5	5.6	4.5	22.8	3	28.5	84	62	64	7			4.1	18.1	21.7
410	F1	F	C	AA	11	CC	11	GG	11	TT	22	GG	11	3								37.2	78	62	67	8
411	F1	F	C	AA	11	CC	11	GG	11	TT	22	GG	11	3	5.5	6.2	6.5	5.6	4.5	23	4.1	32.4	74	62	67	8			4	17.4	21.7
412	F1	F	C	AA	11	CC	11	GG	11	TT	22	GG	11	3								42.65	82	71	77	8
414	F1	F	C	AA	11	CC	11	GG	11	TT	22	GG	11	3	6.5	6.1	6.2	6.4	4.7	23.7	4.05	40.9	81	58	62	8			5.3	22.3	23.3
418	F1	F	C	AA	11	CC	11	GG	11	TT	22	GG	11	3								46	89	65	67	8
423	F1	F	C	AA	11	CC	11	GG	11	TT	22	GG	11	3	5.5	6.5	6.2	6.4	4.2	19.7	2.65	42.2	90	68	70	7			4.8	24.2	19.7
424	F1	F	C	AA	11	CC	11	GG	11	TT	22	GG	11	3	5.5	6.2	6.5	6.5	3.5	23.9	2.9	43.8	79	67	72	8			4.4	18.3	22.8
426	F1	F	C	AA	11	CC	11	GG	11	TT	22	GG	11	3	6.3	6.2	5.6	5.6	3.7	22.2	3.25	40	76	66	70	8			4.7	21.1	21.6
427	F1	F	C	AA	11	CC	11	GG	11	TT	22	GG	11	3	6.2	5.5	5.2	5.4	3.4	23.7	3.95	42	82	65	71	8			6.1	25.7	24.1
428	F1	F	C	AA	11	CC	11	GG	11	TT	22	GG	11	3	6.5	7.1	6.5	6.4	6.2	20	3.75	41	83	69	71	8			4.4	22	19.7
429	F1	F	C	AA	11	CC	11	GG	11	TT	22	GG	11	3	6.5	6.5	6.5	6.5	5.5	18.1	4.9	33.2	78	57	59	7			3.5	19.3	17.3
431	F1	F	C	AA	11	CC	11	GG	11	TT	22	GG	11	3	6.5	6.7	5.5	6.5	3.8			32.8	79	59	62	7
434	F1	F	C	AA	11	CC	11	GG	11	TT	22	GG	11	3	7.2	7.2	5.6	5.5	4.5	19.7	4.15	43.5	85	65	67	8			4.9	24.8	19.8
435	F1	F	C	AA	11	CC	11	GG	11	TT	22	GG	11	3	6.5	6.5	6.4	4.5	2.3	25.3	1.85	30.3	72	60	68	7			4.8	19	24.2
441	F1	F	C	AA	11	CC	11	GG	11	TT	22	GG	11	3	4.5	5.5	5.6	5.5	3.5	18.1	4.9	35.5	77	60	61	6			3.5	19.3	17.3
445	F1	F	C	AA	11	CC	11	GG	11	TT	22	GG	11	3	6.5	5.5	7.2	6.5	4.5	19.1		39.5	83	60	61	8			4.7	24.8	19.2
446	F1	F	C	AA	11	CC	11	GG	11	TT	22	GG	11	3	4.5	6.5	6.5	6.5	4.2	23.5	3.15	36.7	81	62	63	8			5.3	22.4	23.2
449	F1	F	B	AA	11	CC	11	GG	11	TT	22	GG	11	3						24.2	4.2								5.2	21.5	23.7
454	F1	F	B	AA	11	CC	11	GG	11	TT	22	GG	11	3						22.7	3.5								5	22.1	22.3
455	F1	F	B	AA	11	CC	11	GG	11	TT	22	GG	11	3						21.1	4.05								4.9	23	20.9
456	F1	F	B	AA	11	CC	11	GG	11	TT	22	GG	11	3						24.8	3.4								4.6	18.4	23.6
458	F1	F	B	AA	11	CC	11	GG	11	TT	22	GG	11	3						24.7	2.95								5.8	23.4	24.6
460	F1	F	B	AA	11	CC	11	GG	11	TT	22	GG	11	3						21.6	2.45								4.4	20.2	20.9
465	F1	F	B	AA	11	CC	11	GG	11	TT	22	GG	11	3						19.2	3								5.3	27.3	19.9
468	F1	F	B	AA	11	CC	11	GG	11	TT	22	GG	11	3						19.2	3								3.7	19	18.4
470	F1	F	B	AA	11	CC	11	GG	11	TT	22	GG	11	3						22.7	4								5.8	25.6	23.1
471	F1	F	B	AA	11	CC	11	GG	11	TT	22	GG	11	3						21.3	4.4								3.7	17.4	20.1
479	F1	F	B	AA	11	CC	11	GG	11	TT	22	GG	11	3						19.8	3.5								6.1	30.8	21.1
484	F1	F	B	AA	11	CC	11	GG	11	TT	22	GG	11	3						21.3	4.15								5	23.4	21.2
485	F1	F	B	AA	11	CC	11	GG	11	TT	22	GG	11	3						19.5	3.6								5	25.5	19.8
487	F1	F	B	AA	11	CC	11	GG	11	TT	22	GG	11	3						20.5	3.45								5.3	26	20.9
493	F1	F	B	AA	11	CC	11	GG	11	TT	22	GG	11	3						21.7	3.85								5	22.9	21.5
502	F1	F	B	AA	11	CC	11	GG	11	TT	22	GG	11	3						19.1	3.35								5.5	29	20
505	F1	F	B	AA	11	CC	11	GG	11	TT	22	GG	11	3						21.2	3.25								5.3	25.1	21.4
511	F1	F	B	AA	11	CC	11	GG	11	TT	22	GG	11	3						21.9	3.8								4.9	22.2	21.6
513	F1	F	B	AA	11	CC	11	GG	11	TT	22	GG	11	3						20.8	4.2								5.4	26.1	21.2
529	F1	F	B	AA	11	CC	11	GG	11	TT	22	GG	11	3						17.7	3.5								4.9	27.6	18.3
530	F1	F	B	AA	11	CC	11	GG	11	TT	22	GG	11	3						22.4	3.1								5.2	23.1	22.2
532	F1	F	B	AA	11	CC	11	GG	11	TT	22	GG	11	3						22.9	5								6.7	29.3	24.1
533	F1	F	B	AA	11	CC	11	GG	11	TT	22	GG	11	3						22.8	3.3								4.8	20.9	22.2
535	F1	F	B	AA	11	CC	11	GG	11	TT	22	GG	11	3						22.4	4.35								3.4	15.3	20.9
543	F1	F	B	AA	11	CC	11	GG	11	TT	22	GG	11	3						20.2	4								3.6	17.7	19.1
549	F1	F	B	AA	11	CC	11	GG	11	TT	22	GG	11	3						23.1	3.1								5.6	24.4	23.1
552	F1	F	B	AA	11	CC	11	GG	11	TT	22	GG	11	3						24.3	3.55								5.1	21.1	23.7
558	F1	F	B	AA	11	CC	11	GG	11	TT	22	GG	11	3
562	F1	F	B	AA	11	CC	11	GG	11	TT	22	GG	11	3						24.5	4.25								4.3	17.4	23.2
564	F1	F	B	AA	11	CC	11	GG	11	TT	22	GG	11	3
567	F1	F	B	AA	11	CC	11	GG	11	TT	22	GG	11	3						22.6	3.3								6.5	28.6	23.6
572	F1	F	B	AA	11	CC	11	GG	11	TT	22	GG	11	3						18.8	3.1								5.5	29	19.8
575	F1	F	B	AA	11	CC	11	GG	11	TT	22	GG	11	3						19.4	4.3								3.4	17.5	18.4
577	F1	F	B	AA	11	CC	11	GG	11	TT	22	GG	11	3						22.7	4.8								5.7	25.2	22.9
581	F1	F	B	AA	11	CC	11	GG	11	TT	22	GG	11	3						18.9	3.5								3.9	20.7	18.4
589	F1	F	B	AA	11	CC	11	GG	11	TT	22	GG	11	3						19.5	4.4								4.2	21.4	19
594	F1	F	B	AA	11	CC	11	GG	11	TT	22	GG	11	3						21.7	3.4								4.4	20.4	21
597	F1	F	B	AA	11	CC	11	GG	11	TT	22	GG	11	3
599	F1	F	B	AA	11	CC	11	GG	11	TT	22	GG	11	3						21	4.1								4.4	20.9	20.4
603	F1	F	B	AA	11	CC	11	GG	11	TT	22	GG	11	3						17	3.7								3.8	22.1	16.7
605	F1	F	B	AA	11	CC	11	GG	11	TT	22	GG	11	3						25.2	3.6								4.9	19.3	24.2
606	F1	F	B	AA	11	CC	11	GG	11	TT	22	GG	11	3
227	F1	F	C	AA	11	CT	12	GG	11	AT	12	GG	11	4	6.8	6.5	6.4	7.6	4.5	20.4	3.7	35.4	78	64	67	7			4.7	23.1	20.2
228	F1	F	C	AA	11	CT	12	GG	11	AT	12	GG	11	4	7.5	6.5	6.7	7.2	4.2	23	3.2	45.3	84	69	73	7			4	17.5	21.8
247	F1	F	C	AA	11	CT	12	GG	11	AT	12	GG	11	4								41.1	84	73	62	7
263	F1	F	C	AA	11	CT	12	GG	11	AT	12	GG	11	4	5.5	6.5	5.6	6.2	5.6	18.6	3.55	38.4	77	63	64	8			4	21.5	18.2
267	F1	F	C	AA	11	CT	12	GG	11	AT	12	GG	11	4	6.5	6.5	7.2	6.5	4.3	23.7	2.8	45.4	85	68	68	7			4	16.7	22.3
276	F1	F	C	AA	11	CT	12	GG	11	AT	12	GG	11	4	5.2	7.5	5.5	5.5	4.8	24.7	3.3	27.9	75	58	60	7			4.7	18.9	23.7
284	F1	F	C	AA	11	CT	12	GG	11	AT	12	GG	11	4	7.8	6.2	6.7	6.7	4.2	23.2	3.8	38.9	76	63	66	7			5.8	24.8	23.4
285	F1	F	C	AA	11	CT	12	GG	11	AT	12	GG	11	4	5.5	6.5	4.5	4.5	3.8	22.7	2.35	30.45	72	60	62	7			4.4	19.5	21.8
286	F1	F	C	AA	11	CT	12	GG	11	AT	12	GG	11	4								35.1	75	67	62	7
287	F1	F	C	AA	11	CT	12	GG	11	AT	12	GG	11	4	8.5	12.2	9.2	8.5	8.5	20.6	5.15	43.05	87	64	69	6			2.9	14	19.1
288	F1	F	C	AA	11	CT	12	GG	11	AT	12	GG	11	4	6.5	7.5	6.5	6.7	5.5	25	3.4	37.3	81	61	65	8			5.3	21	24.4
306	F1	F	C	AA	11	CT	12	GG	11	AT	12	GG	11	4								30.4	75	66	69	7
316	F1	F	C	AA	11	CT	12	GG	11	AT	12	GG	11	4	6.5	6.5	6.5	7	4	23.7	4.4	51.4	91	67	74	9			4.8	20.4	23
328	F1	F	C	AA	11	CT	12	GG	11	AT	12	GG	11	4	7.5	7.5	6	7.5	4.5	18.2	3.55	38.3	84	63	72	8			2.7	15.1	16.9
330	F1	F	C	AA	11	CT	12	GG	11	AT	12	GG	11	4	7	9	6.5	8	7	18.6	3.1	33.1	89	68	83	8			3.7	19.9	17.9
333	F1	F	C	AA	11	CT	12	GG	11	AT	12	GG	11	4	6.5	6	5	6.5	4	20.9	2.4	37.3	77	69	74	7			4.7	22.4	20.6
352	F1	F	C	AA	11	CT	12	GG	11	AT	12	GG	11	4	4.5	6.5	5.5	5.5	4.2	23.4	2.1	36.25	75	60	63	7			4.1	17.4	22.1
363	F1	F	C	AA	11	CT	12	GG	11	AT	12	GG	11	4	5	6	5	6	5	23.5	2	43.9	87	66	78	9			4.4	18.8	22.4
371	F1	F	C	AA	11	CT	12	GG	11	AT	12	GG	11	4	5.6	6.5	7.5	7.2	4.2	23.8	4.95	49.5	91	65	67	9			5.2	21.7	23.3
374	F1	F	C	AA	11	CT	12	GG	11	AT	12	GG	11	4	6.7	6.5	6.5	6.5	4.2	21.8	3	38.85	80	64	67	7			3.4	15.6	20.3
381	F1	F	C	AA	11	CT	12	GG	11	AT	12	GG	11	4	7.5	7.5	7.5	7.5	5.5	24.8	4.65	37.05	81	64	67	8			5	20.1	24
385	F1	F	C	AA	11	CT	12	GG	11	AT	12	GG	11	4	6.5	7.5	6.5	7.4	4.5	20.9	3.25	42.1	84	69	76	7			5.9	28.2	21.7
387	F1	F	C	AA	11	CT	12	GG	11	AT	12	GG	11	4	5.5	6.5	8.2	8.2	4.5	18.2	3.65	35.2	84	64	65	8			3.5	19.5	17.5
392	F1	F	C	AA	11	CT	12	GG	11	AT	12	GG	11	4	7.5	9.2	8.5	8.5	5.3	19.8	4	41.75	80	67	78	8			4	20.2	19.1
404	F1	F	C	AA	11	CT	12	GG	11	AT	12	GG	11	4	5.2	6.5	5.6	5.5	4.8	24	3.2	30.1	81	58	61	7			4.5	18.9	22.9
408	F1	F	C	AA	11	CT	12	GG	11	AT	12	GG	11	4	8.2	5.5	7.5	8.5	6.2	19.4	4.05	43.1	88	66	67	7			4.1	21.1	18.9
422	F1	F	C	AA	11	CT	12	GG	11	AT	12	GG	11	4								38.4	75	64	69	8
443	F1	F	C	AA	11	CT	12	GG	11	AT	12	GG	11	4	7	7.5	6.4	4.5	6.5	18.5		38.5	77	66	68	7			3.7	19.9	17.8
450	F1	F	B	AA	11	CT	12	GG	11	AT	12	GG	11	4						19.4	3.65								4.2	21.5	19
466	F1	F	B	AA	11	CT	12	GG	11	AT	12	GG	11	4						18.8	3.1								5.5	29	19.8
476	F1	F	B	AA	11	CT	12	GG	11	AT	12	GG	11	4						22.9	4.45								6	26	23.3
482	F1	F	B	AA	11	CT	12	GG	11	AT	12	GG	11	4						18.7	4.95								5.6	30.1	19.9
489	F1	F	B	AA	11	CT	12	GG	11	AT	12	GG	11	4						18.1	4.2								3.4	18.8	17.3
512	F1	F	B	AA	11	CT	12	GG	11	AT	12	GG	11	4						18.4	3.55								4.4	23.8	18.4
520	F1	F	B	AA	11	CT	12	GG	11	AT	12	GG	11	4						24.5	5.7								5.3	21.6	24
526	F1	F	B	AA	11	CT	12	GG	11	AT	12	GG	11	4						26.6	3.35								5.4	20.5	25.7
534	F1	F	B	AA	11	CT	12	GG	11	AT	12	GG	11	4						22.3	4.1								5.4	24.2	22.3
538	F1	F	B	AA	11	CT	12	GG	11	AT	12	GG	11	4						22.8	2.8								5	21.8	22.4
544	F1	F	B	AA	11	CT	12	GG	11	AT	12	GG	11	4						21.6	4.95								5.7	26.5	22.1
554	F1	F	B	AA	11	CT	12	GG	11	AT	12	GG	11	4						24	3.65								4.8	20	23.2
583	F1	F	B	AA	11	CT	12	GG	11	AT	12	GG	11	4						22.6	4								4.5	20.1	21.8
236	F1	F	C	AA	11	CT	12	GG	11	AT	12	GT	12	5	5.5	7.1	7.2	5.6	4.2	21.8		35.4	76	63	67	6			4.7	21.8	21.3
257	F1	F	C	AA	11	CT	12	GG	11	AT	12	GT	12	5	5.5	6.5	5.8	6.2	3.8	22.8	2.95	34.1	75	57	66	7			4.4	19.5	21.9
329	F1	F	C	AA	11	CT	12	GG	11	AT	12	GT	12	5	5.5	7	5.5	6	5.5	23	2.55	37.3	78	64	71	7.5			4.5	19.6	22.1
378	F1	F	C	AA	11	CT	12	GG	11	AT	12	GT	12	5	5.6	6.2	6.2	4.5	3.5	25.5	3.2	34.2	74	60	61	6			4.7	18.3	24.3
402	F1	F	C	AA	11	CT	12	GG	11	AT	12	GT	12	5	5.5	6.5	5.5	6.2	4.3	22.3	3.95	42.9	86	66	67	8			4.5	20.1	21.6
480	F1	F	B	AA	11	CT	12	GG	11	AT	12	GT	12	5						21.1	4.25								4.6	21.8	20.7
483	F1	F	B	AA	11	CT	12	GG	11	AT	12	GT	12	5						19.9	3.5								5.2	26.4	20.3
521	F1	F	B	AA	11	CT	12	GG	11	AT	12	GT	12	5						23.2	4.65								5	21.7	22.7
528	F1	F	B	AA	11	CT	12	GG	11	AT	12	GT	12	5						25.2	2.85								5.9	23.4	25
531	F1	F	B	AA	11	CT	12	GG	11	AT	12	GT	12	5						20	3.05								4.9	24.3	20.1
542	F1	F	B	AA	11	CT	12	GG	11	AT	12	GT	12	5						21.4	4.4								4.4	20.7	20.8
578	F1	F	B	AA	11	CT	12	GG	11	AT	12	GT	12	5						21.7									6.4	29.4	22.9
246	F1	F	C	AA	11	CT	12	AG	12	AT	12	GT	12	6	4.5	6.5	5.5	5.5	6.5	27.7	2.85	49	94	72	71	7			5.5	19.8	26.7
274	F1	F	C	AA	11	CT	12	AG	12	AT	12	GT	12	6	7.5	7.5	7.2	6.7	4.8	23.6	2.6	34.5	75	67	67	6			5.6	23.7	23.6
292	F1	F	C	AA	11	CT	12	AG	12	AT	12	GT	12	6	8.2	7.2	7.2	6.5	2.5	22.1	3.5	37	75	68	68	7			4.1	18.6	21.1
296	F1	F	C	AA	11	CT	12	AG	12	AT	12	GT	12	6	6.5	5.2	6.5	6.5	3.5	24.6	2.8	40.4	83	65	68	7			4.3	17.7	23.3
463	F1	F	B	AA	11	CT	12	AG	12	AT	12	GT	12	6						19.1	2.95								4.5	23.4	19
477	F1	F	B	AA	11	CT	12	AG	12	AT	12	GT	12	6						19.6	4.95								4.1	21	19.1
488	F1	F	B	AA	11	CT	12	AG	12	AT	12	GT	12	6						20.1	4.05								3.7	18.4	19.1
491	F1	F	B	AA	11	CT	12	AG	12	AT	12	GT	12	6						17	4.65								5	29.6	18
494	F1	F	B	AA	11	CT	12	AG	12	AT	12	GT	12	6						20.6	3.95								4.7	23	20.4
514	F1	F	B	AA	11	CT	12	AG	12	AT	12	GT	12	6							2.65
548	F1	F	B	AA	11	CT	12	AG	12	AT	12	GT	12	6						20.1	4.4								4.5	22.5	19.8
204	F1	F	C	AA	11	CT	12	AG	12	TT	22	GG	11	7	5.5	6.5	6.5	5.2	8.4	21.9	2.5	33.75	82	68	68	7			3.8	17.4	20.7
211	F1	F	C	AA	11	CT	12	AG	12	TT	22	GG	11	7	6.5	7.5	6.5	6.5	7.8	23.1	3.65	47.9	88	65	78	8			4.1	17.7	21.9
266	F1	F	C	AA	11	CT	12	AG	12	TT	22	GG	11	7	7.2	8.2	7.2	5.7	6.5	17.5	3.65	35.1	76	65	62	6			4.5	26	17.8
586	F1	F	B	AA	11	CT	12	AG	12	TT	22	GG	11	7						22.6	3.3								3.8	16.7	21.3
332	F1	F	C	AA	11	TT	22	GG	11	AA	11	GG	11	8	5	6.5	6	5	5	19.3	4.8	38.9	80	70	72	8			3.7	18.9	18.5
515	F1	F	B	AA	11	TT	22	GG	11	AA	11	GG	11	8						21.3	3.5								4	19	20.4
523	F1	F	B	AA	11	TT	22	GG	11	AA	11	GG	11	8						19.2	3.15								4.9	25.6	19.5
585	F1	F	B	AA	11	TT	22	GG	11	AA	11	GG	11	8						20.9	4.1								4	19.1	20.1
593	F1	F	B	AA	11	TT	22	GG	11	AA	11	GG	11	8						23	4.65								5.3	23	22.8
604	F1	F	B	AA	11	TT	22	GG	11	AA	11	GG	11	8						20.7	5								5.3	25.8	21
320	F1	F	C	AA	11	TT	22	GG	11	AA	11	GT	12	9	5.5	7	6	5.5	5	20.2	4.95	43.2	84	65	76	8			3.9	19.5	19.4
474	F1	F	B	AA	11	TT	22	GG	11	AA	11	GT	12	9						21.8	3.3								5.3	24.4	21.8
571	F1	F	B	AA	11	TT	22	GG	11	AA	11	GT	12	9						18.2	3.9								5	27.5	18.8
453	F1	F	B	GA	12	CT	12	GG	11	AT	12	GG	11	10						21	2.75								5	23.8	21
469	F1	F	B	GA	12	CT	12	GG	11	AT	12	GG	11	10						21.8	5.3								4.7	21.8	21.4
495	F1	F	B	GA	12	CT	12	GG	11	AT	12	GG	11	10						20.7	4.95								4.6	22.1	20.3
503	F1	F	B	GA	12	CT	12	GG	11	AT	12	GG	11	10						17.7	4.45								3.9	22.1	17.4
504	F1	F	B	GA	12	CT	12	GG	11	AT	12	GG	11	10						20.1	3.3								4.5	22.5	19.8
536	F1	F	B	GA	12	CT	12	GG	11	AT	12	GG	11	10						22.3	3.9								5.4	24	22.3
259	F1	F	C	GA	12	CT	12	AG	12	AA	11	GT	12	11	6.5	8.2	7.5	7.2	5.6	25.8	4.5	34.4	75	67	69	6			5.4	20.8	25
281	F1	F	C	GA	12	CT	12	AG	12	AA	11	GT	12	11	5.5	4.5	4.5	10.5	6.5	22	3.95	37.7	88	68	65	7			6.3	28.5	23
540	F1	F	B	GA	12	CT	12	AG	12	AA	11	GT	12	11						22	4.5								4.5	20.4	21.4
556	F1	F	B	GA	12	CT	12	AG	12	AA	11	GT	12	11						23.2	3.7								5	21.6	22.6
566	F1	F	B	GA	12	CT	12	AG	12	AA	11	GT	12	11
222	F1	F	C	GA	12	CT	12	AG	12	AA	11	TT	22	12	6.5	6.5	6.2	6.5	3.5	21	3.5	41.1	86	69	78	9			4.1	19.4	201
313	F1	F	C	GA	12	CT	12	AG	12	AA	11	TT	22	12	6.5	8	6.5	6.5	5	22.5	3.1	30.5	75	65	73	7			4.6	20.5	21.8
334	F1	F	C	GA	12	CT	12	AG	12	AA	11	TT	22	12	5	6	5	6	4	20.2	3.5	38.4	74	60	73	7			4.3	21.3	19.8
335	F1	F	C	GA	12	CT	12	AG	12	AA	11	TT	22	12	7.5	8	5	5.5	4.5	23.8	3.55	36.2	78	66	70	7			5.2	21.7	23.3
348	F1	F	C	GA	12	CT	12	AG	12	AA	11	TT	22	12	5	8	6	6	4.5	18.1	4.9	40.4	86	68	77	7			3.1	17.3	17.1
382	F1	F	C	GA	12	CT	12	AG	12	AA	11	TT	22	12								43.25	78	70	75	8
439	F1	F	C	GA	12	CT	12	AG	12	AA	11	TT	22	12	6.5	5.6	6.7	6.5	4.2	17.6	3.3	39.2	78	68	75	7			4.5	25.5	17.8
451	F1	F	B	GA	12	CT	12	AG	12	AA	11	TT	22	12						17.5	4.75								4.5	25.6	17.8
464	F1	F	B	GA	12	CT	12	AG	12	AA	11	TT	22	12						17.9	4								4.2	23.7	17.8
490	F1	F	B	GA	12	CT	12	AG	12	AA	11	TT	22	12						19.3	4.55								4.4	22.9	19.1
205	F1	F	C	GA	12	CT	12	AG	12	AT	12	GT	12	13	5.6	6.2	5.5	5.5	4.2	24.4	2.9	43.9	85	65	67	7			5	20.6	23.6
207	F1	F	C	GA	12	CT	12	AG	12	AT	12	GT	12	13	5.2	5.5	6.2	5.5	3.5	24.8	2.05	29.2	87	65	66	7			5.3	21.4	24.2
208	F1	F	C	GA	12	CT	12	AG	12	AT	12	GT	12	13	5.5	5.6	5.6	5.5	4.2	24.8	2.2	41.25	83	67	66	7			3.9	15.5	23.1
210	F1	F	C	GA	12	CT	12	AG	12	AT	12	GT	12	13	6.5	7.5	7.5	7.8	5.2	21.1	3.35	32.8	82	64	70	7			4.6	21.7	20.7
213	F1	F	C	GA	12	CT	12	AG	12	AT	12	GT	12	13	5.5	4.5	5.8	6.2	3.5	22.6	2	33.55	83	63	66	6			4.9	21.5	22.1
218	F1	F	C	GA	12	CT	12	AG	12	AT	12	GT	12	13	5.2	4.5	5.2	4.5	2.3	20.9	3.5	43.5	86	63	67	7			4.6	21.9	20.5
221	F1	F	C	GA	12	CT	12	AG	12	AT	12	GT	12	13	5.5	5.5	5.8	6.5	4.2	20.7	2.65	39.5	86	64	68	7			5.4	25.9	21.1
225	F1	F	C	GA	12	CT	12	AG	12	AT	12	GT	12	13	4.8	4.5	5.5	6.5	3.5	19.8	3.05	32.7	78	64	68	6			4.2	21.2	19.3
229	F1	F	C	GA	12	CT	12	AG	12	AT	12	GT	12	13	5.5	5.5	5.5	6.5	2.8	24.6		37	77	62	65	7			4.6	18.7	23.5
235	F1	F	C	GA	12	CT	12	AG	12	AT	12	GT	12	13	5.5	7.5	7.2	5.2	6.5	18.8	3.5	34.3	76	58	56	7			4	21.3	18.4
237	F1	F	C	GA	12	CT	12	AG	12	AT	12	GT	12	13	6.5	6.5	6.5	5.5	2.5	20.7	4.15	41.5	81	68	69	8			4.5	21.9	20.3
238	F1	F	C	GA	12	CT	12	AG	12	AT	12	GT	12	13								30.55	72	61	60	7
240	F1	F	C	GA	12	CT	12	AG	12	AT	12	GT	12	13	6.5	6.5	5.8	5.8	3.2	23.7	3.2	39.5	84	66	69	6			5	21.3	23.1
245	F1	F	C	GA	12	CT	12	AG	12	AT	12	GT	12	13	5.5	4.5	6.2	6.5	3.5	24.7	3.1	52.8	94	61	66	7			5	20.2	23.9
248	F1	F	C	GA	12	CT	12	AG	12	AT	12	GT	12	13	4.5	6.5	6.2	5.5	7.2	23.6		40.5	86	65	71	7			4.5	18.9	22.6
254	F1	F	C	GA	12	CT	12	AG	12	AT	12	GT	12	13	7.2	5.6	6.5	6.7	4.5			39.5	79	62	65	7
256	F1	F	C	GA	12	CT	12	AG	12	AT	12	GT	12	13	5.8	5.6	6.2	6.2	5.2	22.3	2.2	32.5	76	62	60	6			4.1	18.4	21.2
258	F1	F	C	GA	12	CT	12	AG	12	AT	12	GT	12	13								36.5	79	62	58	7
260	F1	F	C	GA	12	CT	12	AG	12	AT	12	GT	12	13	6.5	6.5	5.5	6.2	3.4	21.5	2.55	34	73	61	68	7			4	18.5	20.5
262	F1	F	C	GA	12	CT	12	AG	12	AT	12	GT	12	13	6.5	5.5	5.8	5.6	3.4	20.6	3.7	40.5	81	63	68	8			3.7	18.1	19.6
268	F1	F	C	GA	12	CT	12	AG	12	AT	12	GT	12	13	5.5	7.2	5.5	5.5	4.5	25.9	3.5	40	82	63	62	7			6.2	23.8	25.9
270	F1	F	C	GA	12	CT	12	AG	12	AT	12	GT	12	13	6.5	6.5	6.7	7.2	3.5	21.8	3.25	41	80	63	65	8			3.9	18.1	20.7
275	F1	F	C	GA	12	CT	12	AG	12	AT	12	GT	12	13	5.5	5.5	4.8	5.5	3.5	21.1		34.5	82	64	65	8			4.9	23.4	21
282	F1	F	C	GA	12	CT	12	AG	12	AT	12	GT	12	13	9.2	11	9.8	9.8	5.6			29	75	61	63	7
283	F1	F	C	GA	12	CT	12	AG	12	AT	12	GT	12	13	6.2	5.6	6.2	6.5	5.5			43.9	82	67	72	7
297	F1	F	C	GA	12	CT	12	AG	12	AT	12	GT	12	13	7.5	8.5	8.3	5.5	5.5	16.2	2.55	30.5	80	62	73	7			3.2	19.7	15.6
299	F1	F	C	GA	12	CT	12	AG	12	AT	12	GT	12	13	5.5	6.5	4.5	5.5	4.5	22.7	2.45	33.7	83	70	69	6			6	26.3	23.2
301	F1	F	C	GA	12	CT	12	AG	12	AT	12	GT	12	13	6.5	5.5	5.5	5.5	3.5	21.1	2.6	30.1	70	63	65	7			4.6	21.8	20.7
302	F1	F	C	GA	12	CT	12	AG	12	AT	12	GT	12	13	6.5	6.5	5.5	6.5	4.5	23.9	3.35	37	82	67	68	7			5.9	24.6	24
303	F1	F	C	GA	12	CT	12	AG	12	AT	12	GT	12	13	6.5	7.2	6.5	7.5	4.5	24.7	3.85	32.95	78	63	60	6			4.8	19.5	23.8
304	F1	F	C	GA	12	CT	12	AG	12	AT	12	GT	12	13	5.6	7.2	6.5	5.5	3.8	21.7	3.4	33.5	78	64	65	8			4.4	20.2	21
305	F1	F	C	GA	12	CT	12	AG	12	AT	12	GT	12	13	6.5	7	6	7	4.5	21.6	3.95	46.5	86	55	78	9			3.5	16.3	20.3
307	F1	F	C	GA	12	CT	12	AG	12	AT	12	GT	12	13								27	70	60	64	7
310	F1	F	C	GA	12	CT	12	AG	12	AT	12	GT	12	13	6	7	5.5	6	4	23.8	3.7	48.45	87	69	75	8			4.3	18.3	22.6
312	F1	F	C	GA	12	CT	12	AG	12	AT	12	GT	12	13	7	8	7	7.5	5.5	19.4	2.95	34.3	81	66	74	8			4.1	21.3	18.9
319	F1	F	C	GA	12	CT	12	AG	12	AT	12	GT	12	13	5.5	6	5.5	5.5	4	20.1	3.45	46	88	70	80	8			3.9	19.2	19.3
321	F1	F	C	GA	12	CT	12	AG	12	AT	12	GT	12	13								42.4	79	63	70	7
323	F1	F	C	GA	12	CT	12	AG	12	AT	12	GT	12	13	6	6	5	6.5	4	21.7	3.3	50.2	85	70	77	9			4.8	22	21.3
324	F1	F	C	GA	12	CT	12	AG	12	AT	12	GT	12	13	6.5	7.5	6	7	4.5	19	4.55	38.1	77	64	69	8			3.4	17.9	18.1
325	F1	F	C	GA	12	CT	12	AG	12	AT	12	GT	12	13	7.2	12.5	8	10	7	19.9	5.5	45.5	85	71	78	8			5.3	26.5	20.4
338	F1	F	C	GA	12	CT	12	AG	12	AT	12	GT	12	13	5.5	6	5	5	4	24.2	2.6	40.5	89	70	87	8			4.3	17.7	23
346	F1	F	C	GA	12	CT	12	AG	12	AT	12	GT	12	13	7.2	7.5	7.5	7.5	6.2	22.3		30.5	81	60	65	7			5.3	23.8	22.2
356	F1	F	C	GA	12	CT	12	AG	12	AT	12	GT	12	13	6.5	5.5	7.2	4.2	3.5	22.2	4.55	48.6	106	68	67	8			4.8	21.4	21.7
357	F1	F	C	GA	12	CT	12	AG	12	AT	12	GT	12	13	6	7	7	7	4	24.6	2.55	35.3	82	68	70	7			5.4	21.8	24.1
359	F1	F	C	GA	12	CT	12	AG	12	AT	12	GT	12	13	6.7	7.5	5.6	5.5	4.5	20.8	2.65	38.4	84	67	70	7			4.3	20.6	20.2
360	F1	F	C	GA	12	CT	12	AG	12	AT	12	GT	12	13	6.2	6.5	6.5	7.2	4.3	20.3		35.05	78	62	67	8			4.5	22.2	20
364	F1	F	C	GA	12	CT	12	AG	12	AT	12	GT	12	13	5.5	4.5	5.8	5.5	3.4			42.3	81	67	72	9
365	F1	F	C	GA	12	CT	12	AG	12	AT	12	GT	12	13	6.2	6.5	6.5	6.7	4	24.5		34.4	89	65	64	8			5.7	23.5	24.4
367	F1	F	C	GA	12	CT	12	AG	12	AT	12	GT	12	13	5	6	4.5	5.5	4			36.3	85	67	74	8
370	F1	F	C	GA	12	CT	12	AG	12	AT	12	GT	12	13	6.5	6.5	6.5	6.2	4.5	23.5	2.3	44.1	83	63	65	7			4.5	19.3	22.5
379	F1	F	C	GA	12	CT	12	AG	12	AT	12	GT	12	13	6.5	6.5	5.8	6.2	7.2	23.5	3	37.5	81	58	63	7			5.2	22.1	23.1
388	F1	F	C	GA	12	CT	12	AG	12	AT	12	GT	12	13	5.2	4.5	5.5	5.6	3.4	22.5	2.1	40.5	83	64	69	8			4.1	18.1	21.4
390	F1	F	C	GA	12	CT	12	AG	12	AT	12	GT	12	13	6.5	8.2	6.7	7.5	4.2	20.3	3.8	35.5	78	66	70	8			4.4	21.6	19.9
395	F1	F	C	GA	12	CT	12	AG	12	AT	12	GT	12	13	5.2	4.5	5.5	5.1	3.4	21.7		35.9	84	65	70	7			5.3	24.7	21.8
397	F1	F	C	GA	12	CT	12	AG	12	AT	12	GT	12	13	7.2	7.5	6.5	6.7	4.3	23	4.25	47.2	89	64	72	9			4.2	18.3	21.9
398	F1	F	C	GA	12	CT	12	AG	12	AT	12	GT	12	13	6.5	6.5	7.5	6.7	4.2	26.8	3	37.9	79	64	67	8			4.6	17.2	25.3
401	F1	F	C	GA	12	CT	12	AG	12	AT	12	GT	12	13	5.5	5.5	5.5	6.5	4.5			43.2	85	69	78	8
403	F1	F	C	GA	12	CT	12	AG	12	AT	12	GT	12	13	5.5	5.2	7.2	6.4	2.8			43.4	84	65	68	8
407	F1	F	C	GA	12	CT	12	AG	12	AT	12	GT	12	13	5.2	6.5	7.2	6.5	4.8	24	4.1	42.4	86	66	72	7			5.3	22.2	23.6
413	F1	F	C	GA	12	CT	12	AG	12	AT	12	GT	12	13	6.2	6.5	6.5	7.5	4.3	19.5		39.2	80	66	69	8			4.5	23.1	19.3
415	F1	F	C	GA	12	CT	12	AG	12	AT	12	GT	12	13	6.7	6.5	6.4	5.5	3.2	20.2	2.4	46.3	81	59	60	8			3.5	17.6	19.1
416	F1	F	C	GA	12	CT	12	AG	12	AT	12	GT	12	13	6.5	5.8	6.2	5.6	4.2			36.3	76	64	67	7
421	F1	F	C	GA	12	CT	12	AG	12	AT	12	GT	12	13	6.2	6.5	5.9	6.5	3.4	21.4	3.6	35.4	79	66	71	7			5.8	27	22
425	F1	F	C	GA	12	CT	12	AG	12	AT	12	GT	12	13								34	76	62	67	7
432	F1	F	C	GA	12	CT	12	AG	12	AT	12	GT	12	13	5.5	6.5	6.5	7.2	3.4	22.5	3.4	45.15	89	67	63	8			5	22.4	22.2
433	F1	F	C	GA	12	CT	12	AG	12	AT	12	GT	12	13	6.5	6.2	7.2	6.6	4.5	25.2	3.55	43.1	84	63	65	8			5.7	22.4	24.9
437	F1	F	C	GA	12	CT	12	AG	12	AT	12	GT	12	13								39.2	77	60	63	7
442	F1	F	C	GA	12	CT	12	AG	12	AT	12	GT	12	13	6.5	5.5	7.2	6.2	4.5	21.6	3.05	34.2	78	64	67	7			4.7	21.9	21.2
448	F1	F	B	GA	12	CT	12	AG	12	AT	12	GT	12	13							4.35
452	F1	F	B	GA	12	CT	12	AG	12	AT	12	GT	12	13						20.2	2.9								4.8	23.6	20.1
457	F1	F	B	GA	12	CT	12	AG	12	AT	12	GT	12	13						23	2.85								5.3	23.1	22.8
459	F1	F	B	GA	12	CT	12	AG	12	AT	12	GT	12	13						21.7	3.55								5.1	23.7	21.6
461	F1	F	B	GA	12	CT	12	AG	12	AT	12	GT	12	13						25.1	2.78								5.4	21.4	24.5
462	F1	F	B	GA	12	CT	12	AG	12	AT	12	GT	12	13						23	4.25								5.3	23	22.8
472	F1	F	B	GA	12	CT	12	AG	12	AT	12	GT	12	13						23.5	2.75								5.6	23.9	23.4
478	F1	F	B	GA	12	CT	12	AG	12	AT	12	GT	12	13						25.3	3.35								5.4	21.3	24.7
481	F1	F	B	GA	12	CT	12	AG	12	AT	12	GT	12	13						17.7	5.5								3.7	20.9	17.2
492	F1	F	B	GA	12	CT	12	AG	12	AT	12	GT	12	13						23.6	3.3								5.1	21.5	23.1
496	F1	F	B	GA	12	CT	12	AG	12	AT	12	GT	12	13						18.6	4.5								4.3	23	18.5
498	F1	F	B	GA	12	CT	12	AG	12	AT	12	GT	12	13							3.6
499	F1	F	B	GA	12	CT	12	AG	12	AT	12	GT	12	13						25.5	4.35								6.7	26.4	26.1
508	F1	F	B	GA	12	CT	12	AG	12	AT	12	GT	12	13						22	3.1								4.6	21	21.5
509	F1	F	B	GA	12	CT	12	AG	12	AT	12	GT	12	13						21.2	3.95								4.3	20.2	20.5
510	F1	F	B	GA	12	CT	12	AG	12	AT	12	GT	12	13						23.3	3.25								6.9	29.6	24.5
516	F1	F	B	GA	12	CT	12	AG	12	AT	12	GT	12	13						19.6	4.05								5.5	28	20.4
517	F1	F	B	GA	12	CT	12	AG	12	AT	12	GT	12	13						21.8	3.85								5.3	24.4	21.9
518	F1	F	B	GA	12	CT	12	AG	12	AT	12	GT	12	13						21.5	4.15								5.7	26.5	22
539	F1	F	B	GA	12	CT	12	AG	12	AT	12	GT	12	13						19.4	4.55								5.3	27.4	20.1
551	F1	F	B	GA	12	CT	12	AG	12	AT	12	GT	12	13						19.3	5.1								4.2	21.9	19
561	F1	F	B	GA	12	CT	12	AG	12	AT	12	GT	12	13						22	3.85								5	22.8	21.7
565	F1	F	B	GA	12	CT	12	AG	12	AT	12	GT	12	13						29.1	3.55								7.5	25.9	29.6
569	F1	F	B	GA	12	CT	12	AG	12	AT	12	GT	12	13						22	2.95								6.1	27.5	22.8
576	F1	F	B	GA	12	CT	12	AG	12	AT	12	GT	12	13						23.2	3.15								4.1	17.6	22
584	F1	F	B	GA	12	CT	12	AG	12	AT	12	GT	12	13						19	3.6								4	21.1	18.5
591	F1	F	B	GA	12	CT	12	AG	12	AT	12	GT	12	13						23.2	4.3								5.9	25.5	23.5
300	F1	F	C	GA	12	TT	22	AG	12	AA	11	GT	12	14	7.2	4.5	6.5	6.7	4.5	24.3	2.85	41	82	66	67	6			4.5	18.4	23.1
519	F1	F	B	GA	12	TT	22	AG	12	AA	11	GT	12	14						20.4	2.55								4.9	23.9	20.4
563	F1	F	B	GA	12	TT	22	AG	12	AA	11	GT	12	14						19.1	5.05								5.1	26.6	19.6
582	F1	F	B	GA	12	TT	22	AG	12	AA	11	GT	12	14						21.1	3.7								5.7	26.8	21.7
601	F1	F	B	GA	12	TT	22	AG	12	AA	11	GT	12	14						20.1	3								4.3	21.2	19.6
366	F1	F	C	GA	12	TT	22	AG	12	AA	11	TT	22	15	7.8	7.2	7.2	8.2	4.5	21.69	3.95	32.2	79	61	64	7			6	27.3	22.7
394	F1	F	C	GA	12	TT	22	AG	12	AA	11	TT	22	15	6.5	7.5	6.5	6.2	4.5	20.8	4.2	39.1	82	58	71	7			5.1	24.5	20.9
420	F1	F	C	GA	12	TT	22	AG	12	AA	11	TT	22	15	7.5	6.2	6.5	6.8	5.8	20.2		37	81	62	63	7			5	24.7	20.3
524	F1	F	B	GA	12	TT	22	AG	12	AA	11	TT	22	15						24.6	4.2								5.7	23	24.4
547	F1	F	B	GA	12	TT	22	AG	12	AA	11	TT	22	15						20.4	3.9								5.1	25	20.6
557	F1	F	B	GA	12	TT	22	AG	12	AA	11	TT	22	15						23.1	4.4								6.1	26.6	23.7
560	F1	F	B	GA	12	TT	22	AG	12	AA	11	TT	22	15						18.9									4	20.9	18.4
598	F1	F	B	GA	12	TT	22	AG	12	AA	11	TT	22	15						22.8	3.45								5.7	25.1	23
239	F1	F	C	GA	12	TT	22	AA	22	AA	11	TT	22	15	6.2	6.5	6.2	6.2	4.2	24.6	3	45	92	69	66	8			4.9	20.1	23.8
369	F1	F	C	GA	12	TT	22	AA	22	AA	11	TT	22	15
386	F1	F	C	GA	12	TT	22	AA	22	AA	11	TT	22	15	5.5	6.5	6.2	6.5	4.5	22	3.25	33.5	85	74	67	7			4.7	21.5	21.5
406	F1	F	C	GA	12	TT	22	AA	22	AA	11	TT	22	15	6.5	5.5	5.5	5.5	3.5	24		39.55	82	67	71	8			4	16.5	22.6
545	F1	F	B	GA	12	TT	22	AA	22	AA	11	TT	22	15						21	3.4								6	28.5	21.9
588	F1	F	B	GA	12	TT	22	AA	22	AA	11	TT	22	15						20.7	4.95								3.6	17.5	19.6
255	F1	F	C	GA	12	TT	22	AA	22	AT	12	GT	12	16	6.2	6.5	6.2	5.4	3.5	24.8	3.1	33.2	79	64	65	9			5.3	21.3	24.1
438	F1	F	C	GA	12	TT	22	AA	22	AT	12	GT	12	16								29.45	74	61	64	7
444	F1	F	C	GA	12	TT	22	AA	22	AT	12	GT	12	16	5.4	5.8	5.5	6.5	3.8	19.4	3.35	34.7	79	63	66	8			3.4	16.9	18.7
522	F1	F	B	GA	12	TT	22	AA	22	AT	12	GT	12	16						21.3	4.7								4.4	20.6	20.7
232	F1	F	C	GG	22	TT	22	AG	12	AA	11	TT	22	17	4.5	4.5	6.2	5.2	4.2	21.3	2.7	39.8	77	61	64	7			4.2	19.8	20.5
251	F1	F	C	GG	22	TT	22	AG	12	AA	11	TT	22	17	6.5	6.5	6.5	5.5	4.2			44.9	82	71	70	8
372	F1	F	C	GG	22	TT	22	AG	12	AA	11	TT	22	17	6.5	6.5	6.5	7.5	4.5	25.7	3.8	45.2	74	61	64	8			4	15.5	23.9
212	F1	F	C	GG	22	TT	22	AA	22	AA	11	TT	22	17	6.5	5.5	6.5	5.6	4.5	22.6	3.25	39.35	81	62	66	7			4.5	20	21.8
224	F1	F	C	GG	22	TT	22	AA	22	AA	11	TT	22	17	6.5	6.2	5.58	6.7	4.2	21.7	2.75	39.4	83	62	70	7			4.7	21.5	21.3
226	F1	F	C	GG	22	TT	22	AA	22	AA	11	TT	22	17	7.2	7.5	6.7	6.7	6.2	19.9		38.5	84	64	68	7			4.5	22.6	19.6
241	F1	F	C	GG	22	TT	22	AA	22	AA	11	TT	22	17	6.2	6.5	6.5	6.5	5.5	20.9	5.5	34.2	77	64	68	8			4.6	22.2	20.5
253	F1	F	C	GG	22	TT	22	AA	22	AA	11	TT	22	17	5.5	6.5	5.5	5.5	8.5	24	3.3	34	79	70	63	7			4.9	20.4	23.2
261	F1	F	C	GG	22	TT	22	AA	22	AA	11	TT	22	17	6.7	7.2	6.2	6.7	4.2	23.1	4.55	42.5	83	72	71	9			5.3	23	22.9
271	F1	F	C	GG	22	TT	22	AA	22	AA	11	TT	22	17	7.2	6.5	6.8	6.7	4.5	24.5	3.15	42.3	80	63	61	6			4.6	18.7	23.4
342	F1	F	C	GG	22	TT	22	AA	22	AA	11	TT	22	17	5.5	6.5	5.5	6.5	5	23.7	3.55	44.7	89	68	77	8			4.1	17.3	22.4
344	F1	F	C	GG	22	TT	22	AA	22	AA	11	TT	22	17	4	6	5	5.5	4	20.5	2.65	38.7	89	68	82	8			4.9	23.9	20.4
347	F1	F	C	GG	22	TT	22	AA	22	AA	11	TT	22	17	5.5	6	5.5	5.5	4	27.4	3.7	45.6	90	72	72	8			5.5	20.2	26.5
361	F1	F	C	GG	22	TT	22	AA	22	AA	11	TT	22	17	6.5	5.6	6.2	6.5	3.2	24.2	2.55	31.9	91	68	72	8			5.7	23.4	24
368	F1	F	C	GG	22	TT	22	AA	22	AA	11	TT	22	17	7.2	4.5	5.5	6.7	3.2	23	1.95	48	86	62	54	7			5.8	25.1	23.3
396	F1	F	C	GG	22	TT	22	AA	22	AA	11	TT	22	17	6.4	6.2	5.6	6.5	4.1	21.6	3.65	43.9	81	62	66	7			4.4	20.3	20.9
417	F1	F	C	GG	22	TT	22	AA	22	AA	11	TT	22	17	6.5	6.5	6.2	6.5	3.2	21.7	2.85	42	82	66	72	8			4.3	20	21
475	F1	F	B	GG	22	TT	22	AA	22	AA	11	TT	22	17							4.45
527	F1	F	B	GG	22	TT	22	AA	22	AA	11	TT	22	17						19.4	4.35								4.5	23	19.3
537	F1	F	B	GG	22	TT	22	AA	22	AA	11	TT	22	17						19	3.9								4.6	24.2	19.1
553	F1	F	B	GG	22	TT	22	AA	22	AA	11	TT	22	17						18.3	4.3								5	27.1	18.8
555	F1	F	B	GG	22	TT	22	AA	22	AA	11	TT	22	17						19.3	5.15								4.6	23.8	19.2
568	F1	F	B	GG	22	TT	22	AA	22	AA	11	TT	22	17						18.7	4.6								4.4	23.4	18.6
570	F1	F	B	GG	22	TT	22	AA	22	AA	11	TT	22	17						25.6	3.8								4.2	16.5	24
592	F1	F	B	GG	22	TT	22	AA	22	AA	11	TT	22	17
600	F1	F	B	GG	22	TT	22	AA	22	AA	11	TT	22	17						19.8	3.05								4.9	24.7	20

## Sheet: 组合基因型SSG
Sample	品种	性别	场地	SNP1	SPSS1	SNP2	SPSS2	SNP3	SPSS3	SNP4	SPSS4	SNP5	SPSS5	组合	肩毛长	侧毛长	股毛长	背毛长	腹毛长	纤维直径	污毛量	体重	胸围	体高	体长	管围		睾丸周径	标准偏差	变异系数	理论直径	卷曲度	卷曲回复率	卷曲弹性率	断裂强力	断裂伸长	断裂强度	伸长率	断裂功
16	F2	M	A	AA	11	CC	11	GG	11	AT	12	GG	11	1	7.2	8.5	7.8	8.5	5.1			48	92	73	75	10		22
101	F2	M	B	AA	11	CC	11	GG	11	AT	12	GG	11	1	7.5	7.5	7.2	7.8	4.2	21.1		39.7	89	68	69	11		19	4.1	19.7	20.3	16.28	15.02	91.91	7.12	3.25	1.43	32.51	175.47
162	F2	M	B	AA	11	CC	11	GG	11	AT	12	GG	11	1	7.8	7.5	6.5	7.5	5.4	22.1		62	102	77	85	11		20	5.5	25	22.3	16.56	15.45	93.72	10.43	4.19	2.1	41.9	312.29
173	F2	M	B	AA	11	CC	11	GG	11	AT	12	GG	11	1	9.5	8.5	8.9	10.2	6.7	23.1		56.5	105	76	77	11		20	4.4	18.9	22.1	17.22	15.68	91.67	9.25	3.12	1.86	31.21	213.85
181	F2	M	B	AA	11	CC	11	GG	11	AT	12	GG	11	1	10.2	8.1	8.5	10.5	5.5	24		50	96	72	76	10		23	4.9	20.68	23.3	10.81	10.15	92.91	11.12	4.16	2.24	41.68	330.44
184	F2	M	B	AA	11	CC	11	GG	11	AT	12	GG	11	1	10.5	12.5	9.5	10.5	6.5	21.6		63	107	86	90	11		29	3.1	14.6	20	10.01	9.55	94.27	6.56	3.17	1.32	31.77	161.08
7	F2	M	A	AA	11	CC	11	GG	11	AT	12	GT	12	2	7.6	5.8	7.2	6.4	3.4			53	94	71	72	9		21
18	F2	M	A	AA	11	CC	11	GG	11	AT	12	GT	12	2	7	8	8	7	8			55.55	97	71	74	9		25
33	F2	M	A	AA	11	CC	11	GG	11	AT	12	GT	12	2	7.2	8.9	7.8	7.8	4.3			48.3	90	70	74	8.5		21
41	F2	M	A	AA	11	CC	11	GG	11	AT	12	GT	12	2	6.1	5.9	7.2	6.8	4.2			49.1	92	72	72	10		22
71	F2	M	A	AA	11	CC	11	GG	11	AT	12	GT	12	2	9.5	10.5	9.8	9.2	4.5			77	104	81	84	12		27
77	F2	M	A	AA	11	CC	11	GG	11	AT	12	GT	12	2								55.4	89	68	69	10		19
92	F2	M	A	AA	11	CC	11	GG	11	AT	12	GT	12	2	6.4	6.1	5.8	7	6.2			44.25	95	72	74	11.6		26
150	F2	M	B	AA	11	CC	11	GG	11	AT	12	GT	12	2	7.5	9.5	7.5	8.2	4.5	20.1		45.3	112	73	75	8.6		25	3.3	16.3	18.9	13.63	12.41	92.79	5.79	3.87	1.16	38.74	167.8
164	F2	M	B	AA	11	CC	11	GG	11	AT	12	GT	12	2	8.5	10.5	8.5	9.9	5.5	19.5		47.5	93	70	76	11		19	4.3	22.1	19.2	10.73	9.94	92.54	7.89	3.63	1.58	36.36	214.44
2	F2	M	A	AA	11	CC	11	GG	11	TT	22	GG	11	3	6.8	7.8	7.2	7.2	5.5			49.1	92	73	77	9		20
8	F2	M	A	AA	11	CC	11	GG	11	TT	22	GG	11	3	7.5	8.9	7.5	6.4	7.2			56.5	96	72	74	12		24
9	F2	M	A	AA	11	CC	11	GG	11	TT	22	GG	11	3	5.4	6	5.6	5.2	5.2			48.2	93	71	70	10		19
12	F2	M	A	AA	11	CC	11	GG	11	TT	22	GG	11	3	6.9	7.8	7.2	7.5	4.8			51.1	91	72	74	10		26
17	F2	M	A	AA	11	CC	11	GG	11	TT	22	GG	11	3	6.5	7.5	7.2	7.5	4.2			40	82	71	72	9		15
19	F2	M	A	AA	11	CC	11	GG	11	TT	22	GG	11	3	7.5	6.5	7.4	7.2	4.8			43.8	87	69	68	9		17
23	F2	M	A	AA	11	CC	11	GG	11	TT	22	GG	11	3	6.4	5.5	5.8	5.5	6.2			49.2	93	75	73	11		21
31	F2	M	A	AA	11	CC	11	GG	11	TT	22	GG	11	3	7.2	6.5	6.8	7.8	4.5			46.5	95	63	68	9		21
34	F2	M	A	AA	11	CC	11	GG	11	TT	22	GG	11	3	5.2	6.7	6.9	6.2	5.9			50.2	90	74	78	11		27
45	F2	M	A	AA	11	CC	11	GG	11	TT	22	GG	11	3	7.5	7.5	7.8	7.5	5.2			46.5	86	73	76	10		20
52	F2	M	A	AA	11	CC	11	GG	11	TT	22	GG	11	3	6.2	6.5	6.6	6.5	3.5			44	91	65	74	9		22
60	F2	M	A	AA	11	CC	11	GG	11	TT	22	GG	11	3	8.2	7.2	8.2	8.5	5.2			53.7	91	70	75	9.5		21
65	F2	M	A	AA	11	CC	11	GG	11	TT	22	GG	11	3	7.2	6.5	6.5	7.2	5.2			42.9	89	69	71	10		19
68	F2	M	A	AA	11	CC	11	GG	11	TT	22	GG	11	3	8.5	9.2	9.2	9.2	4.2			54.9	101	60	77	9.5		22
76	F2	M	A	AA	11	CC	11	GG	11	TT	22	GG	11	3	7.8	7.5	7.5	8.2	5.2			46.8	97	71	77	9		25
81	F2	M	A	AA	11	CC	11	GG	11	TT	22	GG	11	3								56.9	93	71	73	10		20
83	F2	M	A	AA	11	CC	11	GG	11	TT	22	GG	11	3	8.5	6.7	6.8	7.8	3.5			45.7	93	69	70	9		22
84	F2	M	A	AA	11	CC	11	GG	11	TT	22	GG	11	3								58.9	88	73	76	11		17
89	F2	M	A	AA	11	CC	11	GG	11	TT	22	GG	11	3	5.5	6.5	6.8	6.5	4.5			46.3	88	72	74	10		21
91	F2	M	A	AA	11	CC	11	GG	11	TT	22	GG	11	3	5.5	6.2	6.5	6.7	4.2			35.2	84	69	70	10		14
93	F2	M	A	AA	11	CC	11	GG	11	TT	22	GG	11	3	5.8	8.2	6.7	7.5	5.2			50.8	93	71	72	9		22
95	F2	M	A	AA	11	CC	11	GG	11	TT	22	GG	11	3	6.5	7.5	6.2	6.5	3.2			44.7	83	72	83	8.5		22
97	F2	M	A	AA	11	CC	11	GG	11	TT	22	GG	11	3	6.5	7.2	7.8	6.7	5.2			43.6	89	71	71	10		20
105	F2	M	B	AA	11	CC	11	GG	11	TT	22	GG	11	3	8.2	6.5	6.7	6.5	8.2	21		41.5	112	69	73	10		22	4.2	19.9	20.3	13.23	12.84	96.17	5.27	4.23	1.06	42.3	168.65
110	F2	M	B	AA	11	CC	11	GG	11	TT	22	GG	11	3	8.9	7.5	7.8	8.5	6.5	23.8		60.7	104	79	83	12		26	5.6	23.4	23.7	13.45	12.5	90.79	10.57	3.61	2.13	36.17	269.41
111	F2	M	B	AA	11	CC	11	GG	11	TT	22	GG	11	3	6.5	7.8	7.2	7.2	4.5	17.5		38.9	91	72	72	9		21	3.6	20.3	17	8.01	7.52	93.85	5.78	3.78	1.16	37.83	162.4
115	F2	M	B	AA	11	CC	11	GG	11	TT	22	GG	11	3	6.5	8.9	7.8	8.5	5.2	22.7		37.2	85	75	76	11		19	3.9	17.3	21.5	10.72	11.37	97.18	8.3	3.56	1.67	35.64	220.71
117	F2	M	B	AA	11	CC	11	GG	11	TT	22	GG	11	3	8.5	10.5	8.5	8.5	5.5	18.7		39	93	73	73	11		22	3	16.1	17.5	9.02	9.16	95.03	5.41	3.7	1.08	36.99	154.24
121	F2	M	B	AA	11	CC	11	GG	11	TT	22	GG	11	3	8.5	9.2	7.5	8.2	5.2	19		36.9	88	70	70	10		20	4.7	24.5	19.1	8.44	7.62	89.82	6.25	3.91	1.26	39.12	179.72
134	F2	M	B	AA	11	CC	11	GG	11	TT	22	GG	11	3	9.5	9.2	8.5	8.5	5.5	18.2		35.6	80	71	73	9		19	3.6	20	17.6	10.25	9.34	91.65	7.77	3.84	1.56	38.41	222.44
145	F2	M	B	AA	11	CC	11	GG	11	TT	22	GG	11	3	9.2	8.5	8.5	9.2	6.2	21.9		47.8	93	71	83	11		22	4.1	18.5	20.9	11.58	10.56	92.09	7.59	3.5	1.52	35.03	203.4
147	F2	M	B	AA	11	CC	11	GG	11	TT	22	GG	11	3	7.8	9.8	9.2	8.2	6.7	25.8		60.6	110	79	80	11		23	5.5	21.4	25.2	17.31	15.82	91.87	12.07	3.74	2.43	37.44	320.33
166	F2	M	B	AA	11	CC	11	GG	11	TT	22	GG	11	3	6.5	7.2	6.5	7.5	4.5	20.5		45.5	93	70	71	10		18	3.4	16.7	19.3	13.49	12.66	93.89	4.74	3.35	0.95	33.5	120.28
172	F2	M	B	AA	11	CC	11	GG	11	TT	22	GG	11	3	7.5	5.5	7.2	8.5	3.5	22		52.1	89	72	75	11		24	3.9	17.8	20.9	18.5	18.05	94.6	7.5	3.05	1.51	30.57	174.68
174	F2	M	B	AA	11	CC	11	GG	11	TT	22	GG	11	3	7.2	6.4	7.6	5.8	6.5	23.4		44.7	97	74	76	11		22	4.8	20.5	22.7	11.75	11.14	93.05	9.54	4.22	1.92	42.06	289.1
176	F2	M	B	AA	11	CC	11	GG	11	TT	22	GG	11	3	8.2	8.5	8.9	7.5	5.8	19.9		51.2	104	76	79	10		22	3.1	15.4	18.5	10.6	9.42	89.13	6.08	3.6	1.22	35.98	168.9
177	F2	M	B	AA	11	CC	11	GG	11	TT	22	GG	11	3	6.7	8.5	7.5	7.8	4.8	24		45.1	98	74	74	11		20	4.4	18.3	22.8	11.77	11.31	94.79	8.77	3.93	1.76	39.37	258.47
189	F2	M	B	AA	11	CC	11	GG	11	TT	22	GG	11	3	10.2	11.5	9.8	10.5	6.5	24.1		57.3	100	78	80	10		25	3.8	15.7	22.5	7.77	7.91	97.84	8.78	3.42	1.77	34.19	225.45
190	F2	M	B	AA	11	CC	11	GG	11	TT	22	GG	11	3	9.8	7.8	8.2	9.5	7.2	21.1		74.2	111	78	86	11		26	3.3	15.6	19.7	12.52	12.81	97.69	7.52	3.65	1.51	36.51	202.61
51	F2	M	A	AA	11	CT	12	GG	11	AA	11	GT	12	4	7.1	7.1	6.8	7.5	5.2			33	84	66	67	8		21
90	F2	M	A	AA	11	CT	12	GG	11	AA	11	GT	12	4	7.1	7.9	7.2	7.2	7.8			55.5	92	75	76	10		22
142	F2	M	B	AA	11	CT	12	GG	11	AA	11	GT	12	4	7.2	7.5	6.5	7.5	4.2	17.9		34.8	86	70	72	10		18	3.7	20.9	17.4	11.74	12.16	96.59	4.89	3.11	0.98	31.18	120.47
198	F2	M	B	AA	11	CT	12	GG	11	AA	11	GT	12	4	10.5	7.5	7.5	8.5	5.2	17.8		50.7	91	74	78	10		21	4.7	26.2	18.2	10.93	10.46	90.84	6.49	3.11	1.3	31.16	155.67
10	F2	M	A	AA	11	CT	12	GG	11	AT	12	GG	11	5	7.2	8.2	8.1	8.2	4.5			48.5	92	73	75	10		24
22	F2	M	A	AA	11	CT	12	GG	11	AT	12	GG	11	5	6.8	7.5	7.5	7.2	5.1			44.9	92	68	70	9		16
32	F2	M	A	AA	11	CT	12	GG	11	AT	12	GG	11	5	8.2	7.5	8.2	8.6	4.2			39.3	85	60	64	8		21
36	F2	M	A	AA	11	CT	12	GG	11	AT	12	GG	11	5	5.6	6.8	6.2	5.8	4.2			47	89	69	73	10		23
40	F2	M	A	AA	11	CT	12	GG	11	AT	12	GG	11	5	5.8	6.8	7.5	8.2	5.2			52.8	98	72	73	9		25
49	F2	M	A	AA	11	CT	12	GG	11	AT	12	GG	11	5	6.5	7.1	7.1	7	7.2			44.7	86	67	67	9		17.5
54	F2	M	A	AA	11	CT	12	GG	11	AT	12	GG	11	5	6.8	6.5	7.2	7.5	4.5			39	85	68	69	8.5		20
57	F2	M	A	AA	11	CT	12	GG	11	AT	12	GG	11	5	8.2	6.5	7.8	8.2	4.2			37	94	71	66	9		20
75	F2	M	A	AA	11	CT	12	GG	11	AT	12	GG	11	5								50	85	68	71	10		22
85	F2	M	A	AA	11	CT	12	GG	11	AT	12	GG	11	5	7.5	6.8	7.8	7.5	4.5			44.9	87	71	72	10		15
96	F2	M	A	AA	11	CT	12	GG	11	AT	12	GG	11	5	6.7	5.5	8.2	7.8	3.2			51.3	88	69	73	8		22
102	F2	M	B	AA	11	CT	12	GG	11	AT	12	GG	11	5	8.5	7.5	8.2	8.2	5.2	19.5		52	91	74	81	10		22	3.7	18.9	18.7	10.92	11.22	94.26	5.25	3.41	1.05	34.12	136.96
104	F2	M	B	AA	11	CT	12	GG	11	AT	12	GG	11	5	6.4	8.5	5.5	7.2	4.5	19.7		45.7		71	70	10		21	2.6	13	18.1	12.85	11.87	92.57	4.93	3.84	0.99	38.25	139.69
107	F2	M	B	AA	11	CT	12	GG	11	AT	12	GG	11	5	8.5	9.2	7.5	7.5	5.6	20.6		43.1	91	77	79	11		25	5	24.1	20.6	13.58	14.08	99.14	7.52	3.95	1.51	39.51	217.27
108	F2	M	B	AA	11	CT	12	GG	11	AT	12	GG	11	5	7.2	7.2	8.2	8.5	6.5	23.2		58.7	92	74	79	10		25	4.1	17.7	21.9	17.03	16.24	93.05	8.41	3.22	1.69	32.19	203.81
109	F2	M	B	AA	11	CT	12	GG	11	AT	12	GG	11	5	7.5	9.2	7.2	7.5	7.2	17.7		43.3	95	72	72	9		16	3.4	19.5	17	9.52	8.74	92.37	6.84	3.62	1.37	36.25	183.46
114	F2	M	B	AA	11	CT	12	GG	11	AT	12	GG	11	5	7.5	7.8	6.5	8.5	5.5	20.2		40	99	70	74	10		19	3.5	17.3	19.1	15.19	13.78	90.82	5.97	3.64	1.2	36.35	161.08
132	F2	M	B	AA	11	CT	12	GG	11	AT	12	GG	11	5	6.8	8.2	7.2	7.5	6.2	20.4		38.8	87	66	74	8.4		25	3.4	16.4	19.2	12.31	11.88	93.65	7.2	3.97	1.45	39.69	201.39
133	F2	M	B	AA	11	CT	12	GG	11	AT	12	GG	11	5	8.5	9.8	7.8	7.8	5.2	21		34.7	81	71	71	9		17	4.3	20.5	20.3	11.51	10.53	90.08	6.08	4.01	1.22	40.14	187.75
135	F2	M	B	AA	11	CT	12	GG	11	AT	12	GG	11	5	7.5	8.5	6.5	7.8	5.5	18		40.7	88	70	72	10		16	3.5	19.3	17.3	8.71	7.93	93.62	4.56	4.14	0.91	41.44	139.93
137	F2	M	B	AA	11	CT	12	GG	11	AT	12	GG	11	5	9.5	10.5	9.5	9.5	5.5	22		45.6	105	80	83	9		25	4	18.1	20.9	7.14	6.43	90.74	5.53	2.99	1.11	29.88	135.44
144	F2	M	B	AA	11	CT	12	GG	11	AT	12	GG	11	5	11.2	7.5	8.9	10.5	6.5	18.5		45.8	87	70	73	11		21	3.2	17.3	17.5	5.78	5.09	88.09	4.27	2.6	0.85	26.02	87.71
149	F2	M	B	AA	11	CT	12	GG	11	AT	12	GG	11	5	7.5	6.5	7.8	8.5	5.8	22.6		49.8	101	70	70	10		23	4.8	21.3	22	17.73	17.09	94.16	9.91	3.33	1.99	33.3	252.03
151	F2	M	B	AA	11	CT	12	GG	11	AT	12	GG	11	5	10.5	8.5	9.5	11.2	6.5	20.1		50	91	75	77	10		25	3.4	16.7	18.9	10.94	9.21	85.43	5.71	3.3	1.14	32.87	142.17
165	F2	M	B	AA	11	CT	12	GG	11	AT	12	GG	11	5	7.8	8.5	8.2	8.2	5.3	20.4		36.6	86	75	75	10		14	3.1	15.2	19	7.3	6.99	95.11	7.59	4.65	1.52	46.39	253.17
179	F2	M	B	AA	11	CT	12	GG	11	AT	12	GG	11	5	6.7	7.5	6.5	6.7	4.5	19		37.35	87	70	70	9		18	3.3	17.6	17.9	12.13	11.47	93.78	5.63	3.54	1.13	35.44	154.09
191	F2	M	B	AA	11	CT	12	GG	11	AT	12	GG	11	5	7.5	6.8	7.5	8.2	7.5	21.1		39.8	82	70	74	10		22	4.1	19.2	20.2	13.33	13.71	96.24	6.34	2.79	1.27	27.95	135.95
193	F2	M	B	AA	11	CT	12	GG	11	AT	12	GG	11	5	9.5	9.5	8.2	10.2	6.5	21.8		46	96	73	74	11		25	3.7	17.1	20.5	9.48	8.92	93.47	7.84	4.07	1.57	40.55	225.12
197	F2	M	B	AA	11	CT	12	GG	11	AT	12	GG	11	5	5.5	6.2	5.5	6.5	3.5	20.8		34.7	79	65	67	9		17	4	19.2	20	16.98	15.1	89.16	6.42	3.47	1.29	34.71	161.69
199	F2	M	B	AA	11	CT	12	GG	11	AT	12	GG	11	5	11.2	6.5	9.8	10.5	6.5	22.2		46.9	90	72	76	10		23	4.3	19.2	21.3	11.71	11.17	93.78	6.24	3.2	1.25	32.01	154.81
203	F2	M	B	AA	11	CT	12	GG	11	AT	12	GG	11	5	8.9	9.5	9.5	10.2	6.7	21.4		56.5	97	74	79	11		25	3.5	16.2	20.1	15.31	14.12	92.52	7.56	3.39	1.52	33.92	192.47
37	F2	M	A	AA	11	CT	12	GG	11	AT	12	GT	12	6	7.2	8.2	7.4	7.6	4.5			53.2	92	74	77	11		19
112	F2	M	B	AA	11	CT	12	GG	11	AT	12	GT	12	6	8.5	9.5	7.5	8.2	7.5	21.8		39.8	86	70	76	11		13	4	18.2	20.8	15.23	14.64	95.16	5.39	3.28	1.08	32.75	133.86
136	F2	M	B	AA	11	CT	12	GG	11	AT	12	GT	12	6	7.5	8.5	6.8	7.8	5.5	27.1		40.8	89	71	70	10		18	6.6	24.4	27.2	11.31	10.96	96.8	10.32	3.99	2.08	39.98	292.15
200	F2	M	B	AA	11	CT	12	GG	11	AT	12	GT	12	6	8.2	7.2	7.5	8.5	5.6	18.1		37	86	70	70	10		19	3.6	19.9	17.5	12.74	11.54	89.73	7.7	4.35	1.55	43.51	243.91
94	F2	M	A	AA	11	CT	12	AG	12	AT	12	GT	12	7	6.7	5.9	6.1	5.9	6.2			51.6	91	68	74	11		17
146	F2	M	B	AA	11	CT	12	AG	12	AT	12	GT	12	7	10.5	12.2	9.5	9.8	7.8	17.3		51.8	109	81	81	10		23	3	17.3	16.3	6.53	5.58	85.03	4.97	3.96	1	39.61	149.12
152	F2	M	B	AA	11	CT	12	AG	12	AT	12	GT	12	7	8.5	9.7	7.5	6.8	3.5	23.2		65.3	110	74	75	11		26	5.4	23.3	23.1	19.14	17.63	91.72	8.62	4.03	1.73	40.35	230.69
171	F2	M	B	AA	11	CT	12	AG	12	AT	12	GT	12	7	6.9	11.8	5.5	9.8	5.5	20.7		48.5	99	74	74	11		23	3.8	18.3	19.7	14.45	12.4	89.45	8.3	3.5	1.67	35	217.82
201	F2	M	B	AA	11	CT	12	AG	12	AT	12	GT	12	7	8.2	7.8	9.5	10.2	6.2	23.3		59	97	75	82	10		26	4.5	19.2	22.3	15.83	14.87	91.82	7.29	2.83	1.47	28.31	164.79
98	F2	M	A	AA	11	TT	22	GG	11	AA	11	GG	11	8	6.4	5.8	6.8	6.8	4.2			46.3	94	65	72	9		20
120	F2	M	B	AA	11	TT	22	GG	11	AA	11	GG	11	8	6.5	7.5	6.2	6.7	6.5	23.3		49.2	92	79	78	10		18	3.7	16	21.8	12.95	12.6	94.73	7.47	3.19	1.5	31.9	181.91
192	F2	M	B	AA	11	TT	22	GG	11	AA	11	GG	11	8	8.5	7.8	6.5	9.2	5.2	24.4		48.2	97	73	77	10		22	4.2	17.4	23	16.23	14.36	90.52	9.3	3.53	1.87	35.34	246.27
196	F2	M	B	AA	11	TT	22	GG	11	AA	11	GG	11	8	8.5	7.2	8.5	9.5	6.5	20.7		38.1	81	70	70	10		16	3.4	16.3	19.4	10.36	10.21	92.98	6.37	4.72	1.28	47.13	214.66
143	F2	M	B	GA	12	CT	12	GG	11	AT	12	GG	11	9	10.2	9.5	8.5	10.2	7.2	23.1		63.8	104	78	85	12		24	4.9	21.3	22.5	11.46	14.44	86.34	9.57	4.25	1.92	42.49	294.68
158	F2	M	B	GA	12	CT	12	GG	11	AT	12	GG	11	9	8.5	9.5	8.5	9.5	5.5	24.1		43.5	92	73	75	10		23	4.1	16.9	22.7	12.17	11.66	93.98	8.18	3.86	1.65	38.68	244.55
186	F2	M	B	GA	12	CT	12	GG	11	AT	12	GG	11	9	10.2	8.2	7.8	8.5	5.5	23.6		64.1	105	77	79	10		25	3.1	13.4	21.7	13.55	12.43	90.9	8.01	3.46	1.61	34.65	206.76
194	F2	M	B	GA	12	CT	12	GG	11	AT	12	GG	11	9	6.5	7.5	6.2	6.5	5.6	22.4		46.2	90	73	73	10		23	5	22.2	22.1	15.93	14.74	92.67	8.96	3.37	1.8	33.75	221.1
53	F2	M	A	GA	12	CT	12	AG	12	AA	11	GT	12	10	6.7	8.2	7.2	6.7	5.2			42	84	69	77	8		19
123	F2	M	B	GA	12	CT	12	AG	12	AA	11	GT	12	10	8.5	8.5	7.8	7.8	6.5	18.8		42.5	103	71	74	10		23	3.6	19	18	9.22	8.98	92.59	3.88	3.31	0.77	33.16	97.91
153	F2	M	B	GA	12	CT	12	AG	12	AA	11	GT	12	10	8.5	8.5	8.2	6.5	5.2	21.9		52.1	98	76	82	10		25	3.8	17.2	20.7	10.14	9.47	93.4	9.53	4.08	1.92	40.79	280.67
20	F2	M	A	GA	12	CT	12	AG	12	AA	11	TT	22	11	9.2	9.3	9	9.6	5.8			44.7	91	69	70	10		22
39	F2	M	A	GA	12	CT	12	AG	12	AA	11	TT	22	11	6.5	7.2	6.7	7.2	5.2			41.2	87	67	69	9		24
44	F2	M	A	GA	12	CT	12	AG	12	AA	11	TT	22	11	7.2	7.8	7.5	6.8	4.5			46.8	92	69	70	9		28
47	F2	M	A	GA	12	CT	12	AG	12	AA	11	TT	22	11	8.2	6.2	7.8	8.5	4.5			44.1	95	70	72	9.5		24
70	F2	M	A	GA	12	CT	12	AG	12	AA	11	TT	22	11	8.5	7.5	7.8	8.2	3.4			54	97	71	70	11		23
78	F2	M	A	GA	12	CT	12	AG	12	AA	11	TT	22	11	7	7.5	6.7	7.2	4			49.5	95	74	75	10		20
100	F2	M	B	GA	12	CT	12	AG	12	AA	11	TT	22	11	8.5	8.5	7.5	8.8	6.2	18.4		41.7	99	73	74	10		20	3.6	19.4	17.6	7.2	6.05	84.11	5.44	3.96	1.09	39.6	158.41
139	F2	M	B	GA	12	CT	12	AG	12	AA	11	TT	22	11	9.5	8.9	8.5	9.2	6.2	21.4		59.5	101	75	79	10		25	4.5	21.2	20.9	10.3	10.21	95.09	7.95	3.62	1.6	36.22	212.93
1	F2	M	A	GA	12	CT	12	AG	12	AT	12	GT	12	12	7.2	6.5	5.6	6.8	4.5			53.6	92	72	72	10		23
4	F2	M	A	GA	12	CT	12	AG	12	AT	12	GT	12	12	5.2	5.8	5.5	6.2	6.1			43.5	88	73	75	10		20
11	F2	M	A	GA	12	CT	12	AG	12	AT	12	GT	12	12	6.2	6.2	6.7	5.4	8.1			52	99	70	75	11		22
15	F2	M	A	GA	12	CT	12	AG	12	AT	12	GT	12	12	6.1	5.5	7.4	7.5	7.2			45	89	70	72	11		25
24	F2	M	A	GA	12	CT	12	AG	12	AT	12	GT	12	12	5.5	6.2	6.7	4.2	5.2			47.6	89	69	76	11		17
28	F2	M	A	GA	12	CT	12	AG	12	AT	12	GT	12	12	6.7	5.6	6.7	6.5	4.1			38	87	66	69	10		21
43	F2	M	A	GA	12	CT	12	AG	12	AT	12	GT	12	12	8.2	7.9	6.7	7.9	5.5			42.6	88	69	77	8.5		19
46	F2	M	A	GA	12	CT	12	AG	12	AT	12	GT	12	12	7.5	7.8	7.8	6.5	4.2			39	88	68	67	8.5		21
48	F2	M	A	GA	12	CT	12	AG	12	AT	12	GT	12	12	6.5	6.5	7.2	7.5	4.5			44.5	89	72	74	9		17
59	F2	M	A	GA	12	CT	12	AG	12	AT	12	GT	12	12								42.3	82	68	70	10		19
64	F2	M	A	GA	12	CT	12	AG	12	AT	12	GT	12	12	7.2	7.2	7.8	9.8	5.1			51	98	77	76	10		17
72	F2	M	A	GA	12	CT	12	AG	12	AT	12	GT	12	12	7.5	6.2	6.7	7.5	4.5			36.5	86	66	70	8		20
79	F2	M	A	GA	12	CT	12	AG	12	AT	12	GT	12	12	6.2	6.8	7.5	8.5	5.2			60	105	71	80	10		25
82	F2	M	A	GA	12	CT	12	AG	12	AT	12	GT	12	12	7.5	6.5	6.2	8.5	4.5			56.7	104	73	74	9		22
87	F2	M	A	GA	12	CT	12	AG	12	AT	12	GT	12	12	6.8	7.8	6.8	6.5	4.8			39.3	81	70	70	9		15
113	F2	M	B	GA	12	CT	12	AG	12	AT	12	GT	12	12	9.5	7.2	8.5	8.5	6.5	18.2		52.3	116	80	83	11		27	4.2	23.3	18.1	13.76	13.27	94.87	8.99	4.55	1.81	45.44	285.96
118	F2	M	B	GA	12	CT	12	AG	12	AT	12	GT	12	12	8.5	7.5	7.2	7.8	3.5	19.6		37.1	80	70	70	11		18	2.9	14.9	18.2	10.84	10.47	92.25	4.38	3.17	0.88	31.62	106.62
124	F2	M	B	GA	12	CT	12	AG	12	AT	12	GT	12	12	7.2	6.5	6.5	7.5	5.5	19.9		40.5	98	74	78	9.4		24	3.9	19.5	19.1	12.77	13.37	96.28	4.54	3.21	0.91	31.92	111.11
127	F2	M	B	GA	12	CT	12	AG	12	AT	12	GT	12	12	9.8	12.5	8.5	10.2	7.2	22.9		35.4	90	68	79	10		14	4.1	18	21.8	10.9	14.73	95.03	7.89	3.52	1.59	35.22	203.98
128	F2	M	B	GA	12	CT	12	AG	12	AT	12	GT	12	12	7.5	8.5	6.5	8.2	5.2	23.6		39.8	85	71	71.1	9		19	4.7	20.1	22.8	13.4	12.52	93.46	10.46	3.89	2.1	38.95	294.23
130	F2	M	B	GA	12	CT	12	AG	12	AT	12	GT	12	12	6.5	8.5	8.5	7.2	5.5	17.5		50.8	107	79	83	10		26	3.6	20.7	17	8.62	7.87	91.19	3.97	3.76	0.79	37.61	114.18
131	F2	M	B	GA	12	CT	12	AG	12	AT	12	GT	12	12	8.5	9.2	8.5	7.8	5.5	18.1		49.9	86	72	75	11		20	4.2	23.2	18	9.31	9.17	94.78	3.93	3.34	0.78	33.39	106.33
138	F2	M	B	GA	12	CT	12	AG	12	AT	12	GT	12	12	6.5	8.5	6.5	6.7	6.5	17.8		34.3	82	71	70	9		15	4.3	24.4	17.8	9.87	8.6	88.03	7.04	3.56	1.41	35.65	191.76
140	F2	M	B	GA	12	CT	12	AG	12	AT	12	GT	12	12	8.5	9.2	7.8	8.5	5.5	19.1		46.2	104	72	74	9		18	3	15.8	17.9	9.29	8.41	91.63	4.49	3.04	0.9	30.42	107.12
154	F2	M	B	GA	12	CT	12	AG	12	AT	12	GT	12	12	7.2	8.5	7.2	7.5	5.5	18.7		39.6	92	70	71	10		18	3.6	19.4	18	13.64	12.14	90.17	6.61	3.81	1.33	38.15	194
157	F2	M	B	GA	12	CT	12	AG	12	AT	12	GT	12	12	7.5	9.7	7.2	7.1	4.5	18.2		43.6	87	72	74	11		21	3.4	18.5	17.3	13.3	13.22	92.79	5.22	3.01	1.05	30.1	125.08
159	F2	M	B	GA	12	CT	12	AG	12	AT	12	GT	12	12	9.8	10.5	9.5	11.5	7.2	21.8		53	93	77	83	11		21	4.1	18.7	20.8	11.3	10.13	90.6	9.62	3.62	1.93	36.2	261.75
167	F2	M	B	GA	12	CT	12	AG	12	AT	12	GT	12	12	6.5	8.5	6.5	6.5	5.6	18.4		50	93		73	10		24	3.4	18.7	17.6	10.6	11.19	95.18	5.22	3.47	1.05	34.72	142.21
168	F2	M	B	GA	12	CT	12	AG	12	AT	12	GT	12	12	8.5	8.9	8.5	9.2	7.2	23.9		57.2	93	73	77	12.2		26	4.1	17.2	22.5	12.18	12.55	96.07	8.91	3.48	1.79	34.83	232.56
169	F2	M	B	GA	12	CT	12	AG	12	AT	12	GT	12	12	8.5	8.2	8.2	10.5	4.5	19.5		51.7	102	72	74	11		24	3.3	17	18.4	12.81	12.88	94.94	6.01	3.54	1.21	35.46	162.12
180	F2	M	B	GA	12	CT	12	AG	12	AT	12	GT	12	12	7.2	9.8	7.8	8.2	7.2	23.4		47.8	96	70	70	11		18	4.4	18.9	22.4	18.83	18.91	95.57	7.61	2.92	1.53	29.21	166.6
185	F2	M	B	GA	12	CT	12	AG	12	AT	12	GT	12	12	9.5	10.5	9.5	11.5	6.5	23.2		47.9	93	76	79	11		20	6.2	26.7	23.8	18.81	18.24	96.46	15.6	4.35	3.14	43.52	466.22
187	F2	M	B	GA	12	CT	12	AG	12	AT	12	GT	12	12	8.9	7.2	7.5	8.2	4.5	24.6		49.9	97	73	77	10		24	4.7	19.1	23.5	20.53	17.66	87.04	10.68	3.9	2.15	38.98	303.59
202	F2	M	B	GA	12	CT	12	AG	12	AT	12	GT	12	12	8.9	9.5	8.5	8.5	6.2	17.1		47.7	90	70	70	12		21	3.2	18.8	16.3	9.42	13.69	92.45	4.01	3.51	0.8	35.18	109.5
5	F2	M	A	GA	12	TT	22	AG	12	AA	11	GT	12	13	7.1	6.5	6.5	7.5	3.2			43.9	88	74	72	11		18
6	F2	M	A	GA	12	TT	22	AG	12	AA	11	GT	12	13	6.7	8.5	6.8	5.9	7.2			45.6	98	71	71	12		23
29	F2	M	A	GA	12	TT	22	AG	12	AA	11	GT	12	13	8.2	7.8	8.8	8.8	4.5			40	81	68	70	9		18
35	F2	M	A	GA	12	TT	22	AG	12	AA	11	GT	12	13	7.8	7.5	7.8	8.5	4.2			43	88	72	73	8		21
55	F2	M	A	GA	12	TT	22	AG	12	AA	11	GT	12	13	6.4	5.5	6.4	6.4	3.5			60.4	98	73	70.5	11		20
56	F2	M	A	GA	12	TT	22	AG	12	AA	11	GT	12	13	7.5	7.2	8.5	7.8	3.8			40.9	87	73	75	10		16
58	F2	M	A	GA	12	TT	22	AG	12	AA	11	GT	12	13	7.2	6.2	6.5	7.2	4.5			42.6	94	69	70	8.5		18
62	F2	M	A	GA	12	TT	22	AG	12	AA	11	GT	12	13	8.2	7.5	7.8	7.8	7.2			51.3	100	71	76	11		19
63	F2	M	A	GA	12	TT	22	AG	12	AA	11	GT	12	13	7.4	7.5	6.9	7.5	5.2			47.9	89	74	77	10		21
80	F2	M	A	GA	12	TT	22	AG	12	AA	11	GT	12	13	8.2	7.8	7.8	8.5	4.5			49.6	99	75	75	11		21
103	F2	M	B	GA	12	TT	22	AG	12	AA	11	GT	12	13	8.5	10.5	9.5	8.5	5.5	20		36.7	76	70	72	10.6		20	4.03	21.6	19.6	9.02	8.38	92.44	7.09	3.67	1.42	36.78	193.5
116	F2	M	B	GA	12	TT	22	AG	12	AA	11	GT	12	13	7.5	9.8	7.5	7.2	6.5	24.7		40.1	100	69	81	9.6		20	5.3	21.3	24.1	15.59	15.63	95.54	10.93	3.86	2.2	38.66	315.27
119	F2	M	B	GA	12	TT	22	AG	12	AA	11	GT	12	13	9.2	10.5	8.5	9.2	6.5	19.9		47	90	75	75	12		22	4.2	21	19.4	12.37	11.39	91.92	7.49	4.71	1.5	47.17	248.97
122	F2	M	A	GA	12	TT	22	AG	12	AA	11	GT	12	13	5.5	6.2	5.5	6.5	3.5	20.8		34.7	79	65	67	9		17	4	19.2	20	16.98	15.1	89.16	6.42	3.47	1.29	34.71	161.69
129	F2	M	B	GA	12	TT	22	AG	12	AA	11	GT	12	13	7.5	7.5	6.8	6.5	6.5	20.9		46.1	102	74	72	9.2		27	3.6	17.2	19.7	15.1	14.31	91.97	4.79	3.43	0.96	34.36	127.86
178	F2	M	B	GA	12	TT	22	AG	12	AA	11	GT	12	13	8.5	8.2	7.5	8.2	6.5	17.1		40.1	90	70	70	9		14	3.7	21.7	16.8	11.32	10.03	87.51	5.08	3.65	1.02	36.56	139.81
195	F2	M	B	GA	12	TT	22	AG	12	AA	11	GT	12	13	7.2	6.7	9.2	7.5	4.6	21.8		40.4	87	73	75	11		18	4.4	20.3	21.1	16.58	15.36	92.71	10.1	3.91	2.03	39.09	279.88
3	F2	M	A	GG	22	TT	22	AA	22	AA	11	TT	22	14	7.2	7.2	7.2	6.8	4.5			46.5	87	73	76	9		14
42	F2	M	A	GG	22	TT	22	AA	22	AA	11	TT	22	14	6.8	6.2	6.2	6.5	3.2				86	73	74	9		隐睾
66	F2	M	A	GG	22	TT	22	AA	22	AA	11	TT	22	14	9.2	7.8	8.5	8.5	4.5			49	104	71	75	9		23
67	F2	M	A	GG	22	TT	22	AA	22	AA	11	TT	22	14	7.8	7.5	7.6	7.2	4.8			45.2	85	72	71	10		20
73	F2	M	A	GG	22	TT	22	AA	22	AA	11	TT	22	14	10.5	12.5	10.5	11.5	5.6			64.8	105	78	81	11		21
88	F2	M	A	GG	22	TT	22	AA	22	AA	11	TT	22	14								45	82	69	71	10		24

## Sheet: SNP1 (SG)
Descriptive statistics
			Number	Mean	Standard deviation	Standard error	95% confidence interval for the mean		Minimum	Maximum	Intercomponent variance
							Upper limit	Lower limit
Shoulder length (cm)	AA		119	6.17437	0.898937	0.0824054	6.01118	6.33755	4.2	8.9
	GA		79	6.1519	0.79241	0.089153	5.97441	6.32939	4.5	9.2
	GG		19	6.23158	0.873723	0.200446	5.81046	6.6527	4	7.2
	Total		217	6.1712	0.855734	0.058091	6.0567	6.2857	4	9.2
	Model	fixed effect			0.859452	0.0583434	6.0562	6.2862
		random effect				.05834a	5.9202a	6.4222a			-0.0113538
Side length (cm)	AA		119	6.68571	1.04267	0.0955817	6.49644	6.87499	4.5	12.2
	GA		79	6.43165	1.33307	0.149982	6.13306	6.73024	4.5	12.5
	GG		19	6.24737	0.791179	0.181509	5.86603	6.6287	4.5	7.5
	Total		217	6.55484	1.14503	0.0777299	6.40163	6.70804	4.5	12.5
	Model	fixed effect			1.1401	0.0773951	6.40228	6.70739
		random effect				0.121802	6.03077	7.07891			0.0200612
Thigh length (cm)	AA		119	6.33277	0.889402	0.0815313	6.17132	6.49423	3.5	9.2
	GA		79	6.20759	0.904656	0.101782	6.00496	6.41023	4.5	9.8
	GG		19	5.99895	0.52049	0.119409	5.74808	6.24982	5	6.8
	Total		217	6.25797	0.871873	0.0591866	6.14132	6.37463	3.5	9.8
	Model	fixed effect			0.870208	0.0590736	6.14153	6.37441
		random effect				0.0759407	5.93123	6.58472			0.00516475
Notum length (cm)	AA		119	6.36975	0.905871	0.0830411	6.2053	6.53419	3.5	8.9
	GA		79	6.36709	1.06899	0.120271	6.12765	6.60653	4.2	10.5
	GG		19	6.27895	0.61335	0.140712	5.98332	6.57457	5.2	7.5
	Total		217	6.36083	0.94496	0.0641481	6.23439	6.48727	3.5	10.5
	Model	fixed effect			0.949021	0.0644237	6.23384	6.48782
		random effect				.06442a	6.0836a	6.6380a			-0.013694
Abdomen length (cm)	AA		119	4.67395	1.08107	0.099102	4.4777	4.8702	2.3	8.5
	GA		79	4.31013	1.00379	0.112935	4.08529	4.53496	2.3	7.2
	GG		19	4.58947	1.26002	0.289069	3.98216	5.19679	3.2	8.5
	Total		217	4.5341	1.0789	0.0732402	4.38974	4.67846	2.3	8.5
	Model	fixed effect			1.07015	0.0726468	4.39091	4.6773
		random effect				0.141517	3.9252	5.143			0.0334506
MFD (μm)	AA		204	21.625	2.18709	0.153127	21.3231	21.9269	15.8	27.7
	GA		123	21.8015	2.27038	0.204713	21.3963	22.2068	16.2	29.1
	GG		26	21.9769	2.47811	0.485998	20.976	22.9779	18.3	27.4
	Total		353	21.7124	2.23465	0.118938	21.4785	21.9464	15.8	29.1
	Model	fixed effect			2.23825	0.11913	21.4781	21.9467
		random effect				.11913a	21.1999a	22.2250a			-0.0297605
GWW (kg)	AA		189	3.59418	0.717889	0.0522188	3.49117	3.69719	1.85	5.7
	GA		114	3.59447	0.800221	0.0749476	3.44599	3.74296	2	5.5
	GG		25	3.626	0.876798	0.17536	3.26408	3.98792	1.95	5.5
	Total		328	3.59671	0.757677	0.0418357	3.51441	3.67901	1.85	5.7
	Model	fixed effect			0.759958	0.0419617	3.51416	3.67926
		random effect				.04196a	3.4162a	3.7773a			-0.00637418
Body weight (kg)	AA		131	38.5397	4.82203	0.421303	37.7062	39.3732	26	51.4
	GA		87	38.2506	5.38178	0.576987	37.1036	39.3976	27	52.8
	GG		19	40.5132	4.99221	1.14529	38.107	42.9193	30.3	48
	Total		237	38.5918	5.06016	0.328693	37.9442	39.2393	26	52.8
	Model	fixed effect			5.04773	0.327885	37.9458	39.2378
		random effect				0.456696	36.6268	40.5568			0.22624
Chest girth (cm)	AA		132	80.8561	5.06467	0.440823	79.984	81.7281	70	95
	GA		87	81.5862	5.40575	0.579557	80.4341	82.7383	70	106
	GG		19	82.2632	4.97597	1.14156	79.8648	84.6615	74	91
	Total		238	81.2353	5.18389	0.336021	80.5733	81.8973	70	106
	Model	fixed effect			5.18552	0.336127	80.5731	81.8975
		random effect				.33613a	79.7891a	82.6815a			-0.0304894
Body height (cm)	AA		132	64.3333	3.78157	0.329143	63.6822	64.9845	56	75
	GA		87	64.5517	3.3989	0.3644	63.8273	65.2761	55	74
	GG		19	65.7895	3.77976	0.867135	63.9677	67.6113	61	72
	Total		238	64.5294	3.65108	0.236664	64.0632	64.9956	55	75
	Model	fixed effect			3.64605	0.236338	64.0638	64.995
		random effect				0.292352	63.2715	65.7873			0.0661619
Body length (cm)	AA		132	67.7727	5.18894	0.451639	66.8793	68.6662	51	83
	GA		87	68.3448	5.22033	0.559678	67.2322	69.4574	56	87
	GG		19	68.6316	6.16631	1.41465	65.6595	71.6036	54	82
	Total		238	68.0504	5.26889	0.341531	67.3776	68.7232	51	87
	Model	fixed effect			5.28154	0.342352	67.3759	68.7249
		random effect				.34235a	66.5774a	69.5234a			-0.240757
Shin circumference (cm)	AA		132	7.3697	0.731509	0.0636697	7.24374	7.49565	6	9
	GA		87	7.36782	0.748874	0.0802877	7.20821	7.52742	6	9
	GG		19	7.55263	0.685053	0.157162	7.22245	7.88282	6	9
	Total		238	7.38361	0.733082	0.0475187	7.29	7.47723	6	9
	Model	fixed effect			0.734488	0.0476098	7.28982	7.47741
		random effect				.04761a	7.1788a	7.5885a			-0.00371866

## Sheet: SNP2 (SG)
Descriptive statistics
			Number	Mean	Standard deviation	Standard error	95% confidence interval for the mean		Minimum	Maximum	Intercomponent variance
							Upper limit	Lower limit
Shoulder length (cm)	CC		80	6.0669	0.73875	0.0826	5.9025	6.2313	4.2	7.5
	CT		106	6.2	0.89592	0.08702	6.0275	6.3725	4.5	9.2
	TT		30	6.3367	0.9981	0.18223	5.964	6.7094	4	8.9
	Total		216	6.1697	0.85743	0.05834	6.0547	6.2847	4	9.2
	Model	fixed effect			0.85658	0.05828	6.0548	6.2846
		random effect				0.06595	5.8859	6.4534			0.0024
Side length (cm)	CC		80	6.555	0.93333	0.10435	6.3473	6.7627	4.5	8.5
	CT		106	6.6453	1.34894	0.13102	6.3855	6.9051	4.5	12.5
	TT		30	6.22	0.80704	0.14734	5.9186	6.5214	4.5	7.5
	Total		216	6.5528	1.14729	0.07806	6.3989	6.7066	4.5	12.5
	Model	fixed effect			1.14402	0.07784	6.3993	6.7062
		random effect				0.10478	6.1019	7.0036			0.01238
Thigh length (cm)	CC		80	6.2325	0.77521	0.08667	6.06	6.405	3.5	7.8
	CT		106	6.3009	0.97253	0.09446	6.1136	6.4882	4.5	9.8
	TT		30	6.1993	0.75394	0.13765	5.9178	6.4809	5	9.2
	Total		216	6.2615	0.87236	0.05936	6.1445	6.3785	3.5	9.8
	Model	fixed effect			0.87551	0.05957	6.1441	6.3789
		random effect				0.05957	6.0052	6.5178			-0.0091
Notum length (cm)	CC		80	6.2975	0.74748	0.08357	6.1312	6.4638	3.5	8.2
	CT		106	6.4132	1.09866	0.10671	6.2016	6.6248	4.2	10.5
	TT		30	6.34	0.85807	0.15666	6.0196	6.6604	5	8.9
	Total		216	6.3602	0.94711	0.06444	6.2332	6.4872	3.5	10.5
	Model	fixed effect			0.95	0.06464	6.2328	6.4876
		random effect				0.06464	6.0821	6.6383			-0.00907
Abdomen length (cm)	CC		80	4.5075	0.90215	0.10086	4.3067	4.7083	2.3	8.5
	CT		106	4.5547	1.20934	0.11746	4.3218	4.7876	2.3	8.5
	TT		30	4.55	1.06956	0.19527	4.1506	4.9494	3.2	8.5
	Total		216	4.5366	1.08079	0.07354	4.3916	4.6815	2.3	8.5
	Model	fixed effect			1.08561	0.07387	4.391	4.6822
		random effect				0.07387	4.2188	4.8544			-0.01728
MFD (μm)	CC		129	21.5922	2.05691	0.1811	21.2339	21.9506	15.8	26.4
	CT		162	21.8111	2.36874	0.18611	21.4436	22.1786	16.2	29.1
	TT		61	21.7556	2.23462	0.28611	21.1833	22.3279	18.2	27.5
	Total		352	21.7213	2.23164	0.11895	21.4873	21.9552	15.8	29.1
	Model	fixed effect			2.23576	0.11917	21.4869	21.9557
		random effect				0.11917	21.2085	22.234			-0.02947
GWW (kg)	CC		117	3.5487	0.65124	0.06021	3.4295	3.668	1.85	5
	CT		154	3.5655	0.8047	0.06484	3.4373	3.6936	2	5.7
	TT		57	3.7796	0.8142	0.10784	3.5636	3.9957	1.95	5.5
	Total		328	3.5967	0.75768	0.04184	3.5144	3.679	1.85	5.7
	Model	fixed effect			0.75528	0.0417	3.5147	3.6787
		random effect				0.06274	3.3267	3.8667			0.00582
Body weight (kg)	CC		89	38.4444	4.53531	0.48074	37.489	39.3998	26	48.5
	CT		117	38.5312	5.44976	0.50383	37.5333	39.5291	27	52.8
	TT		30	39.5417	4.87568	0.89017	37.7211	41.3623	29.45	48
	Total		236	38.6269	5.04187	0.3282	37.9803	39.2735	26	52.8
	Model	fixed effect			5.05109	0.3288	37.9791	39.2747
		random effect				0.3288	37.2122	40.0416			-0.15565
Chest girth (cm)	CC		89	80.8989	4.82429	0.51137	79.8826	81.9151	70	95
	CT		117	81.3504	5.55741	0.51378	80.3328	82.368	70	106
	TT		31	81.9677	4.72923	0.84939	80.233	83.7024	74	92
	Total		237	81.2616	5.17891	0.33641	80.5989	81.9243	70	106
	Model	fixed effect			5.18944	0.33709	80.5975	81.9257
		random effect				0.33709	79.8112	82.712			-0.18178
Body height (cm)	CC		89	63.9888	3.87443	0.41069	63.1726	64.8049	56	75
	CT		117	64.6752	3.34208	0.30897	64.0632	65.2872	55	73
	TT		31	65.4516	4.00698	0.71968	63.9818	66.9214	58	74
	Total		237	64.519	3.65525	0.23743	64.0512	64.9867	55	75
	Model	fixed effect			3.63878	0.23636	64.0533	64.9847
		random effect				0.36913	62.9308	66.1072			0.20004
Body length (cm)	CC		89	67.3708	5.111	0.54176	66.2941	68.4474	51	78
	CT		117	68.4786	5.36367	0.49587	67.4965	69.4608	56	87
	TT		31	68.3226	5.39992	0.96985	66.3419	70.3033	54	82
	Total		237	68.0422	5.27851	0.34288	67.3667	68.7177	51	87
	Model	fixed effect			5.27481	0.34264	67.3671	68.7172
		random effect				0.37877	66.4125	69.6719			0.06487
Shin circumference (cm)	CC		89	7.3966	0.71421	0.07571	7.2462	7.5471	6	9
	CT		117	7.3376	0.75381	0.06969	7.1996	7.4756	6	9
	TT		31	7.5161	0.72438	0.1301	7.2504	7.7818	6	9
	Total		237	7.3831	0.73459	0.04772	7.2891	7.4771	6	9
	Model	fixed effect			0.73539	0.04777	7.289	7.4772
		random effect				.04761a	7.1788a	7.5885a			-0.00371866

## Sheet: SNP3 (SG)
Descriptive statistics
			Number	Mean	Standard deviation	Standard error	95% confidence interval for the mean		Minimum	Maximum	Intercomponent variance
							Upper limit	Lower limit
Shoulder length (cm)	GG		111	6.1257	0.83818	0.07956	5.968	6.2833	4.2	8.5
	AG		85	6.2176	0.90319	0.09796	6.0228	6.4125	4.5	9.2
	AA		20	6.21	0.78867	0.17635	5.8409	6.5791	4	7.2
	Total		216	6.1697	0.85743	0.05834	6.0547	6.2847	4	9.2
	Model	fixed effect			0.86023	0.05853	6.0543	6.2851
		random effect				0.05853	5.9178	6.4215			-0.00839
Side length (cm)	GG		111	6.6829	1.04411	0.0991	6.4865	6.8793	4.5	12.2
	AG		85	6.4541	1.33662	0.14498	6.1658	6.7424	4.5	12.5
	AA		20	6.25	0.66767	0.1493	5.9375	6.5625	4.5	7.5
	Total		216	6.5528	1.14729	0.07806	6.3989	6.7066	4.5	12.5
	Model	fixed effect			1.14338	0.0778	6.3994	6.7061
		random effect				0.11273	6.0677	7.0378			0.01557
Thigh length (cm)	GG		111	6.2865	0.86261	0.08187	6.1242	6.4487	3.5	9.2
	AG		85	6.3035	0.94421	0.10241	6.0999	6.5072	4.5	9.8
	AA		20	5.944	0.49437	0.11055	5.7126	6.1754	5	6.8
	Total		216	6.2615	0.87236	0.05936	6.1445	6.3785	3.5	9.8
	Model	fixed effect			0.87044	0.05923	6.1447	6.3782
		random effect				0.07745	5.9283	6.5947			0.00582
Notum length (cm)	GG		111	6.3649	0.89287	0.08475	6.1969	6.5328	3.5	8.5
	AG		85	6.3835	1.09053	0.11828	6.1483	6.6188	4.2	10.5
	AA		20	6.235	0.50812	0.11362	5.9972	6.4728	5.4	6.7
	Total		216	6.3602	0.94711	0.06444	6.2332	6.4872	3.5	10.5
	Model	fixed effect			0.95065	0.06468	6.2327	6.4877
		random effect				0.06468	6.0819	6.6385			-0.01169
Abdomen length (cm)	GG		111	4.6099	0.95812	0.09094	4.4297	4.7901	2.3	8.5
	AG		85	4.4518	1.18539	0.12857	4.1961	4.7074	2.3	8.4
	AA		20	4.49	1.27482	0.28506	3.8934	5.0866	3.2	8.5
	Total		216	4.5366	1.08079	0.07354	4.3916	4.6815	2.3	8.5
	Model	fixed effect			1.08314	0.0737	4.3913	4.6818
		random effect				0.0737	4.2195	4.8537			-0.00885
MFD (μm)	GG		195	21.5672	2.09591	0.15009	21.2712	21.8632	15.8	26.6
	AG		127	21.8881	2.4069	0.21358	21.4654	22.3108	16.2	29.1
	AA		30	22.0167	2.3128	0.42226	21.1531	22.8803	18.3	27.4
	Total		352	21.7213	2.23164	0.11895	21.4873	21.9552	15.8	29.1
	Model	fixed effect			2.23111	0.11892	21.4874	21.9552
		random effect				0.12657	21.1767	22.2659			0.00423
GWW (kg)	GG		180	3.6291	0.73314	0.05464	3.5213	3.7369	1.85	5.7
	AG		119	3.5368	0.76961	0.07055	3.3971	3.6765	2	5.5
	AA		29	3.6414	0.8649	0.16061	3.3124	3.9704	1.95	5.5
	Total		328	3.5967	0.75768	0.04184	3.5144	3.679	1.85	5.7
	Model	fixed effect			0.75864	0.04189	3.5143	3.6791
		random effect				0.04189	3.4165	3.7769			-0.0026
Body weight (kg)	GG		124	38.4762	4.7441	0.42603	37.6329	39.3195	26	51.4
	AG		91	38.6808	5.41874	0.56804	37.5523	39.8093	27	52.8
	AA		21	39.2833	5.24748	1.14509	36.8947	41.672	29.45	48
	Total		236	38.6269	5.04187	0.3282	37.9803	39.2735	26	52.8
	Model	fixed effect			5.05832	0.32927	37.9782	39.2756
		random effect				0.32927	37.2102	40.0436			-0.29162
Chest girth (cm)	GG		124	80.8548	4.93155	0.44287	79.9782	81.7315	70	95
	AG		92	81.3804	5.51689	0.57518	80.2379	82.523	70	106
	AA		21	83.1429	4.86092	1.06074	80.9302	85.3555	74	92
	Total		237	81.2616	5.17891	0.33641	80.5989	81.9243	70	106
	Model	fixed effect			5.16135	0.33527	80.6011	81.9221
		random effect				0.5001	79.1098	83.4134			0.31853
Body height (cm)	GG		124	64.1613	3.79642	0.34093	63.4864	64.8361	56	75
	AG		92	64.6413	3.34329	0.34856	63.9489	65.3337	55	72
	AA		21	66.0952	3.83282	0.83639	64.3506	67.8399	61	74
	Total		237	64.519	3.65525	0.23743	64.0512	64.9867	55	75
	Model	fixed effect			3.63021	0.23581	64.0544	64.9836
		random effect				0.4404	62.6241	66.4139			0.32004
Body length (cm)	GG		124	67.6774	5.22587	0.4693	66.7485	68.6064	51	83
	AG		92	68.4674	5.22978	0.54524	67.3843	69.5504	56	87
	AA		21	68.3333	5.88501	1.28421	65.6545	71.0122	54	82
	Total		237	68.0422	5.27851	0.34288	67.3667	68.7177	51	87
	Model	fixed effect			5.28692	0.34342	67.3656	68.7188
		random effect				0.34342	66.5646	69.5198			-0.15601
Shin circumference (cm)	GG		124	7.4016	0.72773	0.06535	7.2723	7.531	6	9
	AG		92	7.3043	0.73737	0.07688	7.1516	7.4571	6	9
	AA		21	7.619	0.74001	0.16148	7.2822	7.9559	6	9
	Total		237	7.3831	0.73459	0.04772	7.2891	7.4771	6	9
	Model	fixed effect			0.73255	0.04758	7.2894	7.4769
		random effect				0.06739	7.0932	7.6731			0.00527

## Sheet: SNP4 (SG)
Descriptive statistics
			Number	Mean	Standard deviation	Standard error	95% confidence interval for the mean		Minimum	Maximum	Intercomponent variance
							Upper limit	Lower limit
Shoulder length (cm)	AA		35	6.3	0.98876	0.16713	5.9603	6.6397	4	8.9
	AT		114	6.1842	0.88454	0.08284	6.0201	6.3483	4.5	9.2
	TT		66	6.0629	0.72697	0.08948	5.8842	6.2416	4.2	7.5
	Total		215	6.1658	0.85754	0.05848	6.0505	6.2811	4	9.2
	Model	fixed effect			0.85783	0.0585	6.0505	6.2811
		random effect				0.0585	5.9141	6.4175			-0.00081
Side length (cm)	AA		35	6.3457	1.00538	0.16994	6.0004	6.6911	4.5	8.2
	AT		114	6.5991	1.30211	0.12195	6.3575	6.8407	4.5	12.5
	TT		66	6.5758	0.92038	0.11329	6.3495	6.802	4.5	8.5
	Total		215	6.5507	1.14956	0.0784	6.3962	6.7052	4.5	12.5
	Model	fixed effect			1.15133	0.07852	6.3959	6.7055
		random effect				0.07852	6.2129	6.8885			-0.00678
Thigh length (cm)	AA		35	6.1623	0.83569	0.14126	5.8752	6.4494	4.5	9.2
	AT		114	6.3412	0.92896	0.08701	6.1689	6.5136	4.5	9.8
	TT		66	6.1803	0.79212	0.0975	5.9856	6.375	3.5	7.5
	Total		215	6.2627	0.87421	0.05962	6.1452	6.3802	3.5	9.8
	Model	fixed effect			0.87428	0.05963	6.1452	6.3802
		random effect				0.05963	6.0062	6.5192			-0.00019
Notum length (cm)	AA		35	6.4714	1.06924	0.18073	6.1041	6.8387	5	10.5
	AT		114	6.3947	1.00739	0.09435	6.2078	6.5817	4.2	10
	TT		66	6.2394	0.76216	0.09382	6.052	6.4268	3.5	7.5
	Total		215	6.3595	0.94927	0.06474	6.2319	6.4871	3.5	10.5
	Model	fixed effect			0.94994	0.06479	6.2318	6.4872
		random effect				0.06479	6.0808	6.6383			-0.00212
Abdomen length (cm)	AA		35	4.6	1.02842	0.17383	4.2467	4.9533	3.2	8.5
	AT		114	4.4474	1.05169	0.0985	4.2522	4.6425	2.3	8.5
	TT		66	4.6348	1.15272	0.14189	4.3515	4.9182	2.3	8.5
	Total		215	4.5298	1.07866	0.07356	4.3848	4.6748	2.3	8.5
	Model	fixed effect			1.08008	0.07366	4.3846	4.675
		random effect				0.07366	4.2128	4.8467			-0.00511
MFD (μm)	AA		69	21.5825	2.3597	0.28407	21.0156	22.1493	17.5	27.5
	AT		179	21.8804	2.26014	0.16893	21.5471	22.2138	16.2	29.1
	TT		103	21.5175	2.09033	0.20597	21.1089	21.926	15.8	26.4
	Total		351	21.7154	2.23205	0.11914	21.481	21.9497	15.8	29.1
	Model	fixed effect			2.23194	0.11913	21.481	21.9497
		random effect				0.12038	21.1974	22.2333			0.00077
GWW (kg)	AA		65	3.8606	0.78505	0.09737	3.6661	4.0551	1.95	5.5
	AT		166	3.5514	0.79431	0.06165	3.4297	3.6731	2	5.7
	TT		96	3.5042	0.63186	0.06449	3.3761	3.6322	1.85	5
	Total		327	3.599	0.75771	0.0419	3.5166	3.6814	1.85	5.7
	Model	fixed effect			0.7484	0.04139	3.5176	3.6804
		random effect				0.10198	3.1602	4.0378			0.02266
Body weight (kg)	AA		35	39.5871	4.3397	0.73354	38.0964	41.0779	30.5	48
	AT		129	38.3023	5.4078	0.47613	37.3602	39.2444	27	52.8
	TT		71	38.6606	4.64415	0.55116	37.5613	39.7598	26	48.5
	Total		235	38.6019	5.03796	0.32864	37.9544	39.2494	26	52.8
	Model	fixed effect			5.04008	0.32878	37.9541	39.2497
		random effect				0.32878	37.1873	40.0165			-0.03642
Chest girth (cm)	AA		36	81.8611	4.9636	0.82727	80.1817	83.5406	74	92
	AT		129	81.2326	5.40618	0.47599	80.2907	82.1744	70	106
	TT		71	81.0282	4.93955	0.58622	79.859	82.1973	72	95
	Total		236	81.2669	5.18926	0.33779	80.6015	81.9324	70	106
	Model	fixed effect			5.20452	0.33879	80.5995	81.9344
		random effect				0.33879	79.8093	82.7246			-0.26879
Body height (cm)	AA		36	65.9722	3.88025	0.64671	64.6593	67.2851	58	74
	AT		129	64.2016	3.42185	0.30128	63.6054	64.7977	55	73
	TT		71	64.3239	3.83508	0.45514	63.4162	65.2317	57	75
	Total		236	64.5085	3.65943	0.23821	64.0392	64.9778	55	75
	Model	fixed effect			3.62116	0.23572	64.0441	64.9729
		random effect				0.50041	62.3554	66.6616			0.47229
Body length (cm)	AA		36	69.5556	5.52627	0.92105	67.6857	71.4254	54	82
	AT		129	67.814	5.19279	0.4572	66.9093	68.7186	56	87
	TT		71	67.6056	5.23308	0.62105	66.367	68.8443	51	78
	Total		236	68.0169	5.27537	0.3434	67.3404	68.6935	51	87
	Model	fixed effect			5.25626	0.34215	67.3428	68.6911
		random effect				0.50775	65.8323	70.2016			0.34114
Shin circumference (cm)	AA		36	7.3889	0.72812	0.12135	7.1425	7.6352	6	9
	AT		129	7.3667	0.75801	0.06674	7.2346	7.4987	6	9
	TT		71	7.4014	0.70518	0.08369	7.2345	7.5683	6	9
	Total		236	7.3805	0.73505	0.04785	7.2862	7.4748	6	9
	Model	fixed effect			0.73803	0.04804	7.2859	7.4752
		random effect				0.04804	7.1738	7.5872			-0.00744

## Sheet: SNP5 (SG)
Descriptive statistics
			Number	Mean	Standard deviation	Standard error	95% confidence interval for the mean		Minimum	Maximum	Intercomponent variance
							Upper limit	Lower limit
Shoulder length (cm)	GG		95	6.1879	0.85271	0.08749	6.0142	6.3616	4.2	8.5
	GT		91	6.1088	0.85448	0.08957	5.9308	6.2867	4.5	9.2
	TT		30	6.2967	0.89346	0.16312	5.963	6.6303	4	7.8
	Total		216	6.1697	0.85743	0.05834	6.0547	6.2847	4	9.2
	Model	fixed effect			0.85912	0.05846	6.0545	6.2849
		random effect				0.05846	5.9182	6.4212			-0.00473
Side length (cm)	GG		95	6.7116	1.0672	0.10949	6.4942	6.929	4.5	12.2
	GT		91	6.4242	1.28732	0.13495	6.1561	6.6923	4.5	12.5
	TT		30	6.44	0.88107	0.16086	6.111	6.769	4.5	8
	Total		216	6.5528	1.14729	0.07806	6.3989	6.7066	4.5	12.5
	Model	fixed effect			1.14391	0.07783	6.3994	6.7062
		random effect				0.10484	6.1017	7.0039			0.01264
Thigh length (cm)	GG		95	6.28	0.89092	0.09141	6.0985	6.4615	3.5	9.2
	GT		91	6.3066	0.93152	0.09765	6.1126	6.5006	4.5	9.8
	TT		30	6.066	0.57373	0.10475	5.8518	6.2802	5	7.2
	Total		216	6.2615	0.87236	0.05936	6.1445	6.3785	3.5	9.8
	Model	fixed effect			0.87279	0.05939	6.1444	6.3785
		random effect				0.05939	6.006	6.517			-0.00121
Notum length (cm)	GG		95	6.3853	0.90741	0.0931	6.2004	6.5701	3.5	8.5
	GT		91	6.3516	1.07014	0.11218	6.1288	6.5745	4.2	10.5
	TT		30	6.3067	0.64963	0.11861	6.0641	6.5492	5.2	8.2
	Total		216	6.3602	0.94711	0.06444	6.2332	6.4872	3.5	10.5
	Model	fixed effect			0.95117	0.06472	6.2326	6.4878
		random effect				0.06472	6.0817	6.6386			-0.01258
Abdomen length (cm)	GG		95	4.7389	1.123	0.11522	4.5102	4.9677	2.3	8.5
	GT		91	4.3275	1.01051	0.10593	4.117	4.5379	2.3	7.2
	TT		30	4.53	1.06387	0.19424	4.1327	4.9273	3.2	8.5
	Total		216	4.5366	1.08079	0.07354	4.3916	4.6815	2.3	8.5
	Model	fixed effect			1.0687	0.07272	4.3932	4.6799
		random effect				0.14778	3.9007	5.1724			0.04242
MFD (μm)	GG		166	21.5367	2.10806	0.16362	21.2137	21.8598	15.8	26.6
	GT		139	22.0266	2.27129	0.19265	21.6457	22.4075	16.2	29.1
	TT		46	21.5737	2.39475	0.35309	20.8625	22.2848	17.5	27.4
	Total		351	21.7356	2.2186	0.11842	21.5027	21.9685	15.8	29.1
	Model	fixed effect			2.21231	0.11808	21.5033	21.9678
		random effect				0.17969	20.9624	22.5087			0.04613
GWW (kg)	GG		155	3.6161	0.72439	0.05818	3.5012	3.7311	1.85	5.7
	GT		129	3.5269	0.78873	0.06944	3.3895	3.6643	2	5.5
	TT		43	3.7256	0.78189	0.11924	3.485	3.9662	1.95	5.5
	Total		327	3.5953	0.75842	0.04194	3.5128	3.6778	1.85	5.7
	Model	fixed effect			0.75791	0.04191	3.5129	3.6778
		random effect				0.04759	3.3906	3.8001			0.00128
Body weight (kg)	GG		104	38.5938	4.83741	0.47435	37.653	39.5345	26	51.4
	GT		101	38.2906	5.37612	0.53494	37.2293	39.3519	27	52.8
	TT		31	39.8339	4.53351	0.81424	38.171	41.4968	30.5	48
	Total		236	38.6269	5.04187	0.3282	37.9803	39.2735	26	52.8
	Model	fixed effect			5.03937	0.32804	37.9806	39.2732
		random effect				0.35203	37.1123	40.1416			0.04135
Chest girth (cm)	GG		104	81.0481	5.00171	0.49046	80.0754	82.0208	72	95
	GT		102	81.2353	5.46669	0.54128	80.1615	82.3091	70	106
	TT		31	82.0645	4.8644	0.87367	80.2802	83.8488	74	92
	Total		237	81.2616	5.17891	0.33641	80.5989	81.9243	70	106
	Model	fixed effect			5.1908	0.33718	80.5973	81.9259
		random effect				0.33718	79.8108	82.7124			-0.20286
Body height (cm)	GG		104	64.3846	3.7991	0.37253	63.6458	65.1234	56	75
	GT		102	64.2647	3.30294	0.32704	63.6159	64.9135	55	72
	TT		31	65.8065	4.10219	0.73677	64.3018	67.3111	58	74
	Total		237	64.519	3.65525	0.23743	64.0512	64.9867	55	75
	Model	fixed effect			3.63583	0.23617	64.0537	64.9843
		random effect				0.38445	62.8648	66.1731			0.23303
Body length (cm)	GG		104	67.8365	5.34283	0.52391	66.7975	68.8756	51	83
	GT		102	67.7843	5.01804	0.49686	66.7987	68.77	56	87
	TT		31	69.5806	5.79525	1.04086	67.4549	71.7064	54	82
	Total		237	68.0422	5.27851	0.34288	67.3667	68.7177	51	87
	Model	fixed effect			5.26682	0.34212	67.3682	68.7162
		random effect				0.44397	66.132	69.9524			0.20274
Shin circumference (cm)	GG		104	7.4087	0.71653	0.07026	7.2693	7.548	6	9
	GT		102	7.3265	0.77087	0.07633	7.1751	7.4779	6	9
	TT		31	7.4839	0.6768	0.12156	7.2356	7.7321	6	9
	Total		237	7.3831	0.73459	0.04772	7.2891	7.4771	6	9
	Model	fixed effect			0.73567	0.04779	7.289	7.4773
		random effect				0.04779	7.1775	7.5887			-0.0026

[truncated: 5 more sheets: SNP1 (SSG), SNP2 (SSG), SNP3 (SSG), SNP4 (SSG), SNP5 (SSG)]
